# Supplementary material for: Chemosynthetic alphaproteobacterial diazotrophs reside in deep-sea cold-seep bottom waters
Source: mSystems. 2024 Aug 6;9(9):e00176-24. doi: 10.1128/msystems.00176-24 (PMC11406894; doi:10.1128/msystems.00176-24)
Supplement: Table S1 — Genomic features of Seep-BW-D1, Seep-BW-D2, and Seep-BW-D3. [file msystems.00176-24-s0005.xlsx]

## Sheet: Table_S1
Table S1. Genomic features of Seep-BW-D1, Seep-BW-D2, and Seep-BW-D3.
MAGs	Completeness	Contamination	Strain Heterogeneity	nifH gene copy number	nifD gene copy number	nifK gene copy number	nifE gene copy number	nifN gene copy number	nifB gene copy number	GTDB taxonomy
Seep-BW-D1	86.79	0.99	72.73	1	1	1	1	1	1	d__Bacteria;p__Proteobacteria;c__Alphaproteobacteria;o__Rhodobacterales;f__Rhodobacteraceae;g__Sagittula;s__Sagittula sp002814095
Seep-BW-D2	86.6	0.33	0	1	1	0	0	0	0	d__Archaea;p__Halobacteriota;c__Methanosarcinia;o__Methanosarcinales;f__Methanocomedenaceae;g__Methanomarinus;s__Methanomarinus sp002926195
Seep-BW-D3	76.14	0	0	1	0	0	0	0	1	d__Archaea;p__Halobacteriota;c__Syntropharchaeia;o__ANME-1;f__ANME-1;g__QENJ01;s__
