# Supplementary material for: Chemosynthetic alphaproteobacterial diazotrophs reside in deep-sea cold-seep bottom waters
Source: mSystems. 2024 Aug 6;9(9):e00176-24. doi: 10.1128/msystems.00176-24 (PMC11406894; doi:10.1128/msystems.00176-24)
Supplement: Table S2 — Annotation results of Seep-BW-D1 based on various databases. [file msystems.00176-24-s0006.xlsx]

## Sheet: Table_S2
Table S2. The annotation results of Seep-BW-D1 based on various databases.
Gene ID	KEGG ID	KEGG Description	CAZy ID	CAZy Description	MEROPS ID	MEROPS Description	Pfam ID	Pfam Description	COGs ID	COGs Description	UniProt ID	UniProt Description	TCDB ID	TCDB Description	transportDB2 ID	transportDB2 Description
k147_16319335_1	K00425	cydA; cytochrome bd ubiquinol oxidase subunit I [EC:7.1.1.7]	null	null	null	null	PF01654.19	Cytochrome bd terminal oxidase subunit I	WP_100928996_1	cytochrome d terminal oxidase subunit 1 [Sagittula sp. P11]	null	null	P0ABJ9	gnl|TC-DB|P0ABJ9|3.D.4.3.2 Cytochrome d ubiquinol oxidase subunit 1 OS=Escherichia coli (strain K12) GN=cydA PE=1 SV=1	null	null
k147_16319335_2	K16012	cydC; ATP-binding cassette, subfamily C, bacterial CydC	null	null	null	null	null	null	WP_100928995_1	glutathione/cysteine ABC transporter permease/ATPase [Sagittula sp. P11]	P23886.2	RecName: Full=ATP-binding/permease protein CydC [Escherichia coli K-12]	P23886	gnl|TC-DB|P23886|3.A.1.129.1 Transport ATP-binding protein cydC - Escherichia coli.	4161	2.1 1209723 1211411 ABC transporter, nucleotide binding/ATPase protein cydC 1e-80 8.7 [Agrobacterium tumefaciens]
k147_28581846_2	K00014	aroE; shikimate dehydrogenase [EC:1.1.1.25]	null	null	null	null	null	null	WP_100931240_1	shikimate dehydrogenase [Sagittula sp. P11]	Q8FSF0.1	RecName: Full=Quinate/shikimate dehydrogenase (NAD(+)); Short=QSDH [Corynebacterium efficiens YS-314]	null	null	null	null
k147_28581846_3	K07793	tctA; putative tricarboxylic transport membrane protein	null	null	null	null	PF01970.18	Tripartite tricarboxylate transporter TctA family	WP_100931241_1	C4-dicarboxylate ABC transporter permease [Sagittula sp. P11]	P70795.2	RecName: Full=Uncharacterized 52.8 kDa protein in TAR-I ttuC' 3'region; AltName: Full=ORFZ2 [Agrobacterium vitis]	Q9FA44	gnl|TC-DB|Q9FA44|2.A.80.1.1 TctA - Salmonella enterica.	SMc00500	15965520 TTT HYPOTHETICAL TRANSMEMBRANE PROTEIN [Sinorhizobium meliloti 1021]
k147_28581846_5	null	null	null	null	null	null	PF03401.16	Tripartite tricarboxylate transporter family receptor	WP_100931243_1	tripartite tricarboxylate transporter substrate binding protein [Sagittula sp. P11]	null	null	D0J060	gnl|TC-DB|D0J060|2.A.80.1.3 TctC OS=Comamonas testosteroni (strain CNB-2) GN=CtCNB1_0781 PE=4 SV=1	SMb20025	16263776 TTT CONSERVED HYPOTHETICAL PROTEIN [Sinorhizobium meliloti 1021]
k147_28581846_6	null	null	null	null	null	null	null	null	WP_100931244_1	LysR family transcriptional regulator [Sagittula sp. P11]	null	null	null	null	null	null
k147_28581846_7	null	null	null	null	null	null	PF00890.26	FAD binding domain	WP_100931245_1	FAD-binding dehydrogenase [Sagittula sp. P11]	Q4WR24.1	RecName: Full=3-ketosteroid 1-dehydrogenase helE; AltName: Full=Helvolic acid biosynthesis cluster protein E [Aspergillus fumigatus Af293]	null	null	null	null
k147_1063768_2	null	null	null	null	null	null	PF00144.26	Beta-lactamase	WP_100930557_1	6-aminohexanoate hydrolase [Sagittula sp. P11]	P07061.1	RecName: Full=6-aminohexanoate-dimer hydrolase; AltName: Full=Nylon oligomers-degrading enzyme EII [Flavobacterium sp. K172]	null	null	null	null
k147_1063768_5	K03734	apbE; FAD:protein FMN transferase [EC:2.7.1.180]	null	null	null	null	PF02424.17	ApbE family	WP_100930554_1	FAD:protein FMN transferase [Sagittula sp. P11]	B5XP00.1	RecName: Full=FAD:protein FMN transferase; AltName: Full=Flavin transferase; Flags: Precursor [Klebsiella pneumoniae 342]	null	null	null	null
k147_19483606_2	K00315	DMGDH; dimethylglycine dehydrogenase [EC:1.5.8.4]	null	null	null	null	null	null	WP_100930177_1	glycine cleavage system protein T [Sagittula sp. P11]	Q63342.1	RecName: Full=Dimethylglycine dehydrogenase, mitochondrial; AltName: Full=ME2GLYDH; Flags: Precursor [Rattus norvegicus]	null	null	null	null
k147_19483606_3	null	null	null	null	null	null	PF10011.11	Predicted membrane protein (DUF2254)	WP_100931036_1	DUF2254 domain-containing protein [Sagittula sp. P11]	null	null	J9Y628	gnl|TC-DB|J9Y628|9.B.176.1.2 Membrane protein OS=Alteromonas macleodii ATCC 27126 GN=MASE_09765 PE=4 SV=1	null	null
k147_12604020_1	K22067	nasS; two-component system, oxyanion-binding sensor	null	null	null	null	null	null	WP_100929989_1	nitrate transporter [Sagittula sp. P11]	null	null	null	null	mlr2856	13472529 ABC(binding protein) nitrate transporter component, nrtA [Mesorhizobium loti MAFF303099]
k147_2003022_2	null	null	null	null	null	null	PF05443.13	ROS/MUCR transcriptional regulator protein	WP_076693925_1	MucR family transcriptional regulator [Pelagibaca abyssi]	null	null	null	null	null	null
k147_2003022_3	K02557	motB; chemotaxis protein MotB	null	null	null	null	null	null	WP_066111117_1	chemotaxis protein MotB [Yangia sp. CCB-MM3]	null	null	null	null	null	null
k147_31050823_2	K11690	dctM; C4-dicarboxylate transporter, DctM subunit	null	null	null	null	PF06808.14	Tripartite ATP-independent periplasmic transporter, DctM component	WP_100930003_1	C4-dicarboxylate ABC transporter permease [Sagittula sp. P11]	Q9HU16.1	RecName: Full=C4-dicarboxylate TRAP transporter large permease protein DctM [Pseudomonas aeruginosa PAO1]	Q6N8W8	gnl|TC-DB|Q6N8W8|2.A.56.1.10 TrapT family, dctM subunit, C4-dicarboxylate transport OS=Rhodopseudomonas palustris (strain ATCC BAA-98 / CGA009) GN=RPA1784 PE=4 SV=1	PM1527	15603392 TRAP-T unknown [Pasteurella multocida Pm70]
k147_39645428_2	null	null	null	null	null	null	null	null	WP_100931633_1	acyl-CoA dehydrogenase [Sagittula sp. P11]	P45867.1	RecName: Full=Acyl-CoA dehydrogenase [Bacillus subtilis subsp. subtilis str. 168]	null	null	null	null
k147_8593957_3	K13588	chpT; histidine phosphotransferase ChpT	null	null	null	null	null	null	WP_100931053_1	hypothetical protein [Sagittula sp. P11]	null	null	null	null	null	null
k147_8593957_4	K00147	proA; glutamate-5-semialdehyde dehydrogenase [EC:1.2.1.41]	null	null	null	null	null	null	WP_100930459_1	glutamate-5-semialdehyde dehydrogenase [Sagittula sp. P11]	Q5LRY6.1	RecName: Full=Gamma-glutamyl phosphate reductase; Short=GPR; AltName: Full=Glutamate-5-semialdehyde dehydrogenase; AltName: Full=Glutamyl-gamma-semialdehyde dehydrogenase; Short=GSA dehydrogenase [Ruegeria pomeroyi DSS-3]	null	null	null	null
k147_8593957_5	K00931	proB; glutamate 5-kinase [EC:2.7.2.11]	null	null	null	null	null	null	WP_100930458_1	glutamate 5-kinase [Sagittula sp. P11]	A8LK10.1	RecName: Full=Glutamate 5-kinase; AltName: Full=Gamma-glutamyl kinase; Short=GK [Dinoroseobacter shibae DFL 12 = DSM 16493]	null	null	null	null
k147_7398096_2	null	null	null	null	null	null	PF01177.24	Asp/Glu/Hydantoin racemase	WP_014492734_1	MULTISPECIES: aspartate/glutamate racemase family protein [Bradyrhizobium]	null	null	null	null	null	null
k147_7398096_3	null	null	null	null	null	null	null	null	WP_100927953_1	methylglyoxal synthase [Sagittula sp. P11]	null	null	null	null	null	null
k147_7398096_4	K00868	pdxK, pdxY; pyridoxine kinase [EC:2.7.1.35]	null	null	null	null	null	null	WP_100927954_1	pyridoxal kinase [Sagittula sp. P11]	Q2L1P5.1	RecName: Full=Pyridoxine/pyridoxal/pyridoxamine kinase; Short=PN/PL/PM kinase; AltName: Full=B6-vitamer kinase [Bordetella avium 197N]	null	null	null	null
k147_7398096_5	K06147	ABCB-BAC; ATP-binding cassette, subfamily B, bacterial	null	null	null	null	null	null	WP_100927955_1	ABC transporter [Sagittula sp. P11]	Q9FNU2.1	RecName: Full=ABC transporter B family member 25; Short=ABC transporter ABCB.25; Short=OsABCB25; AltName: Full=Protein ALS1 homolog; AltName: Full=Protein ALUMINUM SENSITIVE 1; Short=OsALS1 [Oryza sativa Japonica Group]	Q0WML0	gnl|TC-DB|Q0WML0|3.A.1.201.8 Antigen peptide transporter-like 2 - Arabidopsis thaliana (Mouse-ear cress).	BR1715	23502573 ABC(membrane) ABC transporter, ATP binding/permease protein [Brucella suis 1330]
k147_7398096_6	K11751	ushA; 5'-nucleotidase / UDP-sugar diphosphatase [EC:3.1.3.5 3.6.1.45]	QKV20388.1	CBM50	null	null	null	null	WP_100927956_1	multifunctional 2',3'-cyclic-nucleotide 2'-phosphodiesterase/5'-nucleotidase/3'-nucleotidase [Sagittula sp. P11]	Q61503.2	RecName: Full=5'-nucleotidase; Short=5'-NT; AltName: Full=Ecto-5'-nucleotidase; AltName: CD_antigen=CD73; Flags: Precursor [Mus musculus]	null	null	null	null
k147_5563293_2	null	null	null	null	null	null	PF04860.14	Phage portal protein	WP_100927056_1	phage portal protein [Sagittula sp. P11]	Q1RIH4.1	RecName: Full=Uncharacterized protein RBE_0759 [Rickettsia bellii RML369-C]	null	null	null	null
k147_5563293_4	K06904	K06904; uncharacterized protein	null	null	MER0144229	MER0144229 - prohead peptidase (bacteriophage HK97) (Sagittula stellata) [S78.001]#S78#{peptidase unit: 3-160}~source ZP_01744585~	PF04586.19	Caudovirus prohead serine protease	WP_100927054_1	HK97 family phage prohead protease [Sagittula sp. P11]	null	null	null	null	null	null
k147_34593503_2	K09688	kpsM; capsular polysaccharide transport system permease protein	null	null	null	null	PF01061.26	ABC-2 type transporter	WP_094037633_1	sugar ABC transporter permease [Antarctobacter heliothermus]	P24584.1	RecName: Full=Polysialic acid transport protein KpsM [Escherichia coli]	P24584	gnl|TC-DB|P24584|3.A.1.101.1 Polysialic acid transport protein KPSM - Escherichia coli.	SMb20833	16264324 ABC(membrane) putative cell surface polysaccharide export ABC-2 transporter permease protein, close relative of Y2 [Sinorhizobium meliloti 1021]
k147_34593503_3	K10107	kpsE; capsular polysaccharide transport system permease protein	null	null	null	null	null	null	WP_094037634_1	hypothetical protein [Antarctobacter heliothermus]	null	null	null	null	null	null
k147_14848504_2	K13936	mdcF; malonate transporter and related proteins	null	null	null	null	null	null	WP_100930316_1	malonate transporter [Sagittula sp. P11]	null	null	null	null	null	null
k147_14848504_3	null	null	null	null	null	null	PF00583.27	Acetyltransferase (GNAT) family	WP_100930315_1	GNAT family N-acetyltransferase [Sagittula sp. P11]	P39979.2	RecName: Full=D-amino-acid N-acetyltransferase HPA3; Short=DNT; AltName: Full=Histone and other protein acetyltransferase 3 [Saccharomyces cerevisiae S288C]	null	null	null	null
k147_30114278_2	K02012	afuA, fbpA; iron(III) transport system substrate-binding protein	null	null	null	null	null	null	WP_100930812_1	iron-binding protein [Sagittula sp. P11]	null	null	null	null	XAC3481	21244206 ABC(binding protein) periplasmic iron-binding protein [Xanthomonas axonopodis pv. citri 306]
k147_30114278_3	K09972	aapP, bztD; general L-amino acid transport system ATP-binding protein [EC:7.4.2.1]	null	null	null	null	null	null	WP_100927303_1	ABC transporter ATP-binding protein [Sagittula sp. P11]	Q52666.2	RecName: Full=Glutamate/glutamine/aspartate/asparagine transport ATP-binding protein BztD [Rhodobacter capsulatus SB 1003]	Q52666	gnl|TC-DB|Q52666|3.A.1.3.7 Glutamate/glutamine/aspartate/asparagine transport ATP-binding protein bztD - Rhodobacter capsulatus (Rhodopseudomonas capsulata).	mlr8154	13476744 ABC(ABC) amino acid ABC transporter, ATP-binding protein [Mesorhizobium loti MAFF303099]
k147_17309023_2	null	null	null	null	null	null	null	null	WP_041529852_1	AraC family transcriptional regulator [Paracoccus denitrificans]	null	null	null	null	null	null
k147_17309023_3	null	null	null	null	null	null	PF01810.20	LysE type translocator	WP_076624992_1	LysE family translocator [Thiobacimonas profunda]	null	null	null	null	BB2521	33601500 RhtB LysE-family efflux protein [Bordetella bronchiseptica RB50 NCTC-13252]
k147_28719682_2	K01187	malZ; alpha-glucosidase [EC:3.2.1.20]	AUC53939.1	GH13_23	null	null	null	null	WP_100929073_1	alpha-amylase [Sagittula sp. P11]	Q9Z3R8.2	RecName: Full=Probable alpha-glucosidase [Sinorhizobium meliloti 1021]	Q05839	gnl|TC-DB|Q05839|8.A.9.1.1 AMINO ACID TRANSPORT RELATED PROTEIN (RBAT) - Oryctolagus cuniculus (Rabbit).	null	null
k147_28719682_3	K02529	lacI, galR; LacI family transcriptional regulator	null	null	null	null	PF00532.23	Periplasmic binding proteins and sugar binding domain of LacI family	WP_100929072_1	transcriptional regulator [Sagittula sp. P11]	null	null	null	null	null	null
k147_9389069_2	null	null	null	null	null	null	null	null	WP_100929503_1	GntR family transcriptional regulator [Sagittula sp. P11]	null	null	null	null	null	null
k147_9389069_3	null	null	null	null	null	null	null	null	WP_100929504_1	ABC transporter substrate-binding protein [Sagittula sp. P11]	null	null	null	null	BB3002	33601978 TRAP-T putative transport protein [Bordetella bronchiseptica RB50 NCTC-13252]
k147_9389069_4	null	null	null	null	null	null	null	null	WP_100929505_1	TRAP transporter small permease [Sagittula sp. P11]	null	null	null	null	BB0698	33599688 TRAP-T putative membrane protein [Bordetella bronchiseptica RB50 NCTC-13252]
k147_24654898_2	null	null	null	null	null	null	PF00389.32	D-isomer specific 2-hydroxyacid dehydrogenase, catalytic domain	WP_100930814_1	hydroxyacid dehydrogenase [Sagittula sp. P11]	Q9CA90.1	RecName: Full=Glyoxylate/hydroxypyruvate reductase A HPR2; AltName: Full=NAD(P)H-dependent hydroxypyruvate reductase 2; Short=AtHPR2; Short=HPR 2 [Arabidopsis thaliana]	null	null	null	null
k147_29742643_3	K00548	metH, MTR; 5-methyltetrahydrofolate--homocysteine methyltransferase [EC:2.1.1.13]	null	null	null	null	null	null	WP_100930478_1	methyltetrahydrofolate--corrinoid methyltransferase [Sagittula sp. P11]	null	null	null	null	null	null
k147_29742643_4	null	null	null	null	null	null	PF13419.8	Haloacid dehalogenase-like hydrolase	WP_100930479_1	CbbY/CbbZ/GpH/YieH [Sagittula sp. P11]	Q9ZVJ5.2	RecName: Full=Haloacid dehalogenase-like hydrolase domain-containing protein Sgpp; AltName: Full=Subclass I phosphosugar phosphatase; Short=AtSgpp [Arabidopsis thaliana]	null	null	null	null
k147_29742643_5	K00297	metF, MTHFR; methylenetetrahydrofolate reductase (NADH) [EC:1.5.1.54]	null	null	null	null	null	null	WP_100930480_1	5,10-methylenetetrahydrofolate reductase [Sagittula sp. P11]	G2IQS8.1	RecName: Full=5,10-methylenetetrahydrofolate reductase [Sphingobium sp. SYK-6]	null	null	null	null
k147_29742643_7	null	null	null	null	null	null	PF03567.16	Sulfotransferase family	null	null	null	null	null	null	null	null
k147_1520154_1	K00759	APRT, apt; adenine phosphoribosyltransferase [EC:2.4.2.7]	null	null	null	null	PF00156.29	Phosphoribosyl transferase domain	WP_100928934_1	adenine phosphoribosyltransferase [Sagittula sp. P11]	null	null	null	null	null	null
k147_1520154_4	null	null	null	null	null	null	null	null	WP_100928936_1	transcriptional regulator [Sagittula sp. P11]	null	null	null	null	null	null
k147_4071354_2	K01887	RARS, argS; arginyl-tRNA synthetase [EC:6.1.1.19]	null	null	null	null	null	null	WP_100930410_1	arginine--tRNA ligase [Sagittula sp. P11]	Q3J281.2	RecName: Full=Arginine--tRNA ligase; AltName: Full=Arginyl-tRNA synthetase; Short=ArgRS [Rhodobacter sphaeroides 2.4.1]	null	null	null	null
k147_37971079_3	K11177	yagR; xanthine dehydrogenase YagR molybdenum-binding subunit [EC:1.17.1.4]	null	null	null	null	null	null	WP_100930261_1	xanthine dehydrogenase [Sagittula sp. P11]	Q8X6J4.1	RecName: Full=Aldehyde oxidoreductase molybdenum-binding subunit PaoC [Escherichia coli O157:H7]	null	null	null	null
k147_37971079_4	K11178	yagS; xanthine dehydrogenase YagS FAD-binding subunit [EC:1.17.1.4]	null	null	null	null	null	null	WP_100930262_1	molybdopterin dehydrogenase [Sagittula sp. P11]	P77324.1	RecName: Full=Aldehyde oxidoreductase FAD-binding subunit PaoB [Escherichia coli K-12]	null	null	null	null
k147_37971079_5	K13483	yagT; xanthine dehydrogenase YagT iron-sulfur-binding subunit	null	null	null	null	PF00111.29	2Fe-2S iron-sulfur cluster binding domain	WP_100930263_1	(2Fe-2S)-binding protein [Sagittula sp. P11]	null	null	null	null	null	null
k147_7304548_1	null	null	null	null	null	null	PF00753.29	Metallo-beta-lactamase superfamily	WP_100930033_1	MBL fold metallo-hydrolase [Sagittula sp. P11]	null	null	null	null	null	null
k147_7304548_2	null	null	null	null	null	null	PF00903.27	Glyoxalase/Bleomycin resistance protein/Dioxygenase superfamily	WP_013734905_1	glyoxalase [Verrucosispora maris]	null	null	null	null	null	null
k147_7304548_3	K01555	FAH, fahA; fumarylacetoacetase [EC:3.7.1.2]	null	null	null	null	null	null	WP_100930031_1	fumarylacetoacetase [Sagittula sp. P11]	A5PKH3.1	RecName: Full=Fumarylacetoacetase; Short=FAA; AltName: Full=Beta-diketonase; AltName: Full=Fumarylacetoacetate hydrolase [Bos taurus]	null	null	null	null
k147_7304548_4	K00451	HGD, hmgA; homogentisate 1,2-dioxygenase [EC:1.13.11.5]	null	null	null	null	PF04209.15	homogentisate 1,2-dioxygenase	WP_100930030_1	homogentisate 1,2-dioxygenase [Sagittula sp. P11]	A6UDD3.1	RecName: Full=Homogentisate 1,2-dioxygenase; Short=HGDO; AltName: Full=Homogentisate oxygenase; AltName: Full=Homogentisic acid oxidase; AltName: Full=Homogentisicase [Sinorhizobium medicae WSM419]	null	null	null	null
k147_7304548_5	null	null	null	null	null	null	null	null	WP_100930029_1	MarR family transcriptional regulator [Sagittula sp. P11]	null	null	null	null	null	null
k147_24356549_3	K03574	mutT, NUDT15, MTH2; 8-oxo-dGTP diphosphatase [EC:3.6.1.55]	null	null	null	null	PF14815.8	NUDIX domain	WP_100928890_1	8-oxo-dGTP diphosphatase MutT [Sagittula sp. P11]	P77788.1	RecName: Full=CTP pyrophosphohydrolase [Escherichia coli K-12]	null	null	null	null
k147_16847577_2	K02397	flgL; flagellar hook-associated protein 3 FlgL	null	null	null	null	null	null	WP_100928702_1	flagellar biosynthesis protein FlgL [Sagittula sp. P11]	null	null	null	null	null	null
k147_16847577_3	K02394	flgI; flagellar P-ring protein FlgI	null	null	null	null	PF02119.18	Flagellar P-ring protein	WP_100928703_1	flagellar biosynthesis protein FlgA [Sagittula sp. P11]	Q5LWZ2.1	RecName: Full=Flagellar P-ring protein; AltName: Full=Basal body P-ring protein; Flags: Precursor [Ruegeria pomeroyi DSS-3]	null	null	null	null
k147_16847577_4	K02556	motA; chemotaxis protein MotA	null	null	null	null	null	null	WP_100928704_1	flagellar motor stator protein MotA [Sagittula sp. P11]	P97215.3	RecName: Full=Motility protein A; AltName: Full=Chemotaxis protein MotA [Sinorhizobium meliloti 1021]	P55891	gnl|TC-DB|P55891|1.A.30.1.7 Motility protein A OS=Salmonella typhimurium (strain LT2 / SGSC1412 / ATCC 700720) OX=99287 GN=motA PE=3 SV=1	null	null
k147_16847577_6	K02400	flhA; flagellar biosynthesis protein FlhA	null	null	null	null	PF00771.22	FHIPEP family	WP_100928706_1	flagellar biosynthesis protein FlhA [Sagittula sp. P11]	Q03845.1	RecName: Full=Flagellar biosynthesis protein FlhA [Caulobacter vibrioides CB15]	P76298	gnl|TC-DB|P76298|1.A.104.1.1 Flagellar biosynthesis protein FlhA OS=Escherichia coli (strain K12) GN=flhA PE=3 SV=1	null	null
k147_32159196_2	K17950	cuyA; L-cysteate sulfo-lyase [EC:4.4.1.25]	null	null	null	null	PF00291.27	Pyridoxal-phosphate dependent enzyme	WP_100929456_1	D-cysteine desulfhydrase [Sagittula sp. P11]	A3SQG3.1	RecName: Full=L-cysteate sulfo-lyase [Roseovarius nubinhibens ISM]	null	null	null	null
k147_32159196_3	K15509	hpsN; sulfopropanediol 3-dehydrogenase [EC:1.1.1.308]	null	null	null	null	PF00815.22	Histidinol dehydrogenase	WP_100929457_1	histidinol dehydrogenase [Sagittula sp. P11]	Q5LUS2.1	RecName: Full=Histidinol dehydrogenase homolog [Ruegeria pomeroyi DSS-3]	null	null	null	null
k147_32159196_4	null	null	null	null	null	null	null	null	WP_100930979_1	LysR family transcriptional regulator [Sagittula sp. P11]	null	null	null	null	null	null
k147_32159196_5	K01175	ybfF; esterase [EC:3.1.-.-]	null	null	MER0504396	MER0504396 - family S33 unassigned peptidases (Leisingera methylohalidivorans) [S33.UPW]#S33#{peptidase unit: 28-264}~source YP_008971089~	PF12697.9	Alpha/beta hydrolase family	WP_100929458_1	alpha/beta hydrolase [Sagittula sp. P11]	Q8NFV4.1	RecName: Full=Protein ABHD11; AltName: Full=Alpha/beta hydrolase domain-containing protein 11; Short=Abhydrolase domain-containing protein 11; AltName: Full=Williams-Beuren syndrome chromosomal region 21 protein [Homo sapiens]	null	null	null	null
k147_15842355_2	K02587	nifE; nitrogenase molybdenum-cofactor synthesis protein NifE	null	null	null	null	PF00148.21	Nitrogenase component 1 type Oxidoreductase	WP_100929786_1	nitrogenase iron-molybdenum cofactor biosynthesis protein NifE [Sagittula sp. P11]	P19055.1	RecName: Full=Nitrogenase iron-molybdenum cofactor biosynthesis protein NifE [Rhodobacter capsulatus]	null	null	null	null
k147_15842355_3	K02592	nifN; nitrogenase molybdenum-iron protein NifN	null	null	null	null	PF00148.21	Nitrogenase component 1 type Oxidoreductase	WP_100929785_1	nitrogenase iron-molybdenum cofactor biosynthesis protein NifN [Sagittula sp. P11]	P19077.1	RecName: Full=Nitrogenase iron-molybdenum cofactor biosynthesis protein NifN [Rhodobacter capsulatus]	null	null	null	null
k147_15842355_4	K02596	nifX; nitrogen fixation protein NifX	null	null	null	null	null	null	WP_012282223_1	nitrogen fixation protein NifX [Heliobacterium modesticaldum]	P19078.1	RecName: Full=Protein NifX [Rhodobacter capsulatus]	null	null	null	null
k147_15842355_5	null	null	null	null	null	null	PF03270.15	Protein of unknown function, DUF269	null	null	P25015.1	RecName: Full=UPF0460 protein in nifX 3'region; AltName: Full=ORF4 [Rhodobacter capsulatus]	null	null	null	null
k147_15842355_7	null	null	null	null	null	null	PF05082.15	Rop-like	WP_100929781_1	hypothetical protein [Sagittula sp. P11]	null	null	null	null	null	null
k147_15842355_8	null	null	null	null	null	null	null	null	WP_100929780_1	ferredoxin III, nif-specific [Sagittula sp. P11]	P20624.3	RecName: Full=Ferredoxin-3; AltName: Full=Ferredoxin III; Short=FdIII [Rhodobacter capsulatus]	null	null	null	null
k147_15842355_9	K15790	nifQ; nitrogen fixation protein NifQ	null	null	null	null	PF04891.14	NifQ	null	null	P20629.1	RecName: Full=Protein NifQ [Rhodobacter capsulatus]	null	null	null	null
k147_16406780_1	K09936	TC.BAT2; bacterial/archaeal transporter family-2 protein	null	null	null	null	PF04657.15	Putative inner membrane exporter, YdcZ	WP_040604295_1	EamA-like transporter family protein [Sagittula stellata]	null	null	null	null	null	null
k147_16406780_4	null	null	null	null	null	null	null	null	WP_100929676_1	cytochrome C [Sagittula sp. P11]	null	null	null	null	null	null
k147_3065747_3	null	null	null	null	null	null	null	null	WP_100929420_1	hypothetical protein [Sagittula sp. P11]	null	null	null	null	null	null
k147_3065747_4	null	null	null	null	null	null	null	null	WP_100929419_1	DNA-binding response regulator [Sagittula sp. P11]	P29369.1	RecName: Full=Glycerol metabolism activator; AltName: Full=Protein AgmR [Pseudomonas aeruginosa PAO1]	null	null	null	null
k147_29794717_1	K04656	hypF; hydrogenase maturation protein HypF	null	null	null	null	null	null	WP_100929626_1	carbamoyltransferase HypF [Sagittula sp. P11]	Q02987.1	RecName: Full=Carbamoyltransferase HypF; AltName: Full=Carbamoyl phosphate-converting enzyme HypF; AltName: Full=[NiFe]-hydrogenase maturation factor HypF; Short=Hydrogenase maturation protein HypF [Rhodobacter capsulatus]	null	null	null	null
k147_24285543_2	null	null	null	null	null	null	PF02515.19	CoA-transferase family III	WP_100931576_1	carnitine dehydratase [Sagittula sp. P11]	null	null	null	null	null	null
k147_24285543_3	K00058	serA, PHGDH; D-3-phosphoglycerate dehydrogenase / 2-oxoglutarate reductase [EC:1.1.1.95 1.1.1.399]	null	null	null	null	PF00389.32	D-isomer specific 2-hydroxyacid dehydrogenase, catalytic domain	WP_100931562_1	oxidoreductase [Sagittula sp. P11]	B1L765.1	RecName: Full=Glyoxylate reductase [Candidatus Korarchaeum cryptofilum OPF8]	null	null	null	null
k147_24285543_4	K01628	fucA; L-fuculose-phosphate aldolase [EC:4.1.2.17]	null	null	null	null	PF00596.23	Class II Aldolase and Adducin N-terminal domain	WP_100931563_1	class II aldolase [Sagittula sp. P11]	P0AB87.1	RecName: Full=L-fuculose phosphate aldolase; AltName: Full=D-ribulose-phosphate aldolase; AltName: Full=L-fuculose-1-phosphate aldolase [Escherichia coli K-12]_x0001_P0AB88.1 RecName: Full=L-fuculose phosphate aldolase; AltName: Full=L-fuculose-1-phosphate aldolase [Shigella flexneri]	null	null	null	null
k147_24285543_5	K00862	eryA; erythritol kinase (D-erythritol 1-phosphate-forming) [EC:2.7.1.215]	null	null	null	null	null	null	WP_100931564_1	carbohydrate kinase [Sagittula sp. P11]	null	null	null	null	null	null
k147_7175972_1	K01649	leuA, IMS; 2-isopropylmalate synthase [EC:2.3.3.13]	null	null	null	null	null	null	WP_100928785_1	2-isopropylmalate synthase [Sagittula sp. P11]	A4YZ76.1	RecName: Full=2-isopropylmalate synthase; AltName: Full=Alpha-IPM synthase; AltName: Full=Alpha-isopropylmalate synthase [Bradyrhizobium sp. ORS 278]	null	null	null	null
k147_19287921_1	K02030	ABC.PA.S; polar amino acid transport system substrate-binding protein	null	null	null	null	PF00497.22	Bacterial extracellular solute-binding proteins, family 3	WP_100931114_1	amino acid ABC transporter substrate-binding protein [Sagittula sp. P11]	P0AEQ3.1	RecName: Full=Glutamine-binding periplasmic protein; Short=GlnBP; Flags: Precursor [Escherichia coli K-12]_x0001_P0AEQ4.1 RecName: Full=Glutamine-binding periplasmic protein; Short=GlnBP; Flags: Precursor [Escherichia coli CFT073]_x0001_P0AEQ5.1 RecName: Full=Glutamine-binding periplasmic protein; Short=GlnBP; Flags: Precursor [Escherichia coli O157:H7]	P0AEQ3	gnl|TC-DB|P0AEQ3|3.A.1.3.2 Glutamine-binding periplasmic protein - Escherichia coli.	RS01719	17548127 ABC(binding protein) PROBABLE AMINO ACID-BINDING PERIPLASMIC (PBP) ABC TRANSPORTER PROTEIN [Ralstonia solanacearum GMI1000]
k147_19287921_2	K02029	ABC.PA.P; polar amino acid transport system permease protein	null	null	null	null	PF00528.24	Binding-protein-dependent transport system inner membrane component	WP_100931113_1	amino acid ABC transporter permease [Sagittula sp. P11]	P55661.1	RecName: Full=Probable amino-acid ABC transporter permease protein y4tG [Sinorhizobium fredii NGR234]	null	null	RS01718	17548126 ABC(membrane) PROBABLE AMINO-ACID TRANSMEMBRANE ABC TRANSPORTER PROTEIN [Ralstonia solanacearum GMI1000]
k147_19287921_3	null	null	null	null	null	null	null	null	WP_100931112_1	glutamine ABC transporter ATP-binding protein [Sagittula sp. P11]	P39456.4	RecName: Full=L-cystine import ATP-binding protein TcyC [Bacillus subtilis subsp. subtilis str. 168]	Q9F3K7	gnl|TC-DB|Q9F3K7|3.A.1.3.24 ATP-binding protein OS=Streptomyces coelicolor (strain ATCC BAA-471 / A3(2) / M145) GN=SCO5258 PE=3 SV=1	blr2226	27377337 ABC(ABC) amino acid ABC transporter ATP-binding protein [Bradyrhizobium japonicum USDA110]
k147_26114897_2	null	null	null	null	null	null	PF00067.24	Cytochrome P450	WP_100927415_1	cytochrome P450 [Sagittula sp. P11]	P63712.1	RecName: Full=Putative cytochrome P450 126 [Mycobacterium tuberculosis variant bovis AF2122/97]_x0001_P9WPN8.1 RecName: Full=Putative cytochrome P450 126 [Mycobacterium tuberculosis CDC1551]_x0001_P9WPN9.1 RecName: Full=Putative cytochrome P450 126 [Mycobacterium tuberculosis H37Rv]	null	null	null	null
k147_26114897_3	K01915	glnA, GLUL; glutamine synthetase [EC:6.3.1.2]	null	null	null	null	PF00120.26	Glutamine synthetase, catalytic domain	WP_100927416_1	glutamine synthetase [Sagittula sp. P11]	null	null	null	null	null	null
k147_26114897_4	null	null	null	null	null	null	PF00117.30	Glutamine amidotransferase class-I	WP_100927417_1	glutamine amidotransferase [Sagittula sp. P11]	null	null	null	null	null	null
k147_7840975_2	K00615	E2.2.1.1, tktA, tktB; transketolase [EC:2.2.1.1]	null	null	null	null	null	null	WP_100930397_1	transketolase [Sagittula sp. P11]	D5AV94.1	RecName: Full=Transketolase; Short=TK [Rhodobacter capsulatus SB 1003]	null	null	null	null
k147_12585021_2	K15034	yaeJ; ribosome-associated protein	null	null	null	null	PF00472.22	RF-1 domain	WP_100930911_1	aminoacyl-tRNA hydrolase [Sagittula sp. P11]	P45388.1	RecName: Full=Peptidyl-tRNA hydrolase ArfB; Short=PTH; AltName: Full=Alternative ribosome-rescue factor B [Pseudomonas putida]	null	null	null	null
k147_12585021_3	K09125	yhhQ; queuosine precursor transporter	null	null	null	null	PF02592.17	Putative vitamin uptake transporter	WP_100928606_1	hypothetical protein [Sagittula sp. P11]	null	null	null	null	null	null
k147_12585021_4	null	null	null	null	null	null	PF13449.8	Esterase-like activity of phytase	WP_100928605_1	hypothetical protein [Sagittula sp. P11]	null	null	null	null	null	null
k147_12585021_5	K07261	mepA; penicillin-insensitive murein DD-endopeptidase [EC:3.4.24.-]	null	null	MER0105178	MER0105178 - murein endopeptidase (Sagittula stellata) [M74.001]#M74#{peptidase unit: 43-302}~source EBA08448~	PF03411.15	Penicillin-insensitive murein endopeptidase	WP_100928604_1	penicillin-insensitive murein endopeptidase [Sagittula sp. P11]	null	null	null	null	null	null
k147_12585021_6	K06902	UMF1; MFS transporter, UMF1 family	null	null	null	null	PF11700.10	Vacuole effluxer Atg22 like	WP_100928603_1	MFS transporter [Sagittula sp. P11]	null	null	null	null	bll0582	27375693 MFS bll0582 [Bradyrhizobium japonicum USDA110]
k147_22338072_2	null	null	null	null	null	null	PF09370.12	Phosphoenolpyruvate hydrolase-like	WP_100927911_1	hypothetical protein [Sagittula sp. P11]	P55607.1	RecName: Full=Uncharacterized protein y4oV [Sinorhizobium fredii NGR234]	null	null	null	null
k147_22338072_3	null	null	null	null	null	null	null	null	WP_100927910_1	ABC transporter permease [Sagittula sp. P11]	null	null	null	null	bll3382	27378493 ABC(ABC) ABC transporter permease protein [Bradyrhizobium japonicum USDA110]
k147_22338072_4	K01995	livG; branched-chain amino acid transport system ATP-binding protein	null	null	null	null	null	null	WP_100930852_1	ABC transporter ATP-binding protein [Sagittula sp. P11]	P21629.1	RecName: Full=High-affinity branched-chain amino acid transport ATP-binding protein BraF [Pseudomonas aeruginosa PAO1]	Q92TN3	gnl|TC-DB|Q92TN3|3.A.1.4.7 ABC transporter, ATP-binding protein OS=Rhizobium meliloti (strain 1021) GN=RB1477 PE=3 SV=1	bll3383	27378494 ABC(ABC) ABC transporter permease protein [Bradyrhizobium japonicum USDA110]
k147_22338072_5	K01998	livM; branched-chain amino acid transport system permease protein	null	null	null	null	PF02653.18	Branched-chain amino acid transport system / permease component	WP_100927909_1	branched-chain amino acid ABC transporter permease [Sagittula sp. P11]	null	null	null	null	bll3384	27378495 ABC(membrane) ABC transporter ATP-binding protein [Bradyrhizobium japonicum USDA110]
k147_22338072_6	K01997	livH; branched-chain amino acid transport system permease protein	null	null	null	null	PF02653.18	Branched-chain amino acid transport system / permease component	WP_100927908_1	ABC transporter ATP-binding protein [Sagittula sp. P11]	null	null	Q92TN1	gnl|TC-DB|Q92TN1|3.A.1.4.7 ABC transporter, permease OS=Rhizobium meliloti (strain 1021) GN=RB1479 PE=4 SV=1	bll3385	27378496 ABC(membrane) ABC transporter ATP-binding protein [Bradyrhizobium japonicum USDA110]
k147_39586307_1	K16870	wbbL; N-acetylglucosaminyl-diphospho-decaprenol L-rhamnosyltransferase [EC:2.4.1.289]	AUC53653.1	GT2	null	null	PF13641.8	Glycosyltransferase like family 2	WP_100928791_1	glycosyl transferase [Sagittula sp. P11]	null	null	null	null	null	null
k147_8394711_2	K10192	togB; oligogalacturonide transport system substrate-binding protein	null	null	null	null	PF13416.8	Bacterial extracellular solute-binding protein	WP_100930054_1	carbohydrate ABC transporter substrate-binding protein [Sagittula sp. P11]	null	null	null	null	4591	2.1 139019 137754 ABC transporter, substrate binding protein [sugar] xxxX 5e-77 8.11 [Agrobacterium tumefaciens]
k147_17213690_2	K02406	fliC, hag; flagellin	null	null	null	null	null	null	WP_100927138_1	flagellin [Sagittula sp. P11]	P13119.3	RecName: Full=Flagellin B [Sinorhizobium meliloti]	null	null	null	null
k147_17213690_3	K02406	fliC, hag; flagellin	null	null	null	null	null	null	WP_100927137_1	flagellin [Sagittula sp. P11]	P13118.2	RecName: Full=Flagellin A [Sinorhizobium meliloti]	null	null	null	null
k147_33914861_1	K17686	copA, ctpA, ATP7; P-type Cu+ transporter [EC:7.2.2.8]	null	null	null	null	null	null	WP_100929049_1	copper-translocating P-type ATPase [Sagittula sp. P11]	Q9X5V3.1	RecName: Full=Copper-transporting P-type ATPase [Rhizobium leguminosarum bv. viciae]	AMR68964.1	gnl|TC-DB|AMR68964.1|3.A.3.5.39 heavy-metal transporting P-type ATPase [Bradyrhizobium liaoningense]	mlr5325	13474443 P-ATPase cation transporting P-type ATPase [Mesorhizobium loti MAFF303099]
k147_24930601_2	K00347	nqrB; Na+-transporting NADH:ubiquinone oxidoreductase subunit B [EC:7.2.1.1]	null	null	null	null	null	null	WP_100930549_1	NADH-quinone reductase [Sagittula sp. P11]	null	null	null	null	null	null
k147_25418323_1	K11071	potB; spermidine/putrescine transport system permease protein	null	null	null	null	PF00528.24	Binding-protein-dependent transport system inner membrane component	WP_100930970_1	ABC transporter permease [Sagittula sp. P11]	P45170.1	RecName: Full=Spermidine/putrescine transport system permease protein PotB [Haemophilus influenzae Rd KW20]	P0AFK4	gnl|TC-DB|P0AFK4|3.A.1.11.1 Spermidine/putrescine transport system permease protein potB - Escherichia coli.	SMc01633	15965998 ABC(membrane) PUTATIVE PERMEASE ABC TRANSPORTER PROTEIN [Sinorhizobium meliloti 1021]
k147_25418323_2	K11069	potD; spermidine/putrescine transport system substrate-binding protein	null	null	null	null	null	null	WP_100929306_1	potassium transporter Trk [Sagittula sp. P11]	Q02UB7.1	RecName: Full=Putrescine-binding periplasmic protein SpuD; Flags: Precursor [Pseudomonas aeruginosa UCBPP-PA14]_x0001_Q9I6J1.1 RecName: Full=Putrescine-binding periplasmic protein SpuD; Flags: Precursor [Pseudomonas aeruginosa PAO1]	null	null	SMc01632	15965997 ABC(binding protein) PUTATIVE PERIPLASMIC BINDING ABC TRANSPORTER PROTEIN [Sinorhizobium meliloti 1021]
k147_25418323_3	K11072	potA; spermidine/putrescine transport system ATP-binding protein [EC:7.6.2.11]	null	null	null	null	null	null	WP_100930971_1	spermidine/putrescine ABC transporter ATP-binding protein [Sagittula sp. P11]	Q1AS06.1	RecName: Full=Spermidine/putrescine import ATP-binding protein PotA [Rubrobacter xylanophilus DSM 9941]	Q3MAR5	gnl|TC-DB|Q3MAR5|3.A.1.11.10 Spermidine/putrescine import ATP-binding protein PotA OS=Anabaena variabilis (strain ATCC 29413 / PCC 7937) OX=240292 GN=potA PE=3 SV=1	SMc01631	15965996 ABC(ABC) PROBABLE ATP-BINDING ABC TRANSPORTER PROTEIN [Sinorhizobium meliloti 1021]
k147_25418323_4	null	null	null	null	null	null	null	null	WP_100929307_1	helix-turn-helix transcriptional regulator [Sagittula sp. P11]	null	null	null	null	null	null
k147_23866734_3	null	null	null	null	null	null	null	null	WP_100930579_1	nucleoside/nucleotide kinase family protein [Sagittula sp. P11]	P11664.2	RecName: Full=Uncharacterized protein YggC [Escherichia coli K-12]	null	null	null	null
k147_23866734_4	K18910	dpe, lre; D-psicose/D-tagatose/L-ribulose 3-epimerase [EC:5.1.3.30 5.1.3.31]	null	null	null	null	PF01261.26	Xylose isomerase-like TIM barrel	WP_100930578_1	D-tagatose 3-epimerase [Sagittula sp. P11]	A0A1L7NQ96.1	RecName: Full=Ketose 3-epimerase; AltName: Full=D-allulose 3-epimerase; Short=D-AE; AltName: Full=L-ribulose 3-epimerase [Arthrobacter globiformis]	null	null	null	null
k147_9300817_2	K01057	PGLS, pgl, devB; 6-phosphogluconolactonase [EC:3.1.1.31]	null	null	null	null	PF01182.22	Glucosamine-6-phosphate isomerases/6-phosphogluconolactonase	WP_094035325_1	6-phosphogluconolactonase [Antarctobacter heliothermus]	Q989A3.1	RecName: Full=6-phosphogluconolactonase; Short=6PGL [Mesorhizobium japonicum MAFF 303099]	null	null	null	null
k147_9300817_3	K00036	G6PD, zwf; glucose-6-phosphate 1-dehydrogenase [EC:1.1.1.49 1.1.1.363]	null	null	null	null	null	null	WP_100926851_1	glucose-6-phosphate dehydrogenase [Sagittula sp. P11]	Q9Z3S2.2	RecName: Full=Glucose-6-phosphate 1-dehydrogenase; Short=G6PD [Sinorhizobium meliloti 1021]	null	null	null	null
k147_9300817_4	null	null	null	null	null	null	null	null	WP_100926852_1	radical SAM protein [Sagittula sp. P11]	null	null	null	null	null	null
k147_9396546_1	K01714	dapA; 4-hydroxy-tetrahydrodipicolinate synthase [EC:4.3.3.7]	null	null	null	null	PF00701.24	Dihydrodipicolinate synthetase family	WP_100927741_1	4-hydroxy-tetrahydrodipicolinate synthase [Sagittula sp. P11]	Q16BK4.1	RecName: Full=4-hydroxy-tetrahydrodipicolinate synthase; Short=HTPA synthase [Roseobacter denitrificans OCh 114]	null	null	null	null
k147_9396546_3	null	null	null	null	null	null	PF10009.11	Uncharacterized protein conserved in bacteria (DUF2252)	WP_100930840_1	hypothetical protein [Sagittula sp. P11]	null	null	null	null	null	null
k147_9396546_4	K07263	pqqL; zinc protease [EC:3.4.24.-]	null	null	null	null	null	null	WP_100927743_1	peptidase M16 [Sagittula sp. P11]	P55680.1	RecName: Full=Uncharacterized zinc protease-like protein y4wB [Sinorhizobium fredii NGR234]	null	null	null	null
k147_14619254_2	K01638	aceB, glcB; malate synthase [EC:2.3.3.9]	null	null	null	null	PF01274.24	Malate synthase	WP_100928773_1	malate synthase G [Sagittula sp. P11]	Q92TA4.1	RecName: Full=Malate synthase G [Sinorhizobium meliloti 1021]	null	null	null	null
k147_36829548_2	null	null	null	null	null	null	null	null	WP_100931291_1	pseudoazurin [Sagittula sp. P11]	P80401.2	RecName: Full=Pseudoazurin; Flags: Precursor [Paracoccus pantotrophus]	null	null	null	null
k147_36829548_3	K07234	K07234; uncharacterized protein involved in response to NO	null	null	null	null	PF05940.14	NnrS protein	WP_100931290_1	short-chain dehydrogenase [Sagittula sp. P11]	null	null	B2U729	gnl|TC-DB|B2U729|9.B.8.7.1 NnrS family protein OS=Ralstonia pickettii (strain 12J) GN=Rpic_3610 PE=4 SV=1	null	null
k147_36829548_4	null	null	null	null	null	null	null	null	WP_100931289_1	GntR family transcriptional regulator [Sagittula sp. P11]	P37335.1	RecName: Full=Uncharacterized HTH-type transcriptional regulator BphR [Paraburkholderia xenovorans LB400]	null	null	null	null
k147_4318229_2	null	null	null	null	null	null	PF00248.23	Aldo/keto reductase family	WP_100929587_1	aldo/keto reductase [Sagittula sp. P11]	Q09923.1	RecName: Full=Aldo-keto reductase yakc [NADP(+)] [Schizosaccharomyces pombe 972h-]	null	null	null	null
k147_17197445_2	K14189	dltE; uncharacterized oxidoreductase [EC:1.-.-.-]	null	null	null	null	null	null	WP_010239062_1	MULTISPECIES: oxidoreductase [Citromicrobium]	P39577.2	RecName: Full=Uncharacterized oxidoreductase DltE [Bacillus subtilis subsp. subtilis str. 168]	null	null	null	null
k147_17197445_3	null	null	null	null	null	null	null	null	WP_069707516_1	transcriptional regulator [Novosphingobium resinovorum]	P0ACN2.1	RecName: Full=Uncharacterized HTH-type transcriptional regulator YtfH [Escherichia coli K-12]_x0001_P0ACN3.1 RecName: Full=Uncharacterized HTH-type transcriptional regulator YtfH [Shigella flexneri]	null	null	null	null
k147_5081679_1	K02045	cysA; sulfate/thiosulfate transport system ATP-binding protein [EC:7.3.2.3]	null	null	null	null	null	null	WP_013652155_1	sulfate ABC transporter ATP-binding protein [Polymorphum gilvum]	null	null	null	null	null	null
k147_5081679_2	null	null	null	null	null	null	PF03600.18	Citrate transporter	WP_081506104_1	dATP pyrophosphohydrolase [Roseovarius mucosus]	null	null	D5AQ60	gnl|TC-DB|D5AQ60|2.A.47.4.6 Divalent ion symporter OS=Rhodobacter capsulatus (strain ATCC BAA-309 / NBRC 16581 / SB1003) GN=RCAP_rcc00882 PE=4 SV=1	null	null
k147_37388143_4	K00797	speE, SRM, SPE3; spermidine synthase [EC:2.5.1.16]	null	null	null	null	null	null	WP_100929998_1	spermidine synthase [Sagittula sp. P11]	Q8XQC8.1	RecName: Full=Polyamine aminopropyltransferase 1; AltName: Full=Putrescine aminopropyltransferase; Short=PAPT; AltName: Full=Spermidine synthase; Short=SPDS; Short=SPDSY [Ralstonia solanacearum GMI1000]	D0J5M8	gnl|TC-DB|D0J5M8|2.A.1.86.5 Polyamine aminopropyltransferase OS=Comamonas testosteroni (strain CNB-2) GN=speE PE=3 SV=1	null	null
k147_36323392_1	K01738	cysK; cysteine synthase [EC:2.5.1.47]	null	null	null	null	PF00291.27	Pyridoxal-phosphate dependent enzyme	WP_100928979_1	cysteine synthase [Sagittula sp. P11]	O32978.1	RecName: Full=O-acetylserine sulfhydrylase; Short=OAS sulfhydrylase; Short=OASS; AltName: Full=Cysteine synthase A; Short=CSase A; AltName: Full=O-acetylserine (thiol)-lyase A; Short=OAS-TL A; AltName: Full=O-acetylserine-specific cysteine synthase; AltName: Full=Sulfide-dependent cysteine synthase [Mycobacterium leprae TN]	null	null	null	null
k147_36323392_3	K02062	thiQ; thiamine transport system ATP-binding protein [EC:7.6.2.15]	null	null	null	null	null	null	WP_100928977_1	thiamine ABC transporter ATP-binding protein [Sagittula sp. P11]	Q3IY12.1	RecName: Full=Thiamine import ATP-binding protein ThiQ [Rhodobacter sphaeroides 2.4.1]	P31548	gnl|TC-DB|P31548|3.A.1.19.1 Thiamine transport ATP-binding protein thiQ - Escherichia coli.	mll3864	13473309 ABC(ABC) thiamine ABC transporter, ATP-binding protein [Mesorhizobium loti MAFF303099]
k147_8660619_2	K01992	ABC-2.P; ABC-2 type transport system permease protein	null	null	null	null	PF01061.26	ABC-2 type transporter	WP_100928397_1	sugar ABC transporter permease [Sagittula sp. P11]	P0AFN6.1	RecName: Full=Inner membrane transport permease YadH [Escherichia coli K-12]_x0001_P0AFN7.1 RecName: Full=Inner membrane transport permease YadH [Escherichia coli CFT073]_x0001_P0AFN8.1 RecName: Full=Inner membrane transport permease YadH [Escherichia coli O157:H7]_x0001_P0AFN9.1 RecName: Full=Inner membrane transport permease YadH [Shigella flexneri]	P0AFN6	gnl|TC-DB|P0AFN6|3.A.1.105.17 Inner membrane transport permease YadH OS=Escherichia coli (strain K12) GN=yadH PE=1 SV=1	mll4521	13473803 ABC(membrane) permease, ABC-2-type transport system [Mesorhizobium loti MAFF303099]
k147_9226067_4	null	null	null	null	null	null	null	null	WP_100930441_1	sulfurase [Sagittula sp. P11]	null	null	null	null	null	null
k147_9226067_5	null	null	null	null	null	null	PF07045.13	Domain of unknown function (DUF1330)	WP_100930440_1	DUF1330 domain-containing protein [Sagittula sp. P11]	null	null	null	null	null	null
k147_9226067_6	K01872	AARS, alaS; alanyl-tRNA synthetase [EC:6.1.1.7]	null	null	null	null	null	null	WP_100930439_1	alanine--tRNA ligase [Sagittula sp. P11]	Q5LRU1.1	RecName: Full=Alanine--tRNA ligase; AltName: Full=Alanyl-tRNA synthetase; Short=AlaRS [Ruegeria pomeroyi DSS-3]	null	null	null	null
k147_9226067_7	K03553	recA; recombination protein RecA	null	null	null	null	null	null	WP_100930438_1	recombinase RecA [Sagittula sp. P11]	Q5LRU0.1	RecName: Full=Protein RecA; AltName: Full=Recombinase A [Ruegeria pomeroyi DSS-3]	null	null	null	null
k147_9226067_9	K13587	cckA; two-component system, cell cycle sensor histidine kinase and response regulator CckA [EC:2.7.13.3]	null	null	null	null	null	null	WP_100930436_1	hybrid sensor histidine kinase/response regulator [Sagittula sp. P11]	null	null	null	null	null	null
k147_22316270_1	K17686	copA, ctpA, ATP7; P-type Cu+ transporter [EC:7.2.2.8]	null	null	null	null	null	null	WP_018065790_1	copper-translocating P-type ATPase [Martelella mediterranea]	null	null	null	null	null	null
k147_22316270_2	K00948	PRPS, prsA; ribose-phosphate pyrophosphokinase [EC:2.7.6.1]	null	null	null	null	null	null	WP_018065791_1	phosphoribosylpyrophosphate synthetase [Martelella mediterranea]	Q8TUT6.1	RecName: Full=Ribose-phosphate pyrophosphokinase; Short=RPPK; AltName: Full=5-phospho-D-ribosyl alpha-1-diphosphate; AltName: Full=Phosphoribosyl diphosphate synthase; AltName: Full=Phosphoribosyl pyrophosphate synthase; Short=P-Rib-PP synthase; Short=PRPP synthase; Short=PRPPase [Methanopyrus kandleri AV19]	null	null	null	null
k147_37147170_1	K01749	hemC, HMBS; hydroxymethylbilane synthase [EC:2.5.1.61]	null	null	null	null	null	null	WP_100928400_1	hydroxymethylbilane synthase [Sagittula sp. P11]	A1B853.1	RecName: Full=Porphobilinogen deaminase; Short=PBG; AltName: Full=Hydroxymethylbilane synthase; Short=HMBS; AltName: Full=Pre-uroporphyrinogen synthase [Paracoccus denitrificans PD1222]	null	null	null	null
k147_37147170_2	K01599	hemE, UROD; uroporphyrinogen decarboxylase [EC:4.1.1.37]	null	null	null	null	PF01208.19	Uroporphyrinogen decarboxylase (URO-D)	WP_100930888_1	uroporphyrinogen decarboxylase [Sagittula sp. P11]	Q1GDK6.1	RecName: Full=Uroporphyrinogen decarboxylase; Short=UPD; Short=URO-D [Ruegeria sp. TM1040]	null	null	null	null
k147_39388082_2	K00799	GST, gst; glutathione S-transferase [EC:2.5.1.18]	null	null	null	null	null	null	WP_100928954_1	glutathione S-transferase [Sagittula sp. P11]	null	null	null	null	null	null
k147_39388082_3	K03089	rpoH; RNA polymerase sigma-32 factor	null	null	null	null	null	null	WP_100928955_1	RNA polymerase factor sigma-32 [Sagittula sp. P11]	B8H3C3.2	RecName: Full=RNA polymerase sigma factor RpoH; AltName: Full=RNA polymerase sigma-32 factor [Caulobacter vibrioides NA1000]_x0001_P0CAW9.1 RecName: Full=RNA polymerase sigma factor RpoH; AltName: Full=RNA polymerase sigma-32 factor [Caulobacter vibrioides CB15]	null	null	null	null
k147_37769204_2	K15577	nrtB, nasE, cynB; nitrate/nitrite transport system permease protein	null	null	null	null	null	null	WP_100929987_1	nitrate ABC transporter permease [Sagittula sp. P11]	Q55461.1	RecName: Full=Bicarbonate transport system permease protein CmpB [Synechocystis sp. PCC 6803 substr. Kazusa]	null	null	VPA1057	28900912 ABC(membrane) putative nitrate transporter [Vibrio parahaemolyticus RIMD2210633]
k147_37769204_3	K15578	nrtC, nasD; nitrate/nitrite transport system ATP-binding protein [EC:7.3.2.4]	null	null	null	null	null	null	WP_100931019_1	nitrate/sulfonate/bicarbonate ABC transporter ATP-binding protein [Sagittula sp. P11]	null	null	null	null	null	null
k147_36210805_2	null	null	AUC52508.1	GH23	null	null	null	null	WP_100927675_1	lytic transglycosylase [Sagittula sp. P11]	null	null	null	null	null	null
k147_36210805_3	K02613	paaE; ring-1,2-phenylacetyl-CoA epoxidase subunit PaaE	null	null	null	null	null	null	WP_100927676_1	ferredoxin reductase [Sagittula sp. P11]	P76081.1	RecName: Full=1,2-phenylacetyl-CoA epoxidase, subunit E; AltName: Full=1,2-phenylacetyl-CoA epoxidase, reductase subunit; AltName: Full=1,2-phenylacetyl-CoA monooxygenase, subunit E [Escherichia coli K-12]	null	null	null	null
k147_36210805_4	K02612	paaD; ring-1,2-phenylacetyl-CoA epoxidase subunit PaaD	null	null	null	null	null	null	WP_100927677_1	phenylacetate-CoA oxygenase subunit PaaJ [Sagittula sp. P11]	P76080.2	RecName: Full=Putative 1,2-phenylacetyl-CoA epoxidase, subunit D; AltName: Full=1,2-phenylacetyl-CoA monooxygenase, subunit D [Escherichia coli K-12]	null	null	null	null
k147_7824417_2	K01483	allA; ureidoglycolate lyase [EC:4.3.2.3]	null	null	null	null	PF04115.14	Ureidoglycolate lyase	WP_100928103_1	ureidoglycolate lyase [Sagittula sp. P11]	O68109.1	RecName: Full=Ureidoglycolate lyase; AltName: Full=Ureidoglycolatase [Rhodobacter capsulatus SB 1003]	null	null	null	null
k147_7824417_5	null	null	null	null	null	null	null	null	WP_083768341_1	hypothetical protein [Dinoroseobacter shibae]	null	null	null	null	null	null
k147_7824417_6	null	null	null	null	null	null	PF04820.16	Tryptophan halogenase	WP_100928107_1	tryptophan 7-halogenase [Sagittula sp. P11]	Q8KHZ8.1	RecName: Full=Flavin-dependent tryptophan halogenase RebH [Lentzea aerocolonigenes]	null	null	null	null
k147_31696077_1	null	null	null	null	null	null	null	null	WP_100928593_1	mechanosensitive ion channel protein [Sagittula sp. P11]	null	null	null	null	blr8169	27383280 MscS blr8169 [Bradyrhizobium japonicum USDA110]
k147_31696077_2	K01703	leuC, IPMI-L; 3-isopropylmalate/(R)-2-methylmalate dehydratase large subunit [EC:4.2.1.33 4.2.1.35]	null	null	null	null	PF00330.22	Aconitase family (aconitate hydratase)	WP_100928591_1	3-isopropylmalate dehydratase large subunit [Sagittula sp. P11]	A8LKJ1.1	RecName: Full=3-isopropylmalate dehydratase large subunit; AltName: Full=Alpha-IPM isomerase; Short=IPMI; AltName: Full=Isopropylmalate isomerase [Dinoroseobacter shibae DFL 12 = DSM 16493]	null	null	null	null
k147_31696077_4	K01704	leuD, IPMI-S; 3-isopropylmalate/(R)-2-methylmalate dehydratase small subunit [EC:4.2.1.33 4.2.1.35]	null	null	null	null	null	null	WP_100928589_1	3-isopropylmalate dehydratase small subunit [Sagittula sp. P11]	Q1GDM5.1	RecName: Full=3-isopropylmalate dehydratase small subunit; AltName: Full=Alpha-IPM isomerase; Short=IPMI; AltName: Full=Isopropylmalate isomerase [Ruegeria sp. TM1040]	null	null	null	null
k147_31696077_5	K21908	hdeD; membrane protein HdeD	null	null	null	null	null	null	WP_100928588_1	hypothetical protein [Sagittula sp. P11]	null	null	null	null	null	null
k147_13983545_1	K16841	hpxA; allantoin racemase [EC:5.1.99.3]	null	null	null	null	PF01177.24	Asp/Glu/Hydantoin racemase	WP_100929510_1	Asp/Glu/hydantoin racemase [Sagittula sp. P11]	null	null	null	null	null	null
k147_13983545_2	null	null	null	null	null	null	null	null	WP_106749144_1	polysaccharide deacetylase [Phreatobacter sp. S-12]	null	null	null	null	null	null
k147_13983545_3	K12960	mtaD; 5-methylthioadenosine/S-adenosylhomocysteine deaminase [EC:3.5.4.31 3.5.4.28]	null	null	null	null	PF01979.22	Amidohydrolase family	WP_100929508_1	amidohydrolase [Sagittula sp. P11]	B8DKS6.1	RecName: Full=5-methylthioadenosine/S-adenosylhomocysteine deaminase; Short=MTA/SAH deaminase [Desulfovibrio vulgaris str. 'Miyazaki F']	null	null	null	null
k147_13983545_4	K16841	hpxA; allantoin racemase [EC:5.1.99.3]	null	null	null	null	PF01177.24	Asp/Glu/Hydantoin racemase	WP_100929507_1	hypothetical protein [Sagittula sp. P11]	null	null	null	null	null	null
k147_17520321_2	K22736	VIT; vacuolar iron transporter family protein	null	null	null	null	PF01988.21	VIT family	WP_054540788_1	MULTISPECIES: VIT family protein [Rhodobacteraceae]	Q9P6J2.1	RecName: Full=Fe(2+)/Mn(2+) transporter pcl1; AltName: Full=Pombe ccc1-like protein 1 [Schizosaccharomyces pombe 972h-]	Q9P6J2	gnl|TC-DB|Q9P6J2|2.A.89.3.8 Fe(2+)/Mn(2+) transporter pcl1 OS=Schizosaccharomyces pombe (strain 972 / ATCC 24843) GN=pcl1 PE=1 SV=1	null	null
k147_12419688_2	null	null	null	null	null	null	null	null	WP_100927906_1	AraC family transcriptional regulator [Sagittula sp. P11]	null	null	null	null	null	null
k147_12419688_3	K00043	gbd; 4-hydroxybutyrate dehydrogenase [EC:1.1.1.61]	null	null	null	null	PF00465.21	Iron-containing alcohol dehydrogenase	WP_100927905_1	hypothetical protein [Sagittula sp. P11]	null	null	null	null	null	null
k147_8019310_1	K07090	K07090; uncharacterized protein	null	null	null	null	PF01925.21	Sulfite exporter TauE/SafE	WP_106683382_1	hypothetical protein [Melaminivora sp. SC2-9]	null	null	null	null	null	null
k147_8019310_2	null	null	null	null	null	null	null	null	WP_076624991_1	AraC family transcriptional regulator [Thiobacimonas profunda]	null	null	null	null	null	null
k147_33615843_4	null	null	null	null	null	null	PF01322.22	Cytochrome C'	WP_100929053_1	cytochrome C [Sagittula sp. P11]	null	null	null	null	null	null
k147_33615843_5	null	null	null	null	null	null	null	null	WP_100929052_1	copper oxidase [Sagittula sp. P11]	I6WZK7.1	RecName: Full=Multicopper oxidase MmcO; AltName: Full=Mycobacterium multicopper oxidase; Flags: Precursor [Mycobacterium tuberculosis H37Rv]	null	null	null	null
k147_33615843_6	null	null	null	null	null	null	null	null	WP_100929051_1	cytochrome C [Sagittula sp. P11]	null	null	null	null	null	null
k147_24319568_2	null	null	null	null	null	null	null	null	WP_100927928_1	MATE family efflux transporter [Sagittula sp. P11]	Q8EIX5.1	RecName: Full=FAD transporter; AltName: Full=Bacterial flavin adenine dinucleotide exporter; Short=Bacterial FAD exporter [Shewanella oneidensis MR-1]	Q1CXF2	gnl|TC-DB|Q1CXF2|2.A.66.1.29 MATE efflux family protein OS=Myxococcus xanthus (strain DK 1622) GN=MXAN_6804 PE=4 SV=1	SO0702	24372293 MOP(MATE) MATE efflux family protein [Shewanella oneidensis MR-1]
k147_24319568_3	K08738	CYC; cytochrome c	null	null	null	null	PF00034.23	Cytochrome c	WP_100927929_1	cytochrome C [Sagittula sp. P11]	null	null	null	null	null	null
k147_24319568_4	K03177	truB, PUS4, TRUB1; tRNA pseudouridine55 synthase [EC:5.4.99.25]	null	null	null	null	null	null	WP_100927930_1	tRNA pseudouridine(55) synthase TruB [Sagittula sp. P11]	Q16CE8.1	RecName: Full=tRNA pseudouridine synthase B; AltName: Full=tRNA pseudouridine(55) synthase; Short=Psi55 synthase; AltName: Full=tRNA pseudouridylate synthase; AltName: Full=tRNA-uridine isomerase [Roseobacter denitrificans OCh 114]	null	null	null	null
k147_24319568_5	K00638	catB; chloramphenicol O-acetyltransferase type B [EC:2.3.1.28]	null	null	null	null	PF00149.30	Calcineurin-like phosphoesterase	WP_100927931_1	type B chloramphenicol O-acetyltransferase [Sagittula sp. P11]	P23364.1	RecName: Full=Chloramphenicol acetyltransferase [Agrobacterium fabrum str. C58]	null	null	null	null
k147_24319568_6	null	null	null	null	MER0212958	MER0212958 - family S33 unassigned peptidases (Roseovarius sp. HTCC2601) [S33.UPW]#S33#{peptidase unit: 1-263}~source ZP_01445257~	PF12697.9	Alpha/beta hydrolase family	WP_100927932_1	alpha/beta hydrolase [Sagittula sp. P11]	null	null	null	null	null	null
k147_24319568_7	K01560	E3.8.1.2; 2-haloacid dehalogenase [EC:3.8.1.2]	null	null	null	null	PF00702.28	haloacid dehalogenase-like hydrolase	WP_100927933_1	haloacid dehalogenase type II [Sagittula sp. P11]	P24069.2	RecName: Full=(S)-2-haloacid dehalogenase 1; AltName: Full=2-haloalkanoic acid dehalogenase I; AltName: Full=DEHCI; AltName: Full=Halocarboxylic acid halidohydrolase I; AltName: Full=L-2-haloacid dehalogenase I [Pseudomonas sp. CBS3]	null	null	null	null
k147_24319568_8	null	null	null	null	null	null	null	null	WP_100927934_1	short-chain dehydrogenase [Sagittula sp. P11]	null	null	null	null	null	null
k147_31223583_2	K06196	ccdA; cytochrome c-type biogenesis protein	null	null	null	null	PF02683.17	Cytochrome C biogenesis protein transmembrane region	WP_100927544_1	cytochrome C biogenesis protein CcdA [Sagittula sp. P11]	Q9KDL8.1	RecName: Full=Cytochrome c-type biogenesis protein CcdA [Bacillus halodurans C-125]	Q939U6	gnl|TC-DB|Q939U6|5.A.1.2.7 CcdA-like protein OS=Rhodovulum sulfidophilum GN=soxV PE=4 SV=1	null	null
k147_31223583_4	null	null	null	null	null	null	null	null	WP_100927546_1	transcriptional regulator [Sagittula sp. P11]	Q8UAA8.3	RecName: Full=Biofilm growth-associated repressor [Agrobacterium fabrum str. C58]	null	null	null	null
k147_31223583_5	K07112	K07112; uncharacterized protein	null	null	null	null	PF04143.16	Sulphur transport	WP_011000694_1	YeeE/YedE family protein [Ralstonia solanacearum]	null	null	Q5ZQN6	gnl|TC-DB|Q5ZQN6|9.B.102.3.1 SoxT protein OS=Pseudaminobacter salicylatoxidans GN=soxT PE=4 SV=1	null	null
k147_31223583_6	K00793	ribE, RIB5; riboflavin synthase [EC:2.5.1.9]	null	null	null	null	null	null	WP_100927548_1	riboflavin synthase [Sagittula sp. P11]	Q2YN92.1	RecName: Full=Riboflavin synthase; Short=RS [Brucella abortus 2308]	null	null	null	null
k147_4596114_3	null	null	null	null	null	null	PF07992.16	Pyridine nucleotide-disulphide oxidoreductase	WP_100931323_1	FAD/NAD(P)-binding oxidoreductase [Sagittula sp. P11]	Q92XP4.1	RecName: Full=Opine oxidase subunit A; AltName: Full=Octopine oxidase subunit A [Sinorhizobium meliloti 1021]	null	null	null	null
k147_5765399_1	K07482	K07482; transposase, IS30 family	null	null	null	null	null	null	WP_094037395_1	IS30 family transposase [Antarctobacter heliothermus]	P0CF89.1	RecName: Full=Transposase InsI for insertion sequence element IS30C [Escherichia coli K-12]_x0001_P0CF90.1 RecName: Full=Transposase InsI for insertion sequence element IS30D [Escherichia coli K-12]	null	null	null	null
k147_4261602_1	null	null	null	null	null	null	null	null	WP_100928362_1	biotin carboxylase [Sagittula sp. P11]	null	null	null	null	null	null
k147_37851449_2	null	null	AUC52034.1	GH23	null	null	null	null	WP_100927201_1	transglycosylase [Sagittula sp. P11]	null	null	null	null	null	null
k147_38829838_1	K03704	cspA; cold shock protein	null	null	null	null	null	null	WP_100930676_1	cold-shock protein [Sagittula sp. P11]	null	null	null	null	null	null
k147_38829838_2	K09005	K09005; uncharacterized protein	null	null	null	null	null	null	WP_100930675_1	hypothetical protein [Sagittula sp. P11]	null	null	null	null	null	null
k147_38004526_1	null	null	null	null	null	null	null	null	WP_100928798_1	epimerase [Sagittula sp. P11]	null	null	null	null	null	null
k147_38004526_2	null	null	AUC53659.1	GT4	null	null	null	null	WP_100928797_1	colanic acid biosynthesis glycosyltransferase WcaL [Sagittula sp. P11]	null	null	null	null	null	null
k147_38004526_3	null	null	AUC53658.1	GT2	null	null	null	null	WP_100928796_1	glycosyl transferase [Sagittula sp. P11]	null	null	null	null	null	null
k147_38004526_4	null	null	null	null	null	null	null	null	WP_100928795_1	oxidoreductase [Sagittula sp. P11]	null	null	null	null	null	null
k147_38004526_6	K16692	etk-wzc; tyrosine-protein kinase Etk/Wzc [EC:2.7.10.-]	null	null	null	null	null	null	WP_100928794_1	chain-length determining protein [Sagittula sp. P11]	null	null	null	null	null	null
k147_38004526_7	null	null	null	null	null	null	null	null	WP_100928793_1	phosphopantetheinyl transferase [Sagittula sp. P11]	null	null	null	null	null	null
k147_8197155_2	K02010	afuC, fbpC; iron(III) transport system ATP-binding protein [EC:7.2.2.7]	null	null	null	null	null	null	WP_100931086_1	ABC transporter ATP-binding protein [Sagittula sp. P11]	Q7NWX3.1	RecName: Full=Sulfate/thiosulfate import ATP-binding protein CysA 2; AltName: Full=Sulfate-transporting ATPase 2 [Chromobacterium violaceum ATCC 12472]	null	null	VCA0602	15601360 ABC(ABC) ABC transporter, ATP-binding protein [Vibrio cholerae El Tor N16961]
k147_8197155_3	K02012	afuA, fbpA; iron(III) transport system substrate-binding protein	null	null	null	null	null	null	WP_100931355_1	iron ABC transporter substrate-binding protein [Sagittula sp. P11]	null	null	A3N294	gnl|TC-DB|A3N294|3.A.1.20.3 ABC-type Fe3+ transport system, periplasmic component OS=Actinobacillus pleuropneumoniae serotype 5b (strain L20) GN=afuA PE=4 SV=1	SMb21540	16264729 ABC(binding protein) putative iron uptake ABC transporter periplasmic solute-binding protein precursor [Sinorhizobium meliloti 1021]
k147_8197155_4	K18649	IMPL2; inositol-phosphate phosphatase / L-galactose 1-phosphate phosphatase / histidinol-phosphatase [EC:3.1.3.25 3.1.3.93 3.1.3.15]	null	null	null	null	PF00459.27	Inositol monophosphatase family	WP_100931085_1	histidinol-phosphatase [Sagittula sp. P11]	Q6NPM8.1	RecName: Full=Bifunctional phosphatase IMPL2, chloroplastic; AltName: Full=Histidinol-phosphatase; AltName: Full=Histidinol-phosphate phosphatase; Short=HPP; AltName: Full=Inositol-phosphate phosphatase; AltName: Full=L-galactose 1-phosphate phosphatase; AltName: Full=Protein HISTIDINE BIOSYNTHESIS 7; AltName: Full=Protein MYO-INOSITOL MONOPHOSPHATASE-LIKE 2; Flags: Precursor [Arabidopsis thalian…	null	null	null	null
k147_31786837_2	K18989	vexF; multidrug efflux pump	null	null	null	null	PF00873.21	AcrB/AcrD/AcrF family	WP_100930125_1	acriflavine resistance protein B [Sagittula sp. P11]	null	null	A6P7H3	gnl|TC-DB|A6P7H3|2.A.6.2.30 Multidrug efflux transporter VexF - Vibrio cholerae.	VP2472	28899246 RND putative multidrug resistance protein [Vibrio parahaemolyticus RIMD2210633]
k147_34749026_1	null	null	null	null	null	null	null	null	WP_113156066_1	AraC family transcriptional regulator [Nitratireductor sp. OM-1]	null	null	null	null	null	null
k147_34749026_2	null	null	null	null	MER0067666	MER0067666 - family S9 non-peptidase homologues (Roseobacter denitrificans) [S09.UNW]#S09X#{peptidase unit: 39-324}~source YP_684018~	null	null	WP_088920872_1	hypothetical protein [Granulosicoccus antarcticus]	null	null	null	null	null	null
k147_7180731_1	K21686	prpR; XRE family transcriptional regulator, fatty acid utilization regulator	null	null	null	null	null	null	WP_100927158_1	Cro/Cl family transcriptional regulator [Sagittula sp. P11]	Q3J4E6.1	RecName: Full=Propionyl-CoA carboxylase regulator [Rhodobacter sphaeroides 2.4.1]	null	null	null	null
k147_7180731_2	K01447	xlyAB; N-acetylmuramoyl-L-alanine amidase [EC:3.5.1.28]	null	null	null	null	null	null	WP_100927159_1	N-acetylmuramoyl-L-alanine amidase [Sagittula sp. P11]	null	null	null	null	null	null
k147_16022546_2	null	null	null	null	null	null	null	null	WP_075777123_1	hypothetical protein [Thioclava nitratireducens]	null	null	B1Z7W6	gnl|TC-DB|B1Z7W6|2.A.117.1.7 Transmembrane pair domain protein OS=Methylobacterium populi (strain ATCC BAA-705 / NCIMB 13946 / BJ001) GN=Mpop_5096 PE=4 SV=1	null	null
k147_16022546_3	null	null	null	null	null	null	PF01812.22	5-formyltetrahydrofolate cyclo-ligase family	WP_075777266_1	5-formyltetrahydrofolate cyclo-ligase [Thioclava nitratireducens]	null	null	null	null	null	null
k147_33195243_1	K02396	flgK; flagellar hook-associated protein 1	null	null	null	null	null	null	WP_100928701_1	flagellar hook-associated protein FlgK [Sagittula sp. P11]	null	null	null	null	null	null
k147_33195243_2	K02390	flgE; flagellar hook protein FlgE	null	null	null	null	null	null	WP_100928700_1	flagellar biosynthesis protein FlgE [Sagittula sp. P11]	Q8FUS9.1	RecName: Full=Flagellar hook protein FlgE [Brucella suis 1330]	null	null	null	null
k147_33195243_3	K02557	motB; chemotaxis protein MotB	null	null	null	null	null	null	WP_100928699_1	chemotaxis protein MotB [Sagittula sp. P11]	Q03478.2	RecName: Full=Chemotaxis protein LafU [Vibrio parahaemolyticus RIMD 2210633]	null	null	null	null
k147_33946061_2	null	null	null	null	null	null	PF05065.15	Phage capsid family	WP_100927053_1	phage major capsid protein [Sagittula sp. P11]	null	null	null	null	null	null
k147_5949544_1	K08304	mltA; membrane-bound lytic murein transglycosylase A [EC:4.2.2.-]	AUC55817.1	GH102	null	null	null	null	WP_100930917_1	murein transglycosylase [Sagittula sp. P11]	null	null	null	null	null	null
k147_28089772_2	K03787	surE; 5'-nucleotidase [EC:3.1.3.5]	null	null	null	null	null	null	WP_100927014_1	5'/3'-nucleotidase SurE [Sagittula sp. P11]	Q5LQ08.1	RecName: Full=5'-nucleotidase SurE; AltName: Full=Nucleoside 5'-monophosphate phosphohydrolase [Ruegeria pomeroyi DSS-3]	null	null	null	null
k147_28089772_3	null	null	null	null	null	null	PF00106.27	short chain dehydrogenase	WP_100927013_1	oxidoreductase [Sagittula sp. P11]	null	null	null	null	null	null
k147_22553648_1	K01997	livH; branched-chain amino acid transport system permease protein	null	null	null	null	PF02653.18	Branched-chain amino acid transport system / permease component	WP_100927768_1	branched-chain amino acid ABC transporter permease [Sagittula sp. P11]	P21627.1	RecName: Full=High-affinity branched-chain amino acid transport system permease protein BraD [Pseudomonas aeruginosa PAO1]	AKM83898	gnl|TC-DB|AKM83898|3.A.1.4.14 inner-membrane translocator, branched-chain amino acid transport system permease protein [Candidatus Campbellbacteria bacterium GW2011_OD1_34_28]	PP2768	26989487 ABC(membrane) branched-chain amino acid ABC transporter, permease protein, putative [Pseudomonas putida KT2440]
k147_22553648_2	K01995	livG; branched-chain amino acid transport system ATP-binding protein	null	null	null	null	null	null	WP_100927769_1	ABC transporter ATP-binding protein [Sagittula sp. P11]	P21629.1	RecName: Full=High-affinity branched-chain amino acid transport ATP-binding protein BraF [Pseudomonas aeruginosa PAO1]	Q8DQH8	gnl|TC-DB|Q8DQH8|3.A.1.4.10 ABC transporter ATP-binding protein-branched chain amino acid transport OS=Streptococcus pneumoniae (strain ATCC BAA-255 / R6) GN=livG PE=3 SV=1	BB0232	33599221 ABC(ABC) putative high-affinity branched-chain amino acid transport ATP-binding protein [Bordetella bronchiseptica RB50 NCTC-13252]
k147_13315546_2	null	null	null	null	null	null	null	null	WP_100929682_1	hypothetical protein [Sagittula sp. P11]	null	null	null	null	null	null
k147_13315546_3	null	null	null	null	null	null	null	null	WP_100929683_1	hypothetical protein [Sagittula sp. P11]	null	null	null	null	null	null
k147_13315546_4	K02278	cpaA, tadV; prepilin peptidase CpaA [EC:3.4.23.43]	null	null	MER0099784	MER0099784 - subfamily A24B unassigned peptidases (Dinoroseobacter shibae) [A24.UPB]#A24B#{peptidase unit: 17-154}~source ABV92863~	null	null	WP_012177794_1	membrane protein [Dinoroseobacter shibae]	null	null	null	null	null	null
k147_13315546_5	K12511	tadC; tight adherence protein C	null	null	null	null	null	null	WP_100929685_1	pilus assembly protein TadC [Sagittula sp. P11]	null	null	null	null	null	null
k147_13315546_6	K12510	tadB; tight adherence protein B	null	null	null	null	null	null	WP_100929686_1	pilus assembly protein TadB [Sagittula sp. P11]	null	null	null	null	null	null
k147_13315546_7	K02283	cpaF, tadA; pilus assembly protein CpaF [EC:7.4.2.8]	null	null	null	null	null	null	WP_100929687_1	type II secretion system protein E [Sagittula sp. P11]	null	null	Q9L714	gnl|TC-DB|Q9L714|3.A.7.18.1 CpaF OS=Caulobacter crescentus GN=cpaF PE=4 SV=1	null	null
k147_38632430_1	K02031	ddpD; peptide/nickel transport system ATP-binding protein	null	null	null	null	null	null	WP_100931553_1	dipeptide ABC transporter ATP-binding protein DppD [Sagittula sp. P11]	null	null	P26905	gnl|TC-DB|P26905|3.A.1.5.2 Dipeptide transport ATP-binding protein dppD - Bacillus subtilis.	DR1568	15806577 ABC(ABC) peptide ABC transporter, ATP-binding protein [Deinococcus radiodurans R1]
k147_38632430_2	K01465	URA4, pyrC; dihydroorotase [EC:3.5.2.3]	null	null	MER0154204	MER0154204 - family M38 non-peptidase homologues (Agrobacterium tumefaciens) [M38.UNW]#M38#{peptidase unit: 31-345}~source ACM29333~	PF01979.22	Amidohydrolase family	WP_100931552_1	amidohydrolase/deacetylase family metallohydrolase [Sagittula sp. P11]	Q7CS13.2	RecName: Full=Deacetylase Atu3266 [Agrobacterium fabrum str. C58]	null	null	null	null
k147_38632430_3	K02034	ABC.PE.P1; peptide/nickel transport system permease protein	null	null	null	null	null	null	WP_100931551_1	peptide ABC transporter permease [Sagittula sp. P11]	Q8FUW9.1	RecName: Full=Putative peptide transport system permease protein BRA1093/BS1330_II1085 [Brucella suis 1330]	null	null	2507	2.1 287009 286137 ABC transporter, membrane spanning protein [dipeptide] xxxX 9e-69 8.1 [Agrobacterium tumefaciens]
k147_38632430_4	K02033	ABC.PE.P; peptide/nickel transport system permease protein	null	null	null	null	null	null	WP_100931550_1	peptide ABC transporter [Sagittula sp. P11]	Q53191.2	RecName: Full=Probable peptide ABC transporter permease protein y4tP [Sinorhizobium fredii NGR234]	P75798	gnl|TC-DB|P75798|3.A.1.5.11 Inner membrane ABC transporter permease protein yliC - Escherichia coli.	2506	2.1 287917 287012 ABC transporter, membrane spanning protein [dipeptide] xxxX 5e-76 8.1 [Agrobacterium tumefaciens]
k147_38632430_5	K02035	ABC.PE.S; peptide/nickel transport system substrate-binding protein	null	null	null	null	null	null	WP_100931549_1	peptide ABC transporter [Sagittula sp. P11]	null	null	null	null	2505	2.1 289806 288283 ABC transporter, substrate binding protein [dipeptide] xxxX 8e-47 8.11 [Agrobacterium tumefaciens]
k147_35903614_2	K05838	ybbN; putative thioredoxin	null	null	null	null	null	null	WP_100927712_1	thioredoxin [Sagittula sp. P11]	null	null	null	null	null	null
k147_35903614_3	K07157	K07157; uncharacterized protein	null	null	null	null	PF02190.18	ATP-dependent protease La (LON) substrate-binding domain	WP_100927711_1	ATP-dependent protease [Sagittula sp. P11]	null	null	OYU68696.1	gnl|TC-DB|OYU68696.1|8.A.162.1.8 peptidase S16 [Alphaproteobacteria bacterium PA2]	null	null
k147_35903614_4	K09791	K09791; uncharacterized protein	null	null	null	null	null	null	WP_100927710_1	hypothetical protein [Sagittula sp. P11]	A4WWL8.1	RecName: Full=UPF0434 protein Rsph17025_2896 [Rhodobacter sphaeroides ATCC 17025]	null	null	null	null
k147_25366176_2	null	null	null	null	null	null	null	null	WP_100930456_1	hypothetical protein [Sagittula sp. P11]	null	null	null	null	null	null
k147_25366176_3	K03979	obgE, cgtA, MTG2; GTPase [EC:3.6.5.-]	null	null	null	null	null	null	WP_100930457_1	GTPase ObgE [Sagittula sp. P11]	Q5LRY4.1	RecName: Full=GTPase Obg; AltName: Full=GTP-binding protein Obg [Ruegeria pomeroyi DSS-3]	null	null	null	null
k147_11310450_3	K00335	nuoF; NADH-quinone oxidoreductase subunit F [EC:7.1.1.2]	null	null	null	null	null	null	WP_100930218_1	NADH-quinone oxidoreductase subunit F [Sagittula sp. P11]	P29913.1	RecName: Full=NADH-quinone oxidoreductase chain 1; AltName: Full=NADH dehydrogenase I, chain 1; AltName: Full=NDH-1, chain 1 [Paracoccus denitrificans]	P29913	gnl|TC-DB|P29913|3.D.1.2.1 NADH-UBIQUINONE OXIDOREDUCTASE CHAIN 1 (EC 1.6.5.3) (NADH DEHYDROGENASE 1, CHAIN 1) (NDH-1, CHAIN 1) - Paracoccus denitrificans.	null	null
k147_11310450_7	null	null	null	null	null	null	PF17267.4	Family of unknown function (DUF5333)	null	null	P29909.1	RecName: Full=Uncharacterized 14.7 kDa protein in nqo3 5'region; AltName: Full=URF3 [Paracoccus denitrificans]	null	null	null	null
k147_11310450_8	K00336	nuoG; NADH-quinone oxidoreductase subunit G [EC:7.1.1.2]	null	null	null	null	null	null	WP_100930223_1	NADH-quinone oxidoreductase subunit G [Sagittula sp. P11]	P29915.4	RecName: Full=NADH-quinone oxidoreductase chain 3; AltName: Full=NADH dehydrogenase I, chain 3; AltName: Full=NDH-1, chain 3 [Paracoccus denitrificans]	P29915	gnl|TC-DB|P29915|3.D.1.2.1 NADH-ubiquinone oxidoreductase chain 3 (EC 1.6.5.3) (NADH dehydrogenase 1, chain 3) (NDH-1, chain 3) - Paracoccus denitrificans.	null	null
k147_4222718_3	null	null	null	null	null	null	PF00034.23	Cytochrome c	WP_100928190_1	cytochrome C [Sagittula sp. P11]	null	null	null	null	null	null
k147_9242553_2	K02480	K02480; two-component system, NarL family, sensor kinase [EC:2.7.13.3]	null	null	null	null	null	null	WP_100931059_1	histidine kinase [Sagittula sp. P11]	Q1M799.1	RecName: Full=Sensor histidine kinase MctS [Rhizobium leguminosarum bv. viciae 3841]	null	null	null	null
k147_9242553_3	null	null	null	null	null	null	PF05977.15	Transmembrane secretion effector	null	null	null	null	null	null	null	null
k147_28620606_2	null	null	null	null	null	null	PF07690.18	Major Facilitator Superfamily	WP_108883155_1	MFS transporter [Anderseniella sp. Alg231-50]	null	null	null	null	VV20651	27367077 MFS Permease of the major facilitator superfamily [Vibrio vulnificus CMCP6]
k147_28620606_4	K02687	prmA; ribosomal protein L11 methyltransferase [EC:2.1.1.-]	null	null	null	null	PF06325.15	Ribosomal protein L11 methyltransferase (PrmA)	WP_100928392_1	50S ribosomal protein L11 methyltransferase [Sagittula sp. P11]	Q2K6E0.1	RecName: Full=Ribosomal protein L11 methyltransferase; Short=L11 Mtase [Rhizobium etli CFN 42]	null	null	null	null
k147_10693968_2	K07231	K07231; putative iron-regulated protein	null	null	MER0109360	MER0109360 - imelysin (Sagittula stellata) [M75.001]#M75#{peptidase unit: 1-412}~source ZP_01745197~	PF09375.12	Imelysin	WP_100929994_1	peptidase [Sagittula sp. P11]	null	null	null	null	null	null
k147_35653925_1	K03809	wrbA; NAD(P)H dehydrogenase (quinone) [EC:1.6.5.2]	null	null	null	null	PF03358.17	NADPH-dependent FMN reductase	WP_100928734_1	NAD(P)H:quinone oxidoreductase, type IV [Sagittula sp. P11]	Q9RYU4.1	RecName: Full=NAD(P)H dehydrogenase (quinone); AltName: Full=Flavoprotein WrbA; AltName: Full=NAD(P)H:quinone oxidoreductase; Short=NQO [Deinococcus radiodurans R1]	null	null	null	null
k147_35653925_2	K06911	PIR; quercetin 2,3-dioxygenase [EC:1.13.11.24]	null	null	null	null	null	null	WP_100928735_1	hypothetical protein [Sagittula sp. P11]	P58112.1	RecName: Full=Pirin-like protein CC_0481 [Caulobacter vibrioides CB15]	null	null	null	null
k147_35653925_3	K04761	oxyR; LysR family transcriptional regulator, hydrogen peroxide-inducible genes activator	null	null	null	null	null	null	WP_100928736_1	hydrogen peroxide-inducible genes activator [Sagittula sp. P11]	P71318.1	RecName: Full=Hydrogen peroxide-inducible genes activator [Pectobacterium carotovorum subsp. carotovorum]	null	null	null	null
k147_41693493_1	K13875	K13875, araC; L-arabonate dehydrase [EC:4.2.1.25]	null	null	null	null	PF00920.23	Dehydratase family	WP_100930301_1	dihydroxy-acid dehydratase [Sagittula sp. P11]	B5ZZ34.1	RecName: Full=L-arabinonate dehydratase; Short=ArDHT; AltName: Full=D-fuconate dehydratase; AltName: Full=Galactonate dehydratase; AltName: Full=L-arabonate dehydratase [Rhizobium leguminosarum bv. trifolii WSM2304]	null	null	null	null
k147_2808387_3	K00123	fdoG, fdhF, fdwA; formate dehydrogenase major subunit [EC:1.17.1.9]	null	null	null	null	null	null	WP_100930843_1	formate dehydrogenase subunit alpha [Sagittula sp. P11]	P61159.2	RecName: Full=Formate dehydrogenase subunit alpha [Methanocaldococcus jannaschii DSM 2661]	P07658	gnl|TC-DB|P07658|3.D.1.9.2 Formate dehydrogenase H OS=Escherichia coli (strain K12) GN=fdhF PE=1 SV=2	null	null
k147_4060276_2	null	null	null	null	null	null	null	null	WP_100929169_1	branched-chain amino acid transporter AzlC [Sagittula sp. P11]	null	null	A4EZB2	gnl|TC-DB|A4EZB2|2.A.78.2.1 AzlC family protein OS=Roseobacter sp. SK209-2-6 GN=RSK20926_04332 PE=4 SV=1	RS04992	17545232 LIV-E HYPOTHETICAL TRANSMEMBRANE PROTEIN [Ralstonia solanacearum GMI1000]
k147_4060276_3	null	null	null	null	null	null	PF05437.14	Branched-chain amino acid transport protein (AzlD)	WP_100929168_1	AzlD domain-containing protein [Sagittula sp. P11]	null	null	A4EZB3	gnl|TC-DB|A4EZB3|2.A.78.2.1 Putative transmembrane protein OS=Roseobacter sp. SK209-2-6 GN=RSK20926_04337 PE=4 SV=1	null	null
k147_31505843_2	K09001	anmK; anhydro-N-acetylmuramic acid kinase [EC:2.7.1.170]	null	null	null	null	PF03702.16	Anhydro-N-acetylmuramic acid kinase	WP_100927026_1	anhydro-N-acetylmuramic acid kinase [Sagittula sp. P11]	Q5LQK6.1	RecName: Full=Anhydro-N-acetylmuramic acid kinase; AltName: Full=AnhMurNAc kinase [Ruegeria pomeroyi DSS-3]	null	null	null	null
k147_31505843_3	K01866	YARS, tyrS; tyrosyl-tRNA synthetase [EC:6.1.1.1]	null	null	null	null	null	null	WP_100927027_1	tyrosine--tRNA ligase [Sagittula sp. P11]	A8LQM0.1	RecName: Full=Tyrosine--tRNA ligase; AltName: Full=Tyrosyl-tRNA synthetase; Short=TyrRS [Dinoroseobacter shibae DFL 12 = DSM 16493]	null	null	null	null
k147_11191842_2	K02033	ABC.PE.P; peptide/nickel transport system permease protein	null	null	null	null	null	null	WP_100929325_1	diguanylate cyclase [Sagittula sp. P11]	P42062.2	RecName: Full=Oligopeptide transport system permease protein AppB [Bacillus subtilis subsp. subtilis str. 168]	P42062	gnl|TC-DB|P42062|3.A.1.5.20 Oligopeptide transport system permease protein appB - Bacillus subtilis.	4521	2.1 45361 44414 ABC transporter, membrane spanning protein [oligopeptide] xxxX 1e-67 8.1 [Agrobacterium tumefaciens]
k147_11191842_3	K02034	ABC.PE.P1; peptide/nickel transport system permease protein	null	null	null	null	null	null	WP_100929324_1	peptide ABC transporter permease [Sagittula sp. P11]	P42063.1	RecName: Full=Oligopeptide transport system permease protein AppC [Bacillus subtilis subsp. subtilis str. 168]	P42063	gnl|TC-DB|P42063|3.A.1.5.20 Oligopeptide transport system permease protein appC - Bacillus subtilis.	4520	2.1 44369 43482 ABC transporter, membrane spanning protein [oligopeptide] xxxX 3e-65 8.1 [Agrobacterium tumefaciens]
k147_12077404_1	null	null	null	null	null	null	null	null	WP_100929577_1	hypothetical protein [Sagittula sp. P11]	null	null	null	null	null	null
k147_12077404_3	K22131	otnI; 2-dehydrotetronate isomerase [EC:5.3.1.35]	null	null	null	null	PF01261.26	Xylose isomerase-like TIM barrel	WP_100929579_1	isomerase [Sagittula sp. P11]	Q0KBD1.1	RecName: Full=2-oxo-tetronate isomerase; AltName: Full=2-dehydrotetronate isomerase [Cupriavidus necator H16]_x0001_Q44015.1 RecName: Full=Putative hydroxypyruvate isomerase; AltName: Full=Glyoxylate-induced protein [Cupriavidus necator]	null	null	null	null
k147_12077404_4	K03695	clpB; ATP-dependent Clp protease ATP-binding subunit ClpB	null	null	null	null	null	null	WP_100929580_1	hypothetical protein [Sagittula sp. P11]	Q97KG0.1	RecName: Full=Chaperone protein ClpB [Clostridium acetobutylicum ATCC 824]	null	null	null	null
k147_6302318_1	K06173	truA, PUS1; tRNA pseudouridine38-40 synthase [EC:5.4.99.12]	null	null	null	null	null	null	WP_100929433_1	tRNA pseudouridine(38-40) synthase TruA [Sagittula sp. P11]	Q5LNR0.1	RecName: Full=tRNA pseudouridine synthase A; AltName: Full=tRNA pseudouridine(38-40) synthase; AltName: Full=tRNA pseudouridylate synthase I; AltName: Full=tRNA-uridine isomerase I [Ruegeria pomeroyi DSS-3]	null	null	null	null
k147_6302318_2	K06918	K06918; uncharacterized protein	null	null	null	null	PF04317.14	YcjX-like family, DUF463	WP_100929432_1	hypothetical protein [Sagittula sp. P11]	P76046.1	RecName: Full=Uncharacterized protein YcjX [Escherichia coli K-12]	null	null	null	null
k147_3002022_2	K05973	phaZ; poly(3-hydroxybutyrate) depolymerase [EC:3.1.1.75]	null	null	null	null	null	null	WP_100929713_1	polyhydroxyalkanoate depolymerase [Sagittula sp. P11]	null	null	null	null	null	null
k147_12096262_1	null	null	null	null	null	null	PF04290.14	Tripartite ATP-independent periplasmic transporters, DctQ component	WP_083191398_1	TRAP transporter small permease [Yangia sp. CCB-MM3]	null	null	null	null	null	null
k147_10471008_2	K02386	flgA; flagellar basal body P-ring formation protein FlgA	null	null	null	null	PF13144.8	Chaperone for flagella basal body P-ring formation	WP_100928711_1	flagella basal body P-ring formation protein FlgA [Sagittula sp. P11]	null	null	null	null	null	null
k147_10471008_3	K02393	flgH; flagellar L-ring protein FlgH	null	null	null	null	PF02107.18	Flagellar L-ring protein	WP_100928710_1	flagellar basal body L-ring protein [Sagittula sp. P11]	Q5LWX7.1	RecName: Full=Flagellar L-ring protein; AltName: Full=Basal body L-ring protein; Flags: Precursor [Ruegeria pomeroyi DSS-3]	null	null	null	null
k147_19805660_2	K06015	E3.5.1.81; N-acyl-D-amino-acid deacylase [EC:3.5.1.81]	null	null	MER0074240	MER0074240 - family M38 non-peptidase homologues (Pseudomonas fluorescens) [M38.UNW]#M38#{peptidase unit: 30-425}~source ABA72467~	PF07969.13	Amidohydrolase family	WP_100929034_1	N-acyl-D-amino-acid deacylase [Sagittula sp. P11]	P72349.3	RecName: Full=D-aminoacylase; AltName: Full=N-acyl-D-amino-acid deacylase [Achromobacter xylosoxidans]	null	null	null	null
k147_29399587_2	K01438	argE; acetylornithine deacetylase [EC:3.5.1.16]	null	null	MER0851870	MER0851870 - subfamily M20A unassigned peptidases (Ponticoccus sp. UMTAT08) [M20.UPA]#M20A#{peptidase unit: 10-385}~source A0A0B3RLM1~	PF01546.30	Peptidase family M20/M25/M40	WP_100926931_1	acetylornithine deacetylase [Sagittula sp. P11]	O68873.1	RecName: Full=Acetylornithine deacetylase; Short=AO; Short=Acetylornithinase; AltName: Full=N-acetylornithinase; Short=NAO [Myxococcus xanthus]	null	null	null	null
k147_41638283_2	K01839	deoB; phosphopentomutase [EC:5.4.2.7]	null	null	null	null	PF01676.20	Metalloenzyme superfamily	WP_100927886_1	phosphopentomutase [Sagittula sp. P11]	Q11AV9.1	RecName: Full=Phosphopentomutase; AltName: Full=Phosphodeoxyribomutase [Chelativorans sp. BNC1]	null	null	null	null
k147_2776741_2	K00962	pnp, PNPT1; polyribonucleotide nucleotidyltransferase [EC:2.7.7.8]	null	null	null	null	null	null	WP_100927703_1	polyribonucleotide nucleotidyltransferase [Sagittula sp. P11]	Q1GKK5.1	RecName: Full=Polyribonucleotide nucleotidyltransferase; AltName: Full=Polynucleotide phosphorylase; Short=PNPase [Ruegeria sp. TM1040]	null	null	null	null
k147_2776741_3	K17231	IYD, DEHAL1; iodotyrosine deiodinase [EC:1.21.1.1]	null	null	null	null	null	null	WP_100927704_1	nitroreductase family protein [Sagittula sp. P11]	null	null	null	null	null	null
k147_11885979_3	K03426	E3.6.1.22, NUDT12, nudC; NAD+ diphosphatase [EC:3.6.1.22]	null	null	null	null	null	null	WP_100927861_1	NAD(+) diphosphatase [Sagittula sp. P11]	null	null	null	null	null	null
k147_11885979_4	K01119	cpdB; 2',3'-cyclic-nucleotide 2'-phosphodiesterase / 3'-nucleotidase [EC:3.1.4.16 3.1.3.6]	ANF95373.1	CBM50	null	null	null	null	WP_100927862_1	bifunctional 2',3'-cyclic-nucleotide 2'-phosphodiesterase/3'-nucleotidase [Sagittula sp. P11]	null	null	null	null	null	null
k147_11885979_5	null	null	null	null	null	null	null	null	WP_100927863_1	AraC family transcriptional regulator [Sagittula sp. P11]	null	null	null	null	null	null
k147_11885979_6	K18372	acmB; methyl acetate hydrolase [EC:3.1.1.114]	null	null	MER0178102	MER0178102 - esterase EstB (Sagittula stellata) [S12.950]#S12#{peptidase unit: 11-389}~source ZP_01746931~	PF00144.26	Beta-lactamase	WP_100927864_1	1,4-butanediol diacrylate esterase [Sagittula sp. P11]	null	null	null	null	null	null
k147_6650981_3	null	null	null	null	null	null	PF05816.13	Toxic anion resistance protein (TelA)	WP_100928227_1	toxic anion resistance protein [Sagittula sp. P11]	Q2YY12.1	RecName: Full=TelA-like protein SAB1262 [Staphylococcus aureus RF122]	null	null	null	null
k147_6650981_4	null	null	null	null	null	null	PF10112.11	5-bromo-4-chloroindolyl phosphate hydrolysis protein	WP_100928226_1	hypothetical protein [Sagittula sp. P11]	null	null	null	null	null	null
k147_39840635_3	K01419	hslV, clpQ; ATP-dependent HslUV protease, peptidase subunit HslV [EC:3.4.25.2]	null	null	MER0144784	MER0144784 - HslV component of HslUV peptidase (Sagittula stellata) [T01.006]#T01B#{peptidase unit: 11-180}~source ZP_01748718~	PF00227.28	Proteasome subunit	WP_100928746_1	HslU--HslV peptidase proteolytic subunit [Sagittula sp. P11]	Q28W10.1	RecName: Full=ATP-dependent protease subunit HslV [Jannaschia sp. CCS1]	null	null	null	null
k147_39840635_4	K04063	osmC, ohr; lipoyl-dependent peroxiredoxin [EC:1.11.1.28]	null	null	null	null	null	null	WP_100928747_1	organic hydroperoxide resistance protein [Sagittula sp. P11]	P70736.1	RecName: Full=Uncharacterized protein ACIAD3023; AltName: Full=ORF2 [Acinetobacter baylyi ADP1]	null	null	null	null
k147_35629574_2	K21801	iaaH; indoleacetamide hydrolase [EC:3.5.1.-]	null	null	null	null	PF01425.23	Amidase	WP_100927344_1	hypothetical protein [Sagittula sp. P11]	P0A2X0.1	RecName: Full=Indoleacetamide hydrolase; Short=IAH; AltName: Full=Indole-3-acetamide hydrolase [Agrobacterium tumefaciens]_x0001_P0A2X1.1 RecName: Full=Indoleacetamide hydrolase; Short=IAH; AltName: Full=Indole-3-acetamide hydrolase [Agrobacterium tumefaciens (strain Ach5)]_x0001_P0A2X2.1 RecName: Full=Indoleacetamide hydrolase; Short=IAH; AltName: Full=Indole-3-acetamide hydrolase [Agrobacterium…	null	null	null	null
k147_34477531_1	K02584	nifA; Nif-specific regulatory protein	null	null	null	null	null	null	WP_100931003_1	nif-specific transcriptional activator NifA [Sagittula sp. P11]	D5ARW9.1	RecName: Full=Nif-specific regulatory protein [Rhodobacter capsulatus SB 1003]	null	null	null	null
k147_5844428_2	null	null	null	null	null	null	PF07238.16	PilZ domain	null	null	null	null	null	null	null	null
k147_5844428_3	K00311	ETFDH; electron-transferring-flavoprotein dehydrogenase [EC:1.5.5.1]	null	null	null	null	null	null	WP_100929176_1	electron transfer flavoprotein-ubiquinone oxidoreductase [Sagittula sp. P11]	Q9HZP5.1	RecName: Full=Electron transfer flavoprotein-ubiquinone oxidoreductase; Short=ETF-QO; Short=ETF-ubiquinone oxidoreductase; AltName: Full=Electron-transferring-flavoprotein dehydrogenase; Short=ETF dehydrogenase [Pseudomonas aeruginosa PAO1]	null	null	null	null
k147_20620122_2	K21307	soeA; sulfite dehydrogenase (quinone) subunit SoeA [EC:1.8.5.6]	null	null	null	null	null	null	WP_100928813_1	formate dehydrogenase [Sagittula sp. P11]	D3RNN8.1	RecName: Full=Sulfite dehydrogenase subunit A; AltName: Full=Sulfite dehydrogenase molybdopterin subunit; AltName: Full=Sulfite-oxidizing enzyme subunit A [Allochromatium vinosum DSM 180]	O67280	gnl|TC-DB|O67280|5.A.3.11.2 DMSO reductase chain A - Aquifex aeolicus.	null	null
k147_20620122_3	K00625	E2.3.1.8, pta; phosphate acetyltransferase [EC:2.3.1.8]	null	null	null	null	PF01515.21	Phosphate acetyl/butaryl transferase	WP_100928812_1	phosphate acetyltransferase [Sagittula sp. P11]	P39197.1	RecName: Full=Phosphate acetyltransferase; AltName: Full=Phosphotransacetylase [Paracoccus denitrificans]	null	null	null	null
k147_12670076_2	K07484	K07484; transposase	null	null	null	null	PF05717.15	IS66 Orf2 like protein	WP_027264363_1	MULTISPECIES: IS66 family insertion sequence hypothetical protein [Rhodobacteraceae]	P55503.1	RecName: Full=Uncharacterized protein y4jC [Sinorhizobium fredii NGR234]	null	null	null	null
k147_12670076_3	K07483	K07483; transposase	null	null	null	null	null	null	WP_027264364_1	MULTISPECIES: transposase [Rhodobacteraceae]	null	null	null	null	null	null
k147_12670076_4	K21395	yiaO; TRAP-type transport system periplasmic protein	null	null	null	null	PF03480.15	Bacterial extracellular solute-binding protein, family 7	WP_027264365_1	MULTISPECIES: hypothetical protein [Rhodobacteraceae]	null	null	null	null	bll6794	27381905 TRAP-T bll6794 [Bradyrhizobium japonicum USDA110]
k147_12670076_5	null	null	null	null	null	null	PF04290.14	Tripartite ATP-independent periplasmic transporters, DctQ component	WP_100931410_1	hypothetical protein [Sagittula sp. P11]	null	null	null	null	null	null
k147_17014224_1	K01048	pldB; lysophospholipase [EC:3.1.1.5]	null	null	MER0210034	MER0210034 - family S33 non-peptidase homologues (Roseovarius sp. HTCC2601) [S33.UNW]#S33#{peptidase unit: 5-293}~source ZP_01444099~	PF12146.10	Serine aminopeptidase, S33	WP_100929931_1	alpha/beta hydrolase [Sagittula sp. P11]	P07000.4	RecName: Full=Lysophospholipase L2; AltName: Full=Lecithinase B [Escherichia coli K-12]_x0001_P59588.1 RecName: Full=Lysophospholipase L2; AltName: Full=Lecithinase B [Escherichia coli CFT073]	null	null	null	null
k147_17014224_2	K07577	K07577; putative mRNA 3-end processing factor	null	null	null	null	PF00753.29	Metallo-beta-lactamase superfamily	WP_100929930_1	DNA ligase-associated DEXH box helicase [Sagittula sp. P11]	null	null	null	null	null	null
k147_37684795_2	K11075	potH; putrescine transport system permease protein	null	null	null	null	PF00528.24	Binding-protein-dependent transport system inner membrane component	WP_100930899_1	putrescine/spermidine ABC transporter permease [Sagittula sp. P11]	P31135.1	RecName: Full=Putrescine transport system permease protein PotH [Escherichia coli K-12]	P31135	gnl|TC-DB|P31135|3.A.1.11.2 Putrescine transport system permease protein potH - Escherichia coli.	BMEI0413	17986696 ABC(membrane) PUTRESCINE TRANSPORT SYSTEM PERMEASE PROTEIN POTH [Brucella melitensis 16M]
k147_40112381_2	null	null	null	null	null	null	null	null	WP_100931606_1	plasmid replication initiator RepA [Sagittula sp. P11]	P60119.1	RecName: Full=Putative replication protein [Wigglesworthia glossinidia endosymbiont of Glossina brevipalpis]	null	null	null	null
k147_14691771_2	null	null	null	null	null	null	PF08327.13	Activator of Hsp90 ATPase homolog 1-like protein	WP_100929801_1	activator of HSP90 ATPase [Sagittula sp. P11]	null	null	null	null	null	null
k147_14691771_3	null	null	null	null	null	null	PF08327.13	Activator of Hsp90 ATPase homolog 1-like protein	WP_100929800_1	ATPase [Sagittula sp. P11]	null	null	null	null	null	null
k147_14691771_4	null	null	null	null	null	null	null	null	WP_100929799_1	transcriptional regulator [Sagittula sp. P11]	null	null	null	null	null	null
k147_14691771_5	K02588	nifH; nitrogenase iron protein NifH	null	null	null	null	PF00142.20	4Fe-4S iron sulfur cluster binding proteins, NifH/frxC family	WP_100929798_1	nitrogenase iron protein [Sagittula sp. P11]	A3PLS9.1	RecName: Full=Nitrogenase iron protein; AltName: Full=Nitrogenase Fe protein; AltName: Full=Nitrogenase component II; AltName: Full=Nitrogenase reductase [Rhodobacter sphaeroides ATCC 17029]_x0001_O31183.1 RecName: Full=Nitrogenase iron protein; AltName: Full=Nitrogenase Fe protein; AltName: Full=Nitrogenase component II; AltName: Full=Nitrogenase reductase [Rhodobacter sphaeroides]_x0001_Q3J0H1.…	null	null	null	null
k147_14691771_6	K02586	nifD; nitrogenase molybdenum-iron protein alpha chain [EC:1.18.6.1]	null	null	null	null	PF00148.21	Nitrogenase component 1 type Oxidoreductase	WP_100929797_1	nitrogenase molybdenum-iron protein alpha chain [Sagittula sp. P11]	P19066.2	RecName: Full=Nitrogenase molybdenum-iron protein alpha chain; AltName: Full=Dinitrogenase; AltName: Full=Nitrogenase component I [Sinorhizobium fredii NGR234]	null	null	null	null
k147_14691771_7	K02591	nifK; nitrogenase molybdenum-iron protein beta chain [EC:1.18.6.1]	null	null	null	null	PF00148.21	Nitrogenase component 1 type Oxidoreductase	WP_100929796_1	nitrogenase molybdenum-iron protein subunit beta [Sagittula sp. P11]	P19067.2	RecName: Full=Nitrogenase molybdenum-iron protein beta chain; AltName: Full=Dinitrogenase; AltName: Full=Nitrogenase component I [Sinorhizobium fredii NGR234]	null	null	null	null
k147_14691771_8	null	null	null	null	null	null	null	null	WP_100929795_1	RpiR family transcriptional regulator [Sagittula sp. P11]	null	null	null	null	null	null
k147_14691771_9	null	null	null	null	null	null	PF05013.14	N-formylglutamate amidohydrolase	WP_100929794_1	N-formylglutamate amidohydrolase [Sagittula sp. P11]	null	null	null	null	null	null
k147_14691771_10	null	null	null	null	null	null	PF04290.14	Tripartite ATP-independent periplasmic transporters, DctQ component	WP_100929793_1	C4-dicarboxylate ABC transporter [Sagittula sp. P11]	null	null	null	null	null	null
k147_29903985_2	null	null	null	null	null	null	PF01041.19	DegT/DnrJ/EryC1/StrS aminotransferase family	WP_100929836_1	aminotransferase [Sagittula sp. P11]	null	null	null	null	null	null
k147_29903985_3	null	null	null	null	null	null	null	null	WP_100929835_1	polyhydroxyalkanoate synthesis repressor PhaR [Sagittula sp. P11]	null	null	null	null	null	null
k147_29903985_4	K03601	xseA; exodeoxyribonuclease VII large subunit [EC:3.1.11.6]	null	null	null	null	null	null	WP_100929834_1	exodeoxyribonuclease VII large subunit [Sagittula sp. P11]	B9KM14.1	RecName: Full=Exodeoxyribonuclease 7 large subunit; AltName: Full=Exodeoxyribonuclease VII large subunit; Short=Exonuclease VII large subunit [Rhodobacter sphaeroides KD131]	null	null	null	null
k147_29903985_5	K01945	purD; phosphoribosylamine---glycine ligase [EC:6.3.4.13]	null	null	null	null	null	null	WP_100929833_1	phosphoribosylamine--glycine ligase [Sagittula sp. P11]	Q986A5.1	RecName: Full=Phosphoribosylamine--glycine ligase; AltName: Full=GARS; AltName: Full=Glycinamide ribonucleotide synthetase; AltName: Full=Phosphoribosylglycinamide synthetase [Mesorhizobium japonicum MAFF 303099]	null	null	null	null
k147_25110505_2	K07167	chrR; putative transcriptional regulator	null	null	null	null	null	null	WP_100928506_1	transcriptional regulator [Sagittula sp. P11]	P40685.4	RecName: Full=Anti-sigma-E factor ChrR; AltName: Full=Sigma-E anti-sigma factor ChrR; AltName: Full=Transcriptional activator ChrR [Rhodobacter sphaeroides 2.4.1]	null	null	null	null
k147_25110505_3	K00382	DLD, lpd, pdhD; dihydrolipoamide dehydrogenase [EC:1.8.1.4]	null	null	null	null	null	null	WP_100930897_1	dihydrolipoyl dehydrogenase [Sagittula sp. P11]	P0A9P0.2	RecName: Full=Dihydrolipoyl dehydrogenase; AltName: Full=Dihydrolipoamide dehydrogenase; AltName: Full=E3 component of pyruvate and 2-oxoglutarate dehydrogenases complexes; AltName: Full=Glycine cleavage system L protein [Escherichia coli K-12]_x0001_P0A9P1.2 RecName: Full=Dihydrolipoyl dehydrogenase; AltName: Full=Dihydrolipoamide dehydrogenase; AltName: Full=E3 component of pyruvate and 2-oxogl…	null	null	null	null
k147_1291548_1	K02018	modB; molybdate transport system permease protein	null	null	null	null	PF00528.24	Binding-protein-dependent transport system inner membrane component	WP_100928740_1	molybdate ABC transporter permease subunit [Sagittula sp. P11]	P0AF01.1	RecName: Full=Molybdenum transport system permease protein ModB [Escherichia coli K-12]_x0001_P0AF02.1 RecName: Full=Molybdenum transport system permease protein ModB [Escherichia coli O157:H7]	P0AF01	gnl|TC-DB|P0AF01|3.A.1.8.1 Molybdenum transport system permease protein modB - Escherichia coli.	mll1464	13471480 ABC(membrane) molybdenum transport protein modB [Mesorhizobium loti MAFF303099]
k147_1291548_2	K02020	modA; molybdate transport system substrate-binding protein	null	null	null	null	PF13531.8	Bacterial extracellular solute-binding protein	WP_100928739_1	molybdate ABC transporter substrate-binding protein [Sagittula sp. P11]	Q8PHA1.1	RecName: Full=Molybdate-binding protein ModA; AltName: Full=Molybdate/tungstate-binding protein ModA; Flags: Precursor [Xanthomonas citri pv. citri str. 306]	P37329	gnl|TC-DB|P37329|3.A.1.8.1 Molybdate-binding periplasmic protein precursor - Escherichia coli.	SMc03196	15966680 ABC(binding protein) PUTATIVE MOLYBDATE-BINDING PERIPLASMIC ABC TRANSPORTER PROTEIN [Sinorhizobium meliloti 1021]
k147_1291548_3	K19591	cueR; MerR family transcriptional regulator, copper efflux regulator	null	null	null	null	null	null	WP_100928738_1	Cu(I)-responsive transcriptional regulator [Sagittula sp. P11]	Q9X5V4.1	RecName: Full=HTH-type transcriptional regulator HmrR; AltName: Full=Copper efflux regulator; AltName: Full=Copper export regulator [Rhizobium leguminosarum bv. viciae]	null	null	null	null
k147_41774757_1	K01286	E3.4.16.4; D-alanyl-D-alanine carboxypeptidase [EC:3.4.16.4]	null	null	MER0120535	MER0120535 - family S11 unassigned peptidases (Sagittula stellata) [S11.UPW]#S11#{peptidase unit: 4-435}~source ZP_01748163~	null	null	WP_100928404_1	D-alanyl-D-alanine carboxypeptidase [Sagittula sp. P11]	null	null	null	null	null	null
k147_41774757_2	K06162	phnM; alpha-D-ribose 1-methylphosphonate 5-triphosphate diphosphatase [EC:3.6.1.63]	null	null	MER0174324	MER0174324 - family M38 non-peptidase homologues (Silicibacter pomeroyi) [M38.UNW]#M38#{peptidase unit: 38-353}~source AAV94196~	PF01979.22	Amidohydrolase family	WP_100928405_1	alpha-D-ribose 1-methylphosphonate 5-triphosphate diphosphatase [Sagittula sp. P11]	P16689.2	RecName: Full=Alpha-D-ribose 1-methylphosphonate 5-triphosphate diphosphatase; Short=RPnTP diphosphatase [Escherichia coli K-12]	null	null	null	null
k147_11937143_1	K01129	dgt; dGTPase [EC:3.1.5.1]	null	null	null	null	null	null	WP_100930407_1	deoxyguanosinetriphosphate triphosphohydrolase [Sagittula sp. P11]	Q164B9.1	RecName: Full=Deoxyguanosinetriphosphate triphosphohydrolase-like protein [Roseobacter denitrificans OCh 114]	null	null	null	null
k147_11937143_2	null	null	null	null	null	null	PF01521.22	Iron-sulphur cluster biosynthesis	WP_100930406_1	iron-sulfur cluster assembly accessory protein [Sagittula sp. P11]	Q60AU6.1	RecName: Full=Iron-sulfur cluster insertion protein ErpA 2 [Methylococcus capsulatus str. Bath]	null	null	null	null
k147_37337271_2	K00830	AGXT; alanine-glyoxylate transaminase / serine-glyoxylate transaminase / serine-pyruvate transaminase [EC:2.6.1.44 2.6.1.45 2.6.1.51]	null	null	null	null	null	null	WP_100929616_1	serine--glyoxylate aminotransferase [Sagittula sp. P11]	O08374.2	RecName: Full=Serine--glyoxylate aminotransferase; Short=SGAT [Hyphomicrobium methylovorum]	null	null	null	null
k147_37337271_3	K07110	ramB; XRE family transcriptional regulator, fatty acid utilization regulator	null	null	null	null	null	null	WP_100929615_1	XRE family transcriptional regulator [Sagittula sp. P11]	Q3J4E6.1	RecName: Full=Propionyl-CoA carboxylase regulator [Rhodobacter sphaeroides 2.4.1]	null	null	null	null
k147_6631215_2	K05350	bglB; beta-glucosidase [EC:3.2.1.21]	AUC51780.1	GH1	null	null	PF00232.20	Glycosyl hydrolase family 1	WP_100926953_1	beta-glucosidase [Sagittula sp. P11]	Q08638.1	RecName: Full=Beta-glucosidase A; AltName: Full=Beta-D-glucoside glucohydrolase; AltName: Full=Cellobiase; AltName: Full=Gentiobiase [Thermotoga maritima MSB8]	null	null	null	null
k147_6631215_3	K00845	glk; glucokinase [EC:2.7.1.2]	null	null	null	null	PF02685.18	Glucokinase	WP_100926954_1	glucokinase [Sagittula sp. P11]	C5BCK8.1	RecName: Full=Glucokinase; AltName: Full=Glucose kinase [Edwardsiella ictaluri 93-146]	null	null	null	null
k147_6631215_4	null	null	null	null	null	null	null	null	WP_100926955_1	EamA/RhaT family transporter [Sagittula sp. P11]	null	null	null	null	mlr0545	13470755 DMT hypothetical protein [Mesorhizobium loti MAFF303099]
k147_23405982_2	K00344	qor, CRYZ; NADPH:quinone reductase [EC:1.6.5.5]	null	null	null	null	null	null	WP_100930983_1	NAD(P)H-quinone oxidoreductase [Sagittula sp. P11]	Q53FA7.2	RecName: Full=Quinone oxidoreductase PIG3; AltName: Full=Tumor protein p53-inducible protein 3; AltName: Full=p53-induced gene 3 protein [Homo sapiens]	null	null	null	null
k147_29216433_2	K11532	glpX-SEBP; fructose-1,6-bisphosphatase II / sedoheptulose-1,7-bisphosphatase [EC:3.1.3.11 3.1.3.37]	null	null	null	null	PF03320.15	Bacterial fructose-1,6-bisphosphatase, glpX-encoded	WP_100929679_1	fructose-bisphosphatase class II [Sagittula sp. P11]	A1KHN9.2	RecName: Full=Fructose-1,6-bisphosphatase class 2; Short=FBPase class 2; AltName: Full=D-fructose-1,6-bisphosphate 1-phosphohydrolase class 2 [Mycobacterium tuberculosis variant bovis BCG str. Pasteur 1173P2]_x0001_A5U1E6.2 RecName: Full=Fructose-1,6-bisphosphatase class 2; Short=FBPase class 2; AltName: Full=D-fructose-1,6-bisphosphate 1-phosphohydrolase class 2 [Mycobacterium tuberculosis H37Ra…	null	null	null	null
k147_6593105_1	K07301	yrbG; cation:H+ antiporter	null	null	null	null	null	null	WP_100927169_1	sodium:calcium antiporter [Sagittula sp. P11]	Q0ZAI3.1	RecName: Full=Putative antiporter CaxA [Alkalimonas amylolytica]	Q0ZAI3	gnl|TC-DB|Q0ZAI3|2.A.19.5.2 ChaA - Alkalimonas amylolytica.	SO0354	24371952 CaCA sodium/calcium exchanger [Shewanella oneidensis MR-1]
k147_6593105_2	K00457	HPD, hppD; 4-hydroxyphenylpyruvate dioxygenase [EC:1.13.11.27]	null	null	null	null	null	null	WP_100927170_1	4-hydroxyphenylpyruvate dioxygenase [Sagittula sp. P11]	O06695.2	RecName: Full=Hemolysin VllY [Vibrio vulnificus CMCP6]	null	null	null	null
k147_6593105_3	null	null	null	null	null	null	null	null	WP_100930799_1	AsnC family transcriptional regulator [Sagittula sp. P11]	null	null	null	null	null	null
k147_17784874_1	K18009	budC; meso-butanediol dehydrogenase / (S,S)-butanediol dehydrogenase / diacetyl reductase [EC:1.1.1.- 1.1.1.76 1.1.1.304]	QKC75707.1	GT51	null	null	PF13561.8	Enoyl-(Acyl carrier protein) reductase	WP_100927984_1	3-oxoacyl-ACP reductase [Sagittula sp. P11]	P0A0H9.1	RecName: Full=3-oxoacyl-[acyl-carrier-protein] reductase FabG; AltName: Full=3-ketoacyl-acyl carrier protein reductase; AltName: Full=Beta-Ketoacyl-acyl carrier protein reductase; AltName: Full=Beta-ketoacyl-ACP reductase [Staphylococcus aureus subsp. aureus Mu50]_x0001_P0A0I0.1 RecName: Full=3-oxoacyl-[acyl-carrier-protein] reductase FabG; AltName: Full=3-ketoacyl-acyl carrier protein reductase;…	WP_062382148.1	gnl|TC-DB|WP_062382148.1|1.A.115.1.5 SDR family oxidoreductase [Pseudomonas abietaniphila]	null	null
k147_17784874_3	null	null	null	null	null	null	PF00106.27	short chain dehydrogenase	WP_100927986_1	short-chain dehydrogenase [Sagittula sp. P11]	A0A144Y7G4.1	RecName: Full=Short chain dehydrogenase mpl6; AltName: Full=Citrinin synthesis protein mpl6 [Monascus purpureus]_x0001_A0A162J3X8.1 RecName: Full=Short chain dehydrogenase citE; AltName: Full=Citrinin synthesis protein E [Monascus ruber]	null	null	null	null
k147_17784874_4	null	null	null	null	null	null	PF00378.22	Enoyl-CoA hydratase/isomerase	WP_100927987_1	enoyl-CoA hydratase [Sagittula sp. P11]	null	null	null	null	null	null
k147_17784874_5	K01486	ade; adenine deaminase [EC:3.5.4.2]	null	null	null	null	PF01979.22	Amidohydrolase family	WP_100927988_1	adenine deaminase [Sagittula sp. P11]	A4WP35.1	RecName: Full=Adenine deaminase; Short=Adenase; Short=Adenine aminase [Rhodobacter sphaeroides ATCC 17025]	null	null	null	null
k147_41012787_2	K02049	ABC.SN.A; NitT/TauT family transport system ATP-binding protein	null	null	null	null	null	null	WP_100929968_1	lauroyl acyltransferase [Sagittula sp. P11]	null	null	Q8YRV8	gnl|TC-DB|Q8YRV8|3.A.1.16.4 Nitrate transport ATP-binding protein of ABC transporter OS=Nostoc sp. (strain PCC 7120 / UTEX 2576) GN=nrtC PE=3 SV=1	PSPTO4240	28871382 ABC(ABC) ABC transporter, ATP-binding protein [Pseudomonas syringae pv. tomato DC3000]
k147_11670667_1	K07684	narL; two-component system, NarL family, nitrate/nitrite response regulator NarL	null	null	null	null	null	null	WP_100930511_1	DNA-binding response regulator [Sagittula sp. P11]	Q1M7A0.1	RecName: Full=Transcriptional regulatory protein MctR [Rhizobium leguminosarum bv. viciae 3841]	null	null	null	null
k147_15096107_1	null	null	null	null	MER0745119	MER0745119 - family M20D unassigned peptidases (Litoreibacter arenae) [M20.UPD]#M20D#{peptidase unit: 9-386}~source S9RX69~	PF01546.30	Peptidase family M20/M25/M40	WP_100931341_1	amidohydrolase [Sagittula sp. P11]	P45493.2	RecName: Full=Hippurate hydrolase; AltName: Full=Benzoylglycine amidohydrolase; AltName: Full=Hippuricase [Campylobacter jejuni subsp. jejuni NCTC 11168 = ATCC 700819]	null	null	null	null
k147_15096107_2	null	null	null	null	null	null	PF14196.8	L-2-amino-thiazoline-4-carboxylic acid hydrolase	WP_014431422_1	hypothetical protein [Caldilinea aerophila]	null	null	null	null	null	null
k147_15096107_3	null	null	null	null	null	null	PF01266.26	FAD dependent oxidoreductase	null	null	null	null	null	null	null	null
k147_23702615_1	null	null	null	null	null	null	PF00389.32	D-isomer specific 2-hydroxyacid dehydrogenase, catalytic domain	WP_066108983_1	phosphoglycerate dehydrogenase [Yangia sp. CCB-MM3]	null	null	null	null	null	null
k147_23702615_2	K00046	idnO; gluconate 5-dehydrogenase [EC:1.1.1.69]	null	null	null	null	PF13561.8	Enoyl-(Acyl carrier protein) reductase	WP_015923186_1	KR domain-containing protein [Rhodobacter sphaeroides]	P50199.1	RecName: Full=Gluconate 5-dehydrogenase; AltName: Full=D-gluconate 5-dehydrogenase (NADP); AltName: Full=Gluconate:NADP 5-oxidoreductase; Short=GNO [Gluconobacter oxydans 621H]	null	null	null	null
k147_23403307_2	K16422	hmo, nocN; 4-hydroxymandelate oxidase [EC:1.1.3.46]	null	null	null	null	PF01070.20	FMN-dependent dehydrogenase	WP_100931613_1	alpha-hydroxy-acid oxidizing enzyme [Sagittula sp. P11]	B8AKX6.1	RecName: Full=Peroxisomal (S)-2-hydroxy-acid oxidase GLO1; AltName: Full=Glycolate oxidase 1; Short=GOX 1; Short=OsGLO1; AltName: Full=Short chain alpha-hydroxy acid oxidase GLO1 [Oryza sativa Indica Group]_x0001_Q10CE4.1 RecName: Full=Peroxisomal (S)-2-hydroxy-acid oxidase GLO1; AltName: Full=Glycolate oxidase 1; Short=GOX 1; Short=OsGLO1; AltName: Full=Short chain alpha-hydroxy acid oxidase GLO…	null	null	null	null
k147_23403307_4	null	null	null	null	null	null	null	null	WP_100931611_1	transcriptional regulator [Sagittula sp. P11]	P0ACN2.1	RecName: Full=Uncharacterized HTH-type transcriptional regulator YtfH [Escherichia coli K-12]_x0001_P0ACN3.1 RecName: Full=Uncharacterized HTH-type transcriptional regulator YtfH [Shigella flexneri]	null	null	null	null
k147_23403307_5	K19267	qorB; NAD(P)H dehydrogenase (quinone) [EC:1.6.5.2]	null	null	null	null	PF05368.15	NmrA-like family	WP_100931610_1	NAD(P)-dependent oxidoreductase [Sagittula sp. P11]	P39315.1	RecName: Full=Quinone oxidoreductase 2 [Escherichia coli K-12]	null	null	null	null
k147_23403307_6	null	null	null	null	null	null	null	null	WP_009564869_1	MULTISPECIES: LysR family transcriptional regulator [Rhodobacter]	P43011.1	RecName: Full=Uncharacterized HTH-type transcriptional regulator HI_1364; AltName: Full=ORF2 [Haemophilus influenzae Rd KW20]	null	null	null	null
k147_23403307_7	K15777	DOPA; 4,5-DOPA dioxygenase extradiol [EC:1.13.11.-]	null	null	null	null	PF02900.20	Catalytic LigB subunit of aromatic ring-opening dioxygenase	WP_080517731_1	4,5-DOPA dioxygenase extradiol [Rhodobacter sphaeroides]	P24197.4	RecName: Full=4,5-DOPA dioxygenase extradiol [Escherichia coli K-12]	null	null	null	null
k147_18616632_2	K01438	argE; acetylornithine deacetylase [EC:3.5.1.16]	null	null	MER0847853	MER0847853 - subfamily M20A unassigned peptidases (Ponticoccus sp. UMTAT08) [M20.UPA]#M20A#{peptidase unit: 9-383}~source A0A0B3SVU3~	PF01546.30	Peptidase family M20/M25/M40	WP_100928953_1	acetylornithine deacetylase [Sagittula sp. P11]	null	null	null	null	null	null
k147_9072838_2	K00919	ispE; 4-diphosphocytidyl-2-C-methyl-D-erythritol kinase [EC:2.7.1.148]	null	null	null	null	null	null	WP_100929173_1	4-(cytidine 5'-diphospho)-2-C-methyl-D-erythritol kinase [Sagittula sp. P11]	A4WVE5.1	RecName: Full=4-diphosphocytidyl-2-C-methyl-D-erythritol kinase; Short=CMK; AltName: Full=4-(cytidine-5'-diphospho)-2-C-methyl-D-erythritol kinase [Rhodobacter sphaeroides ATCC 17025]	null	null	null	null
k147_19805067_2	K01070	frmB, ESD, fghA; S-formylglutathione hydrolase [EC:3.1.2.12]	null	null	MER1002201	MER1002201 - family S9 unassigned peptidases (Citreicella sp. SE45) [S09.UPW]#S09X#{peptidase unit: 1-273}~source D0DC18~	PF00756.22	Putative esterase	WP_100931196_1	S-formylglutathione hydrolase [Sagittula sp. P11]	A1AXZ2.1	RecName: Full=S-formylglutathione hydrolase; Short=FGH [Paracoccus denitrificans PD1222]	null	null	null	null
k147_19805067_3	K08738	CYC; cytochrome c	null	null	null	null	null	null	WP_100931197_1	cytochrome c family protein [Sagittula sp. P11]	null	null	null	null	null	null
k147_29165230_2	K10107	kpsE; capsular polysaccharide transport system permease protein	null	null	null	null	null	null	WP_094037634_1	hypothetical protein [Antarctobacter heliothermus]	null	null	null	null	null	null
k147_29165230_3	K09689	kpsT; capsular polysaccharide transport system ATP-binding protein [EC:7.6.2.12]	null	null	null	null	null	null	WP_094037635_1	ABC transporter ATP-binding protein [Antarctobacter heliothermus]	P24586.1	RecName: Full=Polysialic acid transport ATP-binding protein KpsT [Escherichia coli]	P24586	gnl|TC-DB|P24586|3.A.1.101.1 Polysialic acid transport ATP-binding protein kpsT - Escherichia coli.	SMb20832	16264323 ABC(ABC) putative cell surface polysaccharide export ABC-2 transporter ATP-binding protein [Sinorhizobium meliloti 1021]
k147_29165230_4	null	null	ASP23664.1	GT2	null	null	null	null	WP_094037723_1	hypothetical protein [Antarctobacter heliothermus]	null	null	null	null	null	null
k147_37608732_1	K07793	tctA; putative tricarboxylic transport membrane protein	null	null	null	null	PF01970.18	Tripartite tricarboxylate transporter TctA family	WP_100931305_1	hypothetical protein [Sagittula sp. P11]	P70795.2	RecName: Full=Uncharacterized 52.8 kDa protein in TAR-I ttuC' 3'region; AltName: Full=ORFZ2 [Agrobacterium vitis]	D0J0R9	gnl|TC-DB|D0J0R9|2.A.80.1.3 TctA OS=Comamonas testosteroni (strain CNB-2) GN=CtCNB1_0853 PE=4 SV=1	BB0377	33599366 TTT putative membrane protein [Bordetella bronchiseptica RB50 NCTC-13252]
k147_32832492_1	null	null	null	null	null	null	null	null	WP_100931514_1	ABC transporter ATP-binding protein [Sagittula sp. P11]	P24137.3	RecName: Full=Oligopeptide transport ATP-binding protein OppF; AltName: Full=Stage 0 sporulation protein KE [Bacillus subtilis subsp. subtilis str. 168]	null	null	mlr5517	13474599 ABC(ABC) ABC transporter, ATP-binding protein [Mesorhizobium loti MAFF303099]
k147_32832492_2	K02031	ddpD; peptide/nickel transport system ATP-binding protein	null	null	null	null	null	null	WP_100931513_1	peptide ABC transporter ATP-binding protein [Sagittula sp. P11]	Q2YJJ9.1	RecName: Full=Putative peptide import ATP-binding protein BAB2_1052 [Brucella abortus 2308]_x0001_Q8FUW8.1 RecName: Full=Putative peptide import ATP-binding protein BRA1094/BS1330_II1086 [Brucella suis 1330]_x0001_Q8VQK6.1 RecName: Full=Putative peptide import ATP-binding protein BruAb2_1033 [Brucella abortus bv. 1 str. 9-941]	B1W1L9	gnl|TC-DB|B1W1L9|3.A.1.5.37 Putative peptide ABC transporter ATP-binding protein OS=Streptomyces griseus subsp. griseus (strain JCM 4626 / NBRC 13350) GN=SGR_2415 PE=3 SV=1	SMc01528	15966163 ABC(ABC) PUTATIVE DIPEPTIDE TRANSPORT ATP-BINDING ABC TRANSPORTER PROTEIN [Sinorhizobium meliloti 1021]
k147_41343059_4	K02387	flgB; flagellar basal-body rod protein FlgB	null	null	null	null	null	null	WP_100928716_1	flagellar biosynthesis protein FlgB [Sagittula sp. P11]	null	null	null	null	null	null
k147_41343059_5	K02388	flgC; flagellar basal-body rod protein FlgC	null	null	null	null	PF06429.15	Flagellar basal body rod FlgEFG protein C-terminal	WP_100928715_1	flagellar basal body rod protein FlgC [Sagittula sp. P11]	Q44336.2	RecName: Full=Flagellar basal-body rod protein FlgC [Agrobacterium fabrum str. C58]	null	null	null	null
k147_41343059_6	K02408	fliE; flagellar hook-basal body complex protein FliE	null	null	null	null	PF02049.20	Flagellar hook-basal body complex protein FliE	WP_100928714_1	flagellar hook-basal body protein FliE [Sagittula sp. P11]	null	null	null	null	null	null
k147_41343059_7	K02420	fliQ; flagellar biosynthesis protein FliQ	null	null	null	null	PF01313.21	Bacterial export proteins, family 3	WP_100928713_1	flagellar biosynthetic protein FliQ [Sagittula sp. P11]	null	null	null	null	null	null
k147_41343059_8	K02391	flgF; flagellar basal-body rod protein FlgF	null	null	null	null	null	null	WP_100928712_1	flagellar basal-body rod protein FlgF [Sagittula sp. P11]	Q06171.2	RecName: Full=Flagellar basal-body rod protein FlgF [Caulobacter vibrioides CB15]	null	null	null	null
k147_41343059_9	K02392	flgG; flagellar basal-body rod protein FlgG	null	null	null	null	null	null	WP_005858541_1	flagellar basal-body rod protein FlgG [Sagittula stellata]	null	null	null	null	null	null
k147_17103613_1	K09966	K09966; uncharacterized protein	null	null	null	null	PF09996.11	Uncharacterized protein conserved in bacteria (DUF2237)	WP_100927380_1	DUF2237 domain-containing protein [Sagittula sp. P11]	null	null	null	null	null	null
k147_17103613_2	null	null	null	null	null	null	PF00144.26	Beta-lactamase	WP_100927379_1	6-aminohexanoate hydrolase [Sagittula sp. P11]	P07062.1	RecName: Full=6-aminohexanoate-dimer hydrolase; AltName: Full=Nylon oligomers-degrading enzyme EII' [Flavobacterium sp. K172]	null	null	null	null
k147_17103613_3	K01056	PTH1, pth, spoVC; peptidyl-tRNA hydrolase, PTH1 family [EC:3.1.1.29]	null	null	null	null	PF01195.21	Peptidyl-tRNA hydrolase	WP_100927378_1	aminoacyl-tRNA hydrolase [Sagittula sp. P11]	A8LRY5.1	RecName: Full=Peptidyl-tRNA hydrolase; Short=PTH [Dinoroseobacter shibae DFL 12 = DSM 16493]	null	null	null	null
k147_17103613_4	null	null	null	null	null	null	PF03992.18	Antibiotic biosynthesis monooxygenase	WP_100927377_1	antibiotic biosynthesis monooxygenase [Sagittula sp. P11]	null	null	null	null	null	null
k147_17103613_5	K02897	RP-L25, rplY; large subunit ribosomal protein L25	null	null	null	null	null	null	WP_100927376_1	50S ribosomal protein L25 [Sagittula sp. P11]	Q1GK67.1	RecName: Full=50S ribosomal protein L25; AltName: Full=General stress protein CTC [Ruegeria sp. TM1040]	null	null	null	null
k147_36611629_2	K11069	potD; spermidine/putrescine transport system substrate-binding protein	null	null	null	null	PF13416.8	Bacterial extracellular solute-binding protein	WP_100927337_1	ABC transporter substrate-binding protein [Sagittula sp. P11]	null	null	null	null	null	null
k147_32790284_1	K01625	eda; 2-dehydro-3-deoxyphosphogluconate aldolase / (4S)-4-hydroxy-2-oxoglutarate aldolase [EC:4.1.2.14 4.1.3.42]	null	null	null	null	PF01081.21	KDPG and KHG aldolase	WP_100930523_1	keto-deoxy-phosphogluconate aldolase [Sagittula sp. P11]	P38448.1	RecName: Full=KHG/KDPG aldolase; Includes: RecName: Full=4-hydroxy-2-oxoglutarate aldolase; AltName: Full=2-keto-4-hydroxyglutarate aldolase; Short=KHG-aldolase; Includes: RecName: Full=2-dehydro-3-deoxy-phosphogluconate aldolase; AltName: Full=2-keto-3-deoxy-6-phosphogluconate aldolase; Short=KDPG-aldolase; AltName: Full=Phospho-2-dehydro-3-deoxygluconate aldolase; AltName: Full=Phospho-2-keto-3…	null	null	null	null
k147_32790284_2	K01690	edd; phosphogluconate dehydratase [EC:4.2.1.12]	null	null	null	null	PF00920.23	Dehydratase family	WP_100930524_1	phosphogluconate dehydratase [Sagittula sp. P11]	Q9Z3S0.1	RecName: Full=Phosphogluconate dehydratase [Sinorhizobium meliloti 1021]	null	null	null	null
k147_32790284_4	K06969	rlmI; 23S rRNA (cytosine1962-C5)-methyltransferase [EC:2.1.1.191]	null	null	null	null	null	null	WP_100930526_1	RlmI/RlmK family 23S rRNA methyltransferase [Sagittula sp. P11]	A5F8G8.2	RecName: Full=Ribosomal RNA large subunit methyltransferase I; AltName: Full=23S rRNA m5C1962 methyltransferase; AltName: Full=rRNA (cytosine-C(5)-)-methyltransferase RlmI [Vibrio cholerae O395]_x0001_Q9KSA5.2 RecName: Full=Ribosomal RNA large subunit methyltransferase I; AltName: Full=23S rRNA m5C1962 methyltransferase; AltName: Full=rRNA (cytosine-C(5)-)-methyltransferase RlmI [Vibrio cholerae …	null	null	null	null
k147_12894670_2	K01039	gctA; glutaconate CoA-transferase, subunit A [EC:2.8.3.12]	null	null	null	null	PF01144.25	Coenzyme A transferase	WP_100931560_1	CoA synthetase [Sagittula sp. P11]	Q8VPF3.1	RecName: Full=3-oxoadipate CoA-transferase subunit A; AltName: Full=3-oxoadipate:succinyl-CoA transferase subunit A; AltName: Full=Beta-ketoadipate:succinyl-CoA transferase subunit A [Pseudomonas knackmussii B13]	null	null	null	null
k147_4978840_1	K11902	impA; type VI secretion system protein ImpA	null	null	null	null	null	null	WP_100931214_1	hypothetical protein [Sagittula sp. P11]	null	null	null	null	null	null
k147_4978840_2	null	null	null	null	null	null	null	null	WP_100931213_1	type VI secretion system-associated FHA domain protein TagH [Sagittula sp. P11]	null	null	null	null	null	null
k147_4978840_4	K02049	ABC.SN.A; NitT/TauT family transport system ATP-binding protein	null	null	null	null	null	null	WP_100931211_1	ABC transporter ATP-binding protein [Sagittula sp. P11]	Q5YRK2.1	RecName: Full=Aliphatic sulfonates import ATP-binding protein SsuB 3 [Nocardia farcinica IFM 10152]	Q8NR42	gnl|TC-DB|Q8NR42|3.A.1.17.12 Aliphatic sulfonates import ATP-binding protein SsuB OS=Corynebacterium glutamicum (strain ATCC 13032 / DSM 20300 / JCM 1318 / LMG 3730 / NCIMB 10025) GN=ssuB PE=1 SV=1	SMb20183	16263931 ABC(ABC) putative ABC transporter ATP-binding protein [Sinorhizobium meliloti 1021]
k147_4978840_5	K02050	ABC.SN.P; NitT/TauT family transport system permease protein	null	null	null	null	PF00528.24	Binding-protein-dependent transport system inner membrane component	WP_100931210_1	ABC transporter permease [Sagittula sp. P11]	null	null	null	null	SMb20182	16263930 ABC(membrane) putative ABC transporter protein [Sinorhizobium meliloti 1021]
k147_4978840_6	K02051	ABC.SN.S; NitT/TauT family transport system substrate-binding protein	null	null	null	null	null	null	WP_100931209_1	ABC transporter substrate-binding protein [Sagittula sp. P11]	null	null	null	null	SMb20181	16263929 ABC(binding protein) putative ABC transporter periplasmic solute-binding protein [Sinorhizobium meliloti 1021]
k147_4978840_10	null	null	null	null	null	null	PF13458.8	Periplasmic binding protein	WP_100931206_1	branched-chain amino acid ABC transporter substrate-binding protein [Sagittula sp. P11]	null	null	null	null	null	null
k147_4978840_12	null	null	null	null	null	null	PF10604.11	Polyketide cyclase / dehydrase and lipid transport	WP_014430246_1	SRPBCC family protein [Rubrivivax gelatinosus]	null	null	null	null	null	null
k147_2163387_1	K07104	catE; catechol 2,3-dioxygenase [EC:1.13.11.2]	null	null	null	null	null	null	WP_100927775_1	glyoxalase [Sagittula sp. P11]	null	null	null	null	null	null
k147_2163387_2	null	null	null	null	null	null	PF07330.14	Protein of unknown function (DUF1467)	WP_100928486_1	DUF1467 domain-containing protein [Sagittula sp. P11]	null	null	null	null	null	null
k147_2163387_3	K05606	MCEE, epi; methylmalonyl-CoA/ethylmalonyl-CoA epimerase [EC:5.1.99.1]	null	null	null	null	PF13669.8	Glyoxalase/Bleomycin resistance protein/Dioxygenase superfamily	WP_100928485_1	methylmalonyl-CoA epimerase [Sagittula sp. P11]	Q3IZP4.1	RecName: Full=Ethylmalonyl-CoA/methylmalonyl-CoA epimerase [Rhodobacter sphaeroides 2.4.1]	null	null	null	null
k147_2163387_4	K02483	K02483; two-component system, OmpR family, response regulator	null	null	null	null	null	null	WP_100928484_1	response regulator [Sagittula sp. P11]	null	null	null	null	null	null
k147_2163387_5	null	null	null	null	null	null	PF07394.14	Protein of unknown function (DUF1501)	WP_100928483_1	twin-arginine translocation pathway signal [Sagittula sp. P11]	null	null	null	null	null	null
k147_23329694_2	K21395	yiaO; TRAP-type transport system periplasmic protein	null	null	null	null	PF03480.15	Bacterial extracellular solute-binding protein, family 7	WP_027264333_1	MULTISPECIES: C4-dicarboxylate ABC transporter substrate-binding protein [Rhodobacteraceae]	null	null	null	null	null	null
k147_780179_2	K21309	soeC; sulfite dehydrogenase (quinone) subunit SoeC	null	null	null	null	PF04976.14	DMSO reductase anchor subunit (DmsC)	WP_100928815_1	dibenzothiophene desulfurase [Sagittula sp. P11]	D3RNN6.1	RecName: Full=Sulfite dehydrogenase subunit C; AltName: Full=Sulfite dehydrogenase membrane anchor subunit; AltName: Full=Sulfite-oxidizing enzyme subunit C [Allochromatium vinosum DSM 180]	null	null	null	null
k147_780179_3	null	null	null	null	null	null	null	null	WP_100928816_1	hypothetical protein [Sagittula sp. P11]	null	null	null	null	null	null
k147_12993870_1	K02195	ccmC; heme exporter protein C	null	null	null	null	null	null	WP_100930140_1	transcriptional regulator [Sagittula sp. P11]	P52220.2	RecName: Full=Heme exporter protein C; AltName: Full=Cytochrome c-type biogenesis protein CcmC [Paracoccus denitrificans PD1222]	P29961	gnl|TC-DB|P29961|9.B.14.2.1 Heme exporter protein C (Cytochrome c-type biogenesis protein helC) - Rhodobacter capsulatus (Rhodopseudomonas capsulata)	blr0469	27375580 ABC(membrane) heme exporter protein C [Bradyrhizobium japonicum USDA110]
k147_12993870_3	K02199	ccmG, dsbE; cytochrome c biogenesis protein CcmG, thiol:disulfide interchange protein DsbE	null	null	null	null	null	null	WP_100930142_1	DsbE family thiol:disulfide interchange protein [Sagittula sp. P11]	P52236.2	RecName: Full=Thiol:disulfide interchange protein DsbE homolog; AltName: Full=Cytochrome c biogenesis protein CcmG; Flags: Precursor [Paracoccus denitrificans PD1222]	null	null	null	null
k147_12993870_5	K09982	K09982; uncharacterized protein	null	null	null	null	PF09857.11	Putative toxin of bacterial toxin-antitoxin pair	WP_100930143_1	hypothetical protein [Sagittula sp. P11]	A7HSW1.1	RecName: Full=UPF0386 protein Plav_1374 [Parvibaculum lavamentivorans DS-1]	null	null	null	null
k147_12993870_6	K01681	ACO, acnA; aconitate hydratase [EC:4.2.1.3]	null	null	null	null	null	null	WP_100930144_1	aconitate hydratase AcnA [Sagittula sp. P11]	Q9I3F5.1	RecName: Full=Aconitate hydratase A; Short=ACN; Short=Aconitase; AltName: Full=(2R,3S)-2-methylisocitrate dehydratase; AltName: Full=(2S,3R)-3-hydroxybutane-1,2,3-tricarboxylate dehydratase; AltName: Full=Iron-responsive protein-like; Short=IRP-like; AltName: Full=Probable 2-methyl-cis-aconitate hydratase; AltName: Full=RNA-binding protein [Pseudomonas aeruginosa PAO1]	null	null	null	null
k147_19676356_1	K07746	parD1_3_4; antitoxin ParD1/3/4	null	null	null	null	PF03693.16	Bacterial antitoxin of ParD toxin-antitoxin type II system and RHH	null	null	null	null	null	null	null	null
k147_19676356_3	K05813	ugpB; sn-glycerol 3-phosphate transport system substrate-binding protein	null	null	null	null	PF13416.8	Bacterial extracellular solute-binding protein	WP_100929652_1	sn-glycerol-3-phosphate ABC transporter substrate-binding protein UgpB [Sagittula sp. P11]	Q6CZ31.1	RecName: Full=sn-glycerol-3-phosphate-binding periplasmic protein UgpB; Flags: Precursor [Pectobacterium atrosepticum SCRI1043]	P0AG80	gnl|TC-DB|P0AG80|3.A.1.1.3 sn-glycerol-3-phosphate-binding periplasmic protein ugpB - Escherichia coli.	RSc1264	17545983 ABC(binding protein) PROBABLE GLYCEROL-3-PHOSPHATE-BINDING PERIPLASMIC LIPOPROTEIN SIGNAL PEPTIDE [Ralstonia solanacearum GMI1000]
k147_26891616_2	null	null	null	null	null	null	PF13561.8	Enoyl-(Acyl carrier protein) reductase	WP_100931029_1	NAD(P)-dependent oxidoreductase [Sagittula sp. P11]	P52037.2	RecName: Full=Uncharacterized oxidoreductase YgfF [Escherichia coli K-12]	null	null	null	null
k147_26891616_4	null	null	null	null	null	null	null	null	WP_100930120_1	glycerol acyltransferase [Sagittula sp. P11]	null	null	null	null	null	null
k147_22374553_1	K13641	iclR; IclR family transcriptional regulator, acetate operon repressor	null	null	null	null	null	null	WP_100931545_1	hypothetical protein [Sagittula sp. P11]	null	null	null	null	null	null
k147_22374553_2	K00483	hpaB; 4-hydroxyphenylacetate 3-monooxygenase [EC:1.14.14.9]	null	null	null	null	null	null	WP_106471803_1	Pyoverdin chromophore biosynthetic protein pvcC [Thalassococcus sp. SH-1]	Q8RQQ0.2	RecName: Full=4-nitrophenol 2-monooxygenase, oxygenase component; AltName: Full=4-nitrophenol hydroxylase; Short=4-NP hydroxylase; AltName: Full=Two-component 4-nitrophenol hydroxylase [Rhodococcus sp.]	null	null	null	null
k147_22374553_3	K11753	ribF; riboflavin kinase / FMN adenylyltransferase [EC:2.7.1.26 2.7.7.2]	null	null	null	null	null	null	WP_100931544_1	FAD synthetase [Sagittula sp. P11]	A4IT50.1	RecName: Full=Putative bifunctional riboflavin kinase/FMN adenylyltransferase; AltName: Full=Putative riboflavin biosynthesis protein RibF; Includes: RecName: Full=Riboflavin kinase; AltName: Full=Flavokinase; Includes: RecName: Full=FMN adenylyltransferase; AltName: Full=FAD pyrophosphorylase; AltName: Full=FAD synthase [Geobacillus thermodenitrificans NG80-2]	null	null	null	null
k147_22374553_4	null	null	null	null	null	null	PF01613.20	Flavin reductase like domain	WP_100931543_1	flavin reductase [Sagittula sp. P11]	Q8RQP9.2	RecName: Full=NADH-dependent flavin reductase; AltName: Full=4-nitrophenol 2-monooxygenase, flavin reductase component; AltName: Full=4-nitrophenol hydroxylase, flavin reductase component; Short=4-NP hydroxylase, flavin reductase component; AltName: Full=Two-component 4-nitrophenol hydroxylase [Rhodococcus sp.]	null	null	null	null
k147_2641293_3	null	null	null	null	null	null	PF00378.22	Enoyl-CoA hydratase/isomerase	WP_100930362_1	enoyl-CoA hydratase [Sagittula sp. P11]	Q96DC8.2	RecName: Full=Enoyl-CoA hydratase domain-containing protein 3, mitochondrial; Flags: Precursor [Homo sapiens]	null	null	null	null
k147_40249463_3	K03101	lspA; signal peptidase II [EC:3.4.23.36]	null	null	MER0139164	MER0139164 - signal peptidase II (Sagittula stellata) [A08.001]#A08#{peptidase unit: 2-148}~source EBA08228~	PF01252.20	Signal peptidase (SPase) II	WP_100927746_1	signal peptidase II [Sagittula sp. P11]	A9W565.1	RecName: Full=Lipoprotein signal peptidase; AltName: Full=Prolipoprotein signal peptidase; AltName: Full=Signal peptidase II; Short=SPase II [Methylorubrum extorquens PA1]	null	null	null	null
k147_21699899_1	K07491	rayT; REP-associated tyrosine transposase	null	null	null	null	null	null	WP_100929449_1	transposase [Sagittula sp. P11]	Q47152.1	RecName: Full=REP-associated tyrosine transposase [Escherichia coli K-12]	null	null	null	null
k147_21699899_4	K01104	E3.1.3.48; protein-tyrosine phosphatase [EC:3.1.3.48]	null	null	null	null	PF01451.23	Low molecular weight phosphotyrosine protein phosphatase	WP_100929446_1	phosphotyrosine protein phosphatase [Sagittula sp. P11]	O35016.1	RecName: Full=Low molecular weight protein-tyrosine-phosphatase YfkJ; Short=LMPTP [Bacillus subtilis subsp. subtilis str. 168]	null	null	null	null
k147_21699899_5	K12410	npdA; NAD-dependent deacetylase [EC:2.3.1.286]	null	null	null	null	null	null	WP_100929445_1	NAD-dependent protein deacylase [Sagittula sp. P11]	Q9A2S6.1	RecName: Full=NAD-dependent protein deacylase; AltName: Full=Regulatory protein SIR2 homolog [Caulobacter vibrioides CB15]	null	null	null	null
k147_21699899_6	K09796	pccA; periplasmic copper chaperone A	null	null	null	null	null	null	WP_100929444_1	copper-binding protein [Sagittula sp. P11]	null	null	null	null	null	null
k147_21699899_8	K02902	RP-L28, MRPL28, rpmB; large subunit ribosomal protein L28	null	null	null	null	null	null	WP_100929442_1	50S ribosomal protein L28 [Sagittula sp. P11]	Q5LUS9.1	RecName: Full=50S ribosomal protein L28 [Ruegeria pomeroyi DSS-3]	null	null	null	null
k147_21699899_10	K07588	MMAA, argK; GTPase [EC:3.6.5.-]	null	null	null	null	PF03308.18	Methylmalonyl Co-A mutase-associated GTPase MeaB	WP_100929440_1	methylmalonyl Co-A mutase-associated GTPase MeaB [Sagittula sp. P11]	P37895.2	RecName: Full=Putative GTPase CC_2483 [Caulobacter vibrioides CB15]	null	null	null	null
k147_39677800_2	K09709	meh; 3-methylfumaryl-CoA hydratase [EC:4.2.1.153]	null	null	null	null	null	null	WP_100929619_1	acyl dehydratase [Sagittula sp. P11]	A9WC41.1	RecName: Full=Mesaconyl-C(4)-CoA hydratase; AltName: Full=3-methylfumaryl-CoA hydratase [Chloroflexus aurantiacus J-10-fl]	null	null	null	null
k147_39677800_3	K08692	mtkB; malate-CoA ligase subunit alpha [EC:6.2.1.9]	null	null	null	null	null	null	WP_100929618_1	succinate--CoA ligase subunit alpha [Sagittula sp. P11]	P53595.2	RecName: Full=Malate--CoA ligase subunit alpha; AltName: Full=MTK-alpha; AltName: Full=Malate thiokinase; AltName: Full=Malyl-CoA synthetase [Methylorubrum extorquens AM1]	null	null	null	null
k147_29600739_1	null	null	null	null	null	null	null	null	WP_100930900_1	TetR/AcrR family transcriptional regulator [Sagittula sp. P11]	null	null	null	null	null	null
k147_29600739_2	K01070	frmB, ESD, fghA; S-formylglutathione hydrolase [EC:3.1.2.12]	null	null	MER0999828	MER0999828 - family S9 unassigned peptidases (Ponticoccus sp. UMTAT08) [S09.UPW]#S09X#{peptidase unit: 1-275}~source A0A0B3SJ24~	PF00756.22	Putative esterase	WP_100930901_1	S-formylglutathione hydrolase [Sagittula sp. P11]	A1AXZ2.1	RecName: Full=S-formylglutathione hydrolase; Short=FGH [Paracoccus denitrificans PD1222]	null	null	null	null
k147_29600739_3	K09768	K09768; uncharacterized protein	null	null	null	null	PF02639.16	Uncharacterized BCR, YaiI/YqxD family COG1671	WP_100928527_1	YaiI/YqxD family protein [Sagittula sp. P11]	Q16D98.1	RecName: Full=UPF0178 protein RD1_0321 [Roseobacter denitrificans OCh 114]	null	null	null	null
k147_29600739_4	K01560	E3.8.1.2; 2-haloacid dehalogenase [EC:3.8.1.2]	null	null	null	null	PF13419.8	Haloacid dehalogenase-like hydrolase	WP_100928528_1	haloacid dehalogenase [Sagittula sp. P11]	null	null	null	null	null	null
k147_29600739_5	null	null	null	null	MER0214708	MER0214708 - family S33 non-peptidase homologues (Loktanella vestfoldensis) [S33.UNW]#S33#{peptidase unit: 33-293}~source ZP_01003147~	PF00561.22	alpha/beta hydrolase fold	WP_100928529_1	alpha/beta hydrolase [Sagittula sp. P11]	null	null	null	null	null	null
k147_26721893_2	null	null	null	null	null	null	null	null	WP_106471821_1	mechanosensitive ion channel family protein [Thalassococcus sp. SH-1]	null	null	null	null	BP0785	33591958 MscS putative mechanosensitive channel protein [Bordetella pertussis Tohama I NCTC-13251]
k147_26721893_3	K06140	rnk; regulator of nucleoside diphosphate kinase	null	null	null	null	null	null	WP_042457391_1	nucleoside-diphosphate kinase [Rhodovulum sulfidophilum]	null	null	null	null	null	null
k147_26721893_6	null	null	null	null	null	null	PF04343.15	Protein of unknown function, DUF488	WP_011512190_1	DUF488 domain-containing protein [Nitrobacter hamburgensis]	null	null	null	null	null	null
k147_31025965_1	null	null	null	null	null	null	PF10101.11	Predicted membrane protein (DUF2339)	WP_100929430_1	DUF2339 domain-containing protein [Sagittula sp. P11]	null	null	null	null	null	null
k147_31025965_2	K22736	VIT; vacuolar iron transporter family protein	null	null	null	null	PF01988.21	VIT family	WP_100929429_1	hypothetical protein [Sagittula sp. P11]	Q9ZUA5.1	RecName: Full=Vacuolar iron transporter 1; Short=AtVIT1 [Arabidopsis thaliana]	E4TL47	gnl|TC-DB|E4TL47|2.A.89.1.3 Uncharacterized protein OS=Marivirga tractuosa (strain ATCC 23168 / DSM 4126 / NBRC 15989 / NCIMB 1408 / VKM B-1430 / H-43) GN=Ftrac_3350 PE=4 SV=1	null	null
k147_31025965_4	null	null	null	null	null	null	null	null	WP_100929427_1	oxidoreductase [Sagittula sp. P11]	null	null	A7IKV9	gnl|TC-DB|A7IKV9|9.B.365.4.1 NAD-dependent epimerase/dehydratase OS=Xanthobacter autotrophicus (strain ATCC BAA-1158 / Py2) OX=78245 GN=Xaut_3423 PE=4 SV=1	null	null
k147_41263410_2	K02011	afuB, fbpB; iron(III) transport system permease protein	null	null	null	null	null	null	WP_077292151_1	ABC transporter permease [Labrenzia aggregata]	null	null	null	null	BB1900	33600885 ABC(membrane) putative ABC transport permease [Bordetella bronchiseptica RB50 NCTC-13252]
k147_41263410_3	K03436	fruR2, fruR; DeoR family transcriptional regulator, fructose operon transcriptional repressor	null	null	null	null	null	null	WP_100931089_1	DeoR/GlpR transcriptional regulator [Sagittula sp. P11]	Q92ET8.1	RecName: Full=HTH-type transcriptional regulator GolR [Listeria innocua Clip11262]	null	null	null	null
k147_20055910_2	null	null	null	null	null	null	null	null	WP_100927219_1	3-methyladenine DNA glycosylase [Sagittula sp. P11]	null	null	null	null	null	null
k147_20055910_3	null	null	null	null	null	null	PF07690.18	Major Facilitator Superfamily	WP_089133722_1	MFS transporter [Sphingorhabdus flavimaris]	null	null	null	null	NCgl0907	19552170 MFS hypothetical membrane protein [Corynebacterium glutamicum ATCC13032]
k147_20055910_4	K01868	TARS, thrS; threonyl-tRNA synthetase [EC:6.1.1.3]	null	null	null	null	null	null	WP_100927221_1	threonine--tRNA ligase [Sagittula sp. P11]	Q168U9.1	RecName: Full=Threonine--tRNA ligase; AltName: Full=Threonyl-tRNA synthetase; Short=ThrRS [Roseobacter denitrificans OCh 114]	null	null	null	null
k147_16268302_1	null	null	null	null	null	null	null	null	WP_100930210_1	glutaredoxin [Sagittula sp. P11]	null	null	null	null	null	null
k147_37334404_2	K03644	lipA, LIAS, LIP1, LIP5; lipoyl synthase [EC:2.8.1.8]	null	null	null	null	null	null	WP_100930750_1	lipoyl synthase [Sagittula sp. P11]	Q1GGW2.2	RecName: Full=Lipoyl synthase; AltName: Full=Lip-syn; Short=LS; AltName: Full=Lipoate synthase; AltName: Full=Lipoic acid synthase; AltName: Full=Sulfur insertion protein LipA [Ruegeria sp. TM1040]	null	null	null	null
k147_37334404_3	K03781	katE, CAT, catB, srpA; catalase [EC:1.11.1.6]	null	null	null	null	PF00199.21	Catalase	WP_100930751_1	catalase [Sagittula sp. P11]	P95631.2	RecName: Full=Catalase A [Sinorhizobium meliloti 1021]	null	null	null	null
k147_15571628_2	K13623	btaB; S-adenosylmethionine-diacylgycerolhomoserine-N-methlytransferase	null	null	null	null	PF13489.8	Methyltransferase domain	WP_100929543_1	SAM-dependent methyltransferase [Sagittula sp. P11]	null	null	null	null	null	null
k147_1042432_1	null	null	null	null	null	null	null	null	WP_100929494_1	GntR family transcriptional regulator [Sagittula sp. P11]	null	null	null	null	null	null
k147_9493604_1	K03297	emrE, qac, mmr, smr; small multidrug resistance pump	null	null	null	null	null	null	WP_100930446_1	QacE family quaternary ammonium compound efflux SMR transporter [Sagittula sp. P11]	null	null	null	null	null	null
k147_9493604_2	K14083	mttB; trimethylamine---corrinoid protein Co-methyltransferase [EC:2.1.1.250]	null	null	null	null	PF06253.13	Trimethylamine methyltransferase (MTTB)	WP_100930447_1	methyltransferase [Sagittula sp. P11]	Q18TV3.3	RecName: Full=Trimethylamine methyltransferase MttB; Short=TMA methyltransferase; AltName: Full=Trimethylamine--corrinoid protein methyltransferase [Desulfitobacterium hafniense DCB-2]_x0001_Q24MI3.3 RecName: Full=Trimethylamine methyltransferase MttB; Short=TMA methyltransferase; AltName: Full=Trimethylamine--corrinoid protein methyltransferase [Desulfitobacterium hafniense Y51]	null	null	null	null
k147_35743638_1	K08321	lsrF; 3-hydroxy-5-phosphonooxypentane-2,4-dione thiolase [EC:2.3.1.245]	null	null	null	null	null	null	WP_100931083_1	3-hydroxy-5-phosphonooxypentane-2,4-dione thiolase [Sagittula sp. P11]	A4WER0.1	RecName: Full=3-hydroxy-5-phosphonooxypentane-2,4-dione thiolase [Enterobacter sp. 638]	null	null	null	null
k147_35743638_2	K00880	lyxK; L-xylulokinase [EC:2.7.1.53]	null	null	null	null	null	null	WP_100931082_1	carbohydrate kinase [Sagittula sp. P11]	P37677.1	RecName: Full=L-xylulose/3-keto-L-gulonate kinase; Short=L-xylulokinase; AltName: Full=3-dehydro-L-gulonate kinase [Escherichia coli K-12]	null	null	null	null
k147_35743638_3	K00111	glpA, glpD; glycerol-3-phosphate dehydrogenase [EC:1.1.5.3]	null	null	null	null	null	null	WP_100931354_1	glycerol-3-phosphate dehydrogenase [Sagittula sp. P11]	P74257.1	RecName: Full=Glycerol-3-phosphate dehydrogenase [Synechocystis sp. PCC 6803 substr. Kazusa]	null	null	null	null
k147_14456912_1	K11074	potI; putrescine transport system permease protein	null	null	null	null	PF00528.24	Binding-protein-dependent transport system inner membrane component	WP_100928518_1	putrescine ABC transporter permease PotI [Sagittula sp. P11]	P0AFL1.1	RecName: Full=Putrescine transport system permease protein PotI [Escherichia coli K-12]_x0001_P0AFL2.1 RecName: Full=Putrescine transport system permease protein PotI [Escherichia coli CFT073]	P0AFL1	gnl|TC-DB|P0AFL1|3.A.1.11.2 Putrescine transport system permease protein potI - Escherichia coli.	SMc00773	15964470 ABC(membrane) PROBABLE PUTRESCINE TRANSPORT SYSTEM PERMEASE PROTEIN [Sinorhizobium meliloti 1021]
k147_14456912_2	null	null	null	null	null	null	PF01266.26	FAD dependent oxidoreductase	WP_100928519_1	FAD-dependent oxidoreductase [Sagittula sp. P11]	Q9Z3S3.2	RecName: Full=Probable oxidoreductase OrdL [Sinorhizobium meliloti 1021]	null	null	null	null
k147_39681578_2	null	null	null	null	MER0144595	MER0144595 - family M20D unassigned peptidases (Sagittula stellata) [M20.UPD]#M20D#{peptidase unit: 1-379}~source ZP_01744615~	PF01546.30	Peptidase family M20/M25/M40	WP_100927083_1	amidohydrolase [Sagittula sp. P11]	Q851L5.1	RecName: Full=IAA-amino acid hydrolase ILR1-like 3; Flags: Precursor [Oryza sativa Japonica Group]	null	null	null	null
k147_39681578_3	K04765	mazG; nucleoside triphosphate diphosphatase [EC:3.6.1.9]	null	null	null	null	null	null	WP_100927084_1	nucleoside triphosphate pyrophosphohydrolase [Sagittula sp. P11]	P0AEY3.1	RecName: Full=Nucleoside triphosphate pyrophosphohydrolase; Short=NTP-PPase [Escherichia coli K-12]_x0001_P0AEY4.1 RecName: Full=Nucleoside triphosphate pyrophosphohydrolase; Short=NTP-PPase [Escherichia coli O157:H7]	null	null	null	null
k147_14541436_1	null	null	null	null	null	null	null	null	WP_100930405_1	hypothetical protein [Sagittula sp. P11]	null	null	null	null	null	null
k147_34300939_1	null	null	null	null	null	null	PF02811.21	PHP domain	null	null	null	null	null	null	null	null
k147_9927025_2	null	null	null	null	null	null	null	null	WP_100931521_1	LysR family transcriptional regulator [Sagittula sp. P11]	P45099.1	RecName: Full=Glycine cleavage system transcriptional activator homolog [Haemophilus influenzae Rd KW20]	null	null	null	null
k147_9927025_3	K19165	phd; antitoxin Phd	null	null	null	null	null	null	WP_087212154_1	type II toxin-antitoxin system Phd/YefM family antitoxin [Loktanella vestfoldensis]	null	null	null	null	null	null
k147_9927025_4	K07062	fitB; toxin FitB [EC:3.1.-.-]	null	null	null	null	PF01850.23	PIN domain	WP_100931523_1	VapC toxin family PIN domain ribonuclease [Sagittula sp. P11]	null	null	null	null	null	null
k147_9927025_5	null	null	null	null	null	null	null	null	WP_100931524_1	TetR family transcriptional regulator [Sagittula sp. P11]	null	null	null	null	null	null
k147_9927025_6	K22551	hpbA; N-methyl-L-proline demethylase [EC:1.5.3.-]	null	null	null	null	null	null	WP_100931525_1	N-methylproline demethylase [Sagittula sp. P11]	O87278.2	RecName: Full=Probable N-methylproline demethylase; AltName: Full=Stachydrine utilization protein StcD [Sinorhizobium meliloti 1021]	null	null	null	null
k147_3768526_1	K00694	bcsA; cellulose synthase (UDP-forming) [EC:2.4.1.12]	AUC54842.1	GT2	null	null	null	null	WP_100929957_1	Curdlan synthase [Sagittula sp. P11]	null	null	null	null	null	null
k147_3088428_2	K01972	E6.5.1.2, ligA, ligB; DNA ligase (NAD+) [EC:6.5.1.2]	null	null	null	null	null	null	WP_100930355_1	DNA ligase (NAD(+)) LigA [Sagittula sp. P11]	Q166E0.1	RecName: Full=DNA ligase; AltName: Full=Polydeoxyribonucleotide synthase [NAD(+)] [Roseobacter denitrificans OCh 114]	null	null	null	null
k147_3088428_3	K13584	ctrA; two-component system, cell cycle response regulator CtrA	null	null	null	null	null	null	WP_100930354_1	DNA-binding response regulator [Sagittula sp. P11]	A5VRW9.1	RecName: Full=Cell cycle response regulator CtrA [Brucella ovis ATCC 25840]_x0001_A9M708.1 RecName: Full=Cell cycle response regulator CtrA [Brucella canis ATCC 23365]_x0001_B0CI76.1 RecName: Full=Cell cycle response regulator CtrA [Brucella suis ATCC 23445]_x0001_B2S753.1 RecName: Full=Cell cycle response regulator CtrA; AltName: Full=Cell cycle transcriptional regulator A [Brucella abortus S19]…	null	null	null	null
k147_3088428_4	null	null	null	null	null	null	PF06627.13	Protein of unknown function (DUF1153)	null	null	null	null	null	null	null	null
k147_3088428_5	K00566	mnmA, trmU; tRNA-uridine 2-sulfurtransferase [EC:2.8.1.13]	null	null	null	null	PF03054.18	tRNA methyl transferase	WP_100930353_1	tRNA 2-thiouridine(34) synthase MnmA [Sagittula sp. P11]	Q5LST9.1	RecName: Full=tRNA-specific 2-thiouridylase MnmA [Ruegeria pomeroyi DSS-3]	null	null	null	null
k147_5353629_2	K00769	gpt; xanthine phosphoribosyltransferase [EC:2.4.2.22]	null	null	null	null	PF00156.29	Phosphoribosyl transferase domain	WP_100930679_1	xanthine phosphoribosyltransferase [Sagittula sp. P11]	Q5LRI5.1	RecName: Full=Xanthine-guanine phosphoribosyltransferase; Short=XGPRT; AltName: Full=Xanthine phosphoribosyltransferase [Ruegeria pomeroyi DSS-3]	null	null	null	null
k147_5353629_3	K00208	fabI; enoyl-[acyl-carrier protein] reductase I [EC:1.3.1.9 1.3.1.10]	null	null	null	null	PF13561.8	Enoyl-(Acyl carrier protein) reductase	WP_100930678_1	enoyl-[acyl-carrier-protein] reductase FabI [Sagittula sp. P11]	P58380.1	RecName: Full=Enoyl-[acyl-carrier-protein] reductase [NADH] 1; AltName: Full=NADH-dependent enoyl-ACP reductase 1 [Sinorhizobium meliloti 1021]	null	null	null	null
k147_5353629_4	K00275	pdxH, PNPO; pyridoxamine 5'-phosphate oxidase [EC:1.4.3.5]	null	null	null	null	null	null	WP_100930677_1	pyridoxamine 5'-phosphate oxidase [Sagittula sp. P11]	Q5LRI7.2	RecName: Full=Pyridoxine/pyridoxamine 5'-phosphate oxidase; AltName: Full=PNP/PMP oxidase; Short=PNPOx; AltName: Full=Pyridoxal 5'-phosphate synthase [Ruegeria pomeroyi DSS-3]	null	null	null	null
k147_20444670_2	null	null	null	null	null	null	null	null	WP_100926895_1	LysR family transcriptional regulator [Sagittula sp. P11]	null	null	null	null	null	null
k147_20444670_3	K01464	DPYS, dht, hydA; dihydropyrimidinase [EC:3.5.2.2]	null	null	MER0253434	MER0253434 - family M38 non-peptidase homologues (Roseobacter litoralis) [M38.UNW]#M38#{peptidase unit: 6-399}~source YP_004690653~	PF01979.22	Amidohydrolase family	WP_100926896_1	dihydropyrimidinase [Sagittula sp. P11]	Q44184.1	RecName: Full=D-hydantoinase [Agrobacterium tumefaciens]	null	null	null	null
k147_10920532_1	K03784	deoD; purine-nucleoside phosphorylase [EC:2.4.2.1]	null	null	null	null	PF01048.22	Phosphorylase superfamily	WP_100927628_1	purine-nucleoside phosphorylase [Sagittula sp. P11]	Q28U96.1	RecName: Full=Purine nucleoside phosphorylase DeoD-type; Short=PNP [Jannaschia sp. CCS1]	null	null	null	null
k147_10920532_2	K03746	hns; DNA-binding protein H-NS	null	null	null	null	PF00816.23	H-NS histone family	WP_100927627_1	DNA-binding protein [Sagittula sp. P11]	null	null	null	null	null	null
k147_3350711_3	K04763	xerD; integrase/recombinase XerD	null	null	null	null	null	null	WP_100930180_1	recombinase XerD [Sagittula sp. P11]	null	null	null	null	null	null
k147_3350711_6	K00891	aroK, aroL; shikimate kinase [EC:2.7.1.71]	null	null	null	null	PF01202.24	Shikimate kinase	WP_100930182_1	shikimate kinase [Sagittula sp. P11]	Q5LSY0.1	RecName: Full=Shikimate kinase; Short=SK [Ruegeria pomeroyi DSS-3]	null	null	null	null
k147_3350711_7	K01735	aroB; 3-dehydroquinate synthase [EC:4.2.3.4]	null	null	null	null	PF01761.22	3-dehydroquinate synthase	WP_100930183_1	3-dehydroquinate synthase [Sagittula sp. P11]	Q1GGQ1.1	RecName: Full=3-dehydroquinate synthase; Short=DHQS [Ruegeria sp. TM1040]	null	null	null	null
k147_28366728_3	null	null	null	null	null	null	null	null	WP_096778529_1	sulfite oxidase [Zobellella denitrificans]	Q9S850.1	RecName: Full=Sulfite oxidase; AltName: Full=Moco-containing protein AtMCP; Short=At-SO; Short=AtSOX [Arabidopsis thaliana]	null	null	null	null
k147_17405046_3	K04069	pflA, pflC, pflE; pyruvate formate lyase activating enzyme [EC:1.97.1.4]	null	null	null	null	null	null	WP_100930964_1	AmmeMemoRadiSam system radical SAM enzyme [Sagittula sp. P11]	Q58218.1	RecName: Full=Uncharacterized protein MJ0808 [Methanocaldococcus jannaschii DSM 2661]	null	null	null	null
k147_32206851_2	null	null	null	null	null	null	null	null	WP_100928789_1	polysaccharide biosynthesis protein [Sagittula sp. P11]	null	null	null	null	PP3132	26989851 MOP(PST) polysaccharide transporter, putative [Pseudomonas putida KT2440]
k147_32206851_3	null	null	AUC53650.1	GT2	null	null	null	null	WP_100928788_1	glycosyl transferase [Sagittula sp. P11]	null	null	null	null	null	null
k147_32206851_4	K16703	wcaL, amsK; colanic acid/amylovoran biosynthesis glycosyltransferase [EC:2.4.-.-]	AUC53649.1	GT4	null	null	null	null	WP_100928787_1	colanic acid biosynthesis glycosyltransferase WcaL [Sagittula sp. P11]	null	null	null	null	null	null
k147_36907417_2	K07484	K07484; transposase	null	null	null	null	null	null	WP_066811248_1	IS66 family transposase [Defluviimonas alba]	P55630.1	RecName: Full=Uncharacterized protein y4qI [Sinorhizobium fredii NGR234]	null	null	null	null
k147_36907417_3	K07484	K07484; transposase	null	null	null	null	PF05717.15	IS66 Orf2 like protein	WP_066811246_1	IS66 family insertion sequence hypothetical protein [Defluviimonas alba]	P55503.1	RecName: Full=Uncharacterized protein y4jC [Sinorhizobium fredii NGR234]	null	null	null	null
k147_36907417_4	K07483	K07483; transposase	null	null	null	null	null	null	WP_066811244_1	IS66 family insertion sequence hypothetical protein [Defluviimonas alba]	null	null	null	null	null	null
k147_38959916_2	K11901	impB; type VI secretion system protein ImpB	null	null	null	null	PF05591.14	Type VI secretion system, VipA, VC_A0107 or Hcp2	WP_100931215_1	type VI secretion system contractile sheath small subunit [Sagittula sp. P11]	null	null	Q6EE21	gnl|TC-DB|Q6EE21|3.A.23.2.1 EvpA - Edwardsiella tarda.	null	null
k147_32604243_1	K03286	TC.OOP; OmpA-OmpF porin, OOP family	null	null	null	null	null	null	WP_100927734_1	hypothetical protein [Sagittula sp. P11]	null	null	null	null	null	null
k147_10283797_1	K07240	chrA; chromate transporter	null	null	null	null	null	null	WP_100930535_1	chromate transporter [Sagittula sp. P11]	P14285.1	RecName: Full=Chromate transport protein [Pseudomonas aeruginosa]	A0L3E7	gnl|TC-DB|A0L3E7|2.A.51.1.4 Chromate transporter, chromate ion transporter (CHR) family OS=Shewanella sp. (strain ANA-3) GN=Shewana3_4365 PE=4 SV=1	mlr5407	13474508 CHR similar to chromate transport protein, ChrA [Mesorhizobium loti MAFF303099]
k147_10283797_2	null	null	null	null	null	null	PF14248.8	Domain of unknown function (DUF4345)	null	null	null	null	WP_085824191.1	gnl|TC-DB|WP_085824191.1|9.B.285.1.2 DUF4345 domain-containing protein [Ruegeria meonggei]	null	null
k147_10283797_4	K02044	phnD; phosphonate transport system substrate-binding protein	null	null	null	null	PF12974.9	ABC transporter, phosphonate, periplasmic substrate-binding protein	WP_100931061_1	phosphate ABC transporter [Sagittula sp. P11]	null	null	null	null	VC1089	15641102 ABC(binding protein) periplasmic binding protein-related protein [Vibrio cholerae El Tor N16961]
k147_10283797_5	K20974	K20974; two-component system, sensor histidine kinase [EC:2.7.13.3]	null	null	null	null	null	null	WP_100930538_1	hybrid sensor histidine kinase/response regulator [Sagittula sp. P11]	null	null	null	null	null	null
k147_1470587_1	K02470	gyrB; DNA gyrase subunit B [EC:5.6.2.2]	null	null	null	null	null	null	WP_100928733_1	DNA topoisomerase (ATP-hydrolyzing) subunit B [Sagittula sp. P11]	B8GXQ0.1	RecName: Full=DNA gyrase subunit B [Caulobacter vibrioides NA1000]_x0001_P0CAX1.1 RecName: Full=DNA gyrase subunit B [Caulobacter vibrioides CB15]	null	null	null	null
k147_26436894_2	null	null	null	null	null	null	null	null	WP_100927831_1	oxidoreductase [Sagittula sp. P11]	null	null	null	null	null	null
k147_19682908_1	K00854	xylB, XYLB; xylulokinase [EC:2.7.1.17]	null	null	null	null	null	null	WP_100928197_1	xylulokinase [Sagittula sp. P11]	null	null	null	null	null	null
k147_14192837_2	null	null	null	null	MER0067670	MER0067670 - family S33 unassigned peptidases (Roseobacter denitrificans) [S33.UPW]#S33#{peptidase unit: 1-227}~source YP_684076~	PF12697.9	Alpha/beta hydrolase family	WP_100927937_1	esterase [Sagittula sp. P11]	null	null	null	null	null	null
k147_25582840_1	null	null	null	null	null	null	PF13561.8	Enoyl-(Acyl carrier protein) reductase	WP_100931620_1	NAD(P)-dependent oxidoreductase [Sagittula sp. P11]	P52037.2	RecName: Full=Uncharacterized oxidoreductase YgfF [Escherichia coli K-12]	null	null	null	null
k147_25582840_2	null	null	null	null	null	null	PF05853.14	beta-keto acid cleavage enzyme	WP_100931621_1	3-keto-5-aminohexanoate cleavage protein [Sagittula sp. P11]	Q8RHX2.1	RecName: Full=3-keto-5-aminohexanoate cleavage enzyme [Fusobacterium nucleatum subsp. nucleatum ATCC 25586]	null	null	null	null
k147_40716078_2	K00826	E2.6.1.42, ilvE; branched-chain amino acid aminotransferase [EC:2.6.1.42]	null	null	null	null	PF01063.21	Amino-transferase class IV	WP_100927776_1	branched chain amino acid aminotransferase [Sagittula sp. P11]	null	null	null	null	null	null
k147_40716078_4	null	null	null	null	null	null	PF00582.28	Universal stress protein family	WP_094034703_1	universal stress protein [Antarctobacter heliothermus]	null	null	null	null	null	null
k147_1800679_1	K03669	mdoH; membrane glycosyltransferase [EC:2.4.1.-]	AUC51719.1	GT2	null	null	null	null	WP_100926892_1	glucans biosynthesis glucosyltransferase MdoH [Sagittula sp. P11]	Q9FA52.1	RecName: Full=Glucans biosynthesis glucosyltransferase H [Rhodobacter sphaeroides 2.4.1]	null	null	null	null
k147_40025256_2	null	null	null	null	null	null	null	null	WP_100929009_1	GntR family transcriptional regulator [Sagittula sp. P11]	P32425.1	RecName: Full=Uncharacterized HTH-type transcriptional regulator in unstable DNA locus; AltName: Full=ORF 1 [Streptomyces ambofaciens]	null	null	null	null
k147_40025256_3	null	null	null	null	null	null	PF03480.15	Bacterial extracellular solute-binding protein, family 7	WP_100929008_1	C4-dicarboxylate ABC transporter substrate-binding protein [Sagittula sp. P11]	Q5SK82.1	RecName: Full=Lactate-binding periplasmic protein TTHA0766; AltName: Full=ABC transporter, solute-binding protein; AltName: Full=Extracytoplasmic solute receptor protein TTHA0766; AltName: Full=TRAP transporter lactate-binding subunit P; Flags: Precursor [Thermus thermophilus HB8]	null	null	null	null
k147_40025256_4	null	null	null	null	null	null	null	null	WP_100929007_1	C4-dicarboxylate ABC transporter permease [Sagittula sp. P11]	null	null	null	null	null	null
k147_41360275_2	null	null	null	null	null	null	PF19576.1	Acyltransferase	WP_100926963_1	acyltransferase [Sagittula sp. P11]	null	null	null	null	null	null
k147_41360275_3	K01776	murI; glutamate racemase [EC:5.1.1.3]	null	null	null	null	null	null	WP_100926962_1	glutamate racemase [Sagittula sp. P11]	A8LMF7.1	RecName: Full=Glutamate racemase [Dinoroseobacter shibae DFL 12 = DSM 16493]	null	null	null	null
k147_41360275_6	K00145	argC; N-acetyl-gamma-glutamyl-phosphate reductase [EC:1.2.1.38]	null	null	null	null	null	null	WP_100926959_1	N-acetyl-gamma-glutamyl-phosphate reductase [Sagittula sp. P11]	Q1GHL0.1	RecName: Full=N-acetyl-gamma-glutamyl-phosphate reductase; Short=AGPR; AltName: Full=N-acetyl-glutamate semialdehyde dehydrogenase; Short=NAGSA dehydrogenase [Ruegeria sp. TM1040]	null	null	null	null
k147_41360275_7	K02197	ccmE; cytochrome c-type biogenesis protein CcmE	null	null	null	null	PF03100.17	CcmE	WP_100926958_1	cytochrome c maturation protein CcmE [Sagittula sp. P11]	Q5LS91.1	RecName: Full=Cytochrome c-type biogenesis protein CcmE 1; AltName: Full=Cytochrome c maturation protein E 1; AltName: Full=Heme chaperone CcmE 1 [Ruegeria pomeroyi DSS-3]	null	null	null	null
k147_28594600_3	K01915	glnA, GLUL; glutamine synthetase [EC:6.3.1.2]	null	null	null	null	null	null	WP_100929840_1	glutamine synthetase [Sagittula sp. P11]	P78061.2	RecName: Full=Gamma-glutamylputrescine synthetase PuuA; Short=Gamma-Glu-Put synthetase; AltName: Full=Glutamate--putrescine ligase [Escherichia coli K-12]	null	null	null	null
k147_28594600_5	K10015	hisM; histidine transport system permease protein	null	null	null	null	PF00528.24	Binding-protein-dependent transport system inner membrane component	WP_100929842_1	amino acid ABC transporter permease [Sagittula sp. P11]	P0A2I7.1	RecName: Full=Histidine transport system permease protein HisM [Salmonella enterica subsp. enterica serovar Typhimurium str. LT2]_x0001_P0A2I8.1 RecName: Full=Histidine transport system permease protein HisM [Salmonella enterica subsp. enterica serovar Typhi]	P0A2I7	gnl|TC-DB|P0A2I7|3.A.1.3.1 Histidine transport system permease protein hisM - Salmonella typhimurium.	STY2582	16761277 ABC(membrane) histidine transport system permease [Salmonella typhi CT18]
k147_12305911_5	K17836	penP; beta-lactamase class A [EC:3.5.2.6]	null	null	MER0948972	MER0948972 - family S11 unassigned peptidases () [S11.UPW]#S11#{peptidase unit: 10-230}~source A0A059X2C3~	null	null	WP_100928583_1	class A beta-lactamase [Sagittula sp. P11]	P14171.1	RecName: Full=Beta-lactamase; AltName: Full=Penicillinase; Flags: Precursor [Rhodobacter capsulatus]	Q8GHI3	gnl|TC-DB|Q8GHI3|9.B.29.2.7 Beta-lactamase OS=Proteus mirabilis OX=584 GN=TEM-67 PE=3 SV=1	null	null
k147_12305911_6	null	null	null	null	null	null	null	null	WP_100928584_1	EamA/RhaT family transporter [Sagittula sp. P11]	null	null	null	null	XAC3670	21244395 DMT conserved hypothetical protein [Xanthomonas axonopodis pv. citri 306]
k147_35081453_1	K09969	aapJ, bztA; general L-amino acid transport system substrate-binding protein	null	null	null	null	PF00497.22	Bacterial extracellular solute-binding proteins, family 3	WP_100928260_1	amino acid ABC transporter substrate-binding protein [Sagittula sp. P11]	Q52663.2	RecName: Full=Glutamate/glutamine/aspartate/asparagine-binding protein BztA; Flags: Precursor [Rhodobacter capsulatus SB 1003]	Q52663	gnl|TC-DB|Q52663|3.A.1.3.7 Glutamate/glutamine/aspartate/asparagine-binding protein BZTA precursor - Rhodobacter capsulatus (Rhodopseudomonas capsulata).	BR0741	23501628 ABC(binding protein) amino acid ABC transporter, periplasmic amino acid-binding protein [Brucella suis 1330]
k147_35081453_2	null	null	null	null	null	null	null	null	WP_100928261_1	ATPase [Sagittula sp. P11]	null	null	null	null	null	null
k147_35081453_3	K01091	gph; phosphoglycolate phosphatase [EC:3.1.3.18]	null	null	null	null	PF13419.8	Haloacid dehalogenase-like hydrolase	WP_100928262_1	HAD family hydrolase [Sagittula sp. P11]	null	null	null	null	null	null
k147_35081453_4	K06179	rluC; 23S rRNA pseudouridine955/2504/2580 synthase [EC:5.4.99.24]	null	null	null	null	null	null	WP_100928263_1	RluA family pseudouridine synthase [Sagittula sp. P11]	Q9KQH0.1	RecName: Full=Ribosomal large subunit pseudouridine synthase C; AltName: Full=23S rRNA pseudouridine(955/2504/2580) synthase; AltName: Full=rRNA pseudouridylate synthase C; AltName: Full=rRNA-uridine isomerase C [Vibrio cholerae O1 biovar El Tor str. N16961]	null	null	null	null
k147_35081453_5	K06199	crcB, FEX; fluoride exporter	null	null	null	null	PF02537.17	CrcB-like protein, Camphor Resistance (CrcB)	WP_100930877_1	fluoride efflux transporter CrcB [Sagittula sp. P11]	A3PGP0.1	RecName: Full=Putative fluoride ion transporter CrcB [Rhodobacter sphaeroides ATCC 17029]_x0001_Q3J5P3.1 RecName: Full=Putative fluoride ion transporter CrcB [Rhodobacter sphaeroides 2.4.1]	C7CD71	gnl|TC-DB|C7CD71|1.A.43.1.18 Putative fluoride ion transporter CrcB OS=Methylorubrum extorquens (strain DSM 6343 / CIP 106787 / DM4) OX=661410 GN=crcB PE=3 SV=1	null	null
k147_35081453_6	K11927	rhlE; ATP-dependent RNA helicase RhlE [EC:3.6.4.13]	null	null	null	null	null	null	WP_100930878_1	DEAD/DEAH box helicase [Sagittula sp. P11]	P25888.3	RecName: Full=ATP-dependent RNA helicase RhlE [Escherichia coli K-12]	null	null	null	null
k147_35081453_7	K02876	RP-L15, MRPL15, rplO; large subunit ribosomal protein L15	null	null	null	null	PF00828.21	Ribosomal proteins 50S-L15, 50S-L18e, 60S-L27A	WP_005854878_1	50S ribosomal protein L15 [Sagittula stellata]	Q1GK09.1	RecName: Full=50S ribosomal protein L15 [Ruegeria sp. TM1040]	null	null	null	null
k147_4995727_1	null	null	null	null	null	null	null	null	WP_100927830_1	oxidoreductase [Sagittula sp. P11]	null	null	null	null	null	null
k147_7136769_3	null	null	null	null	null	null	PF00072.26	Response regulator receiver domain	null	null	null	null	null	null	null	null
k147_2838240_2	K06162	phnM; alpha-D-ribose 1-methylphosphonate 5-triphosphate diphosphatase [EC:3.6.1.63]	null	null	MER0174324	MER0174324 - family M38 non-peptidase homologues (Silicibacter pomeroyi) [M38.UNW]#M38#{peptidase unit: 38-353}~source AAV94196~	PF01979.22	Amidohydrolase family	WP_100927968_1	alkylphosphonate utilization protein [Sagittula sp. P11]	null	null	null	null	null	null
k147_28124030_1	null	null	null	null	null	null	PF05163.14	DinB family	WP_100926866_1	damage-inducible protein DinB [Sagittula sp. P11]	null	null	null	null	null	null
k147_28124030_2	K19745	acuI; acrylyl-CoA reductase (NADPH) [EC:1.3.1.-]	null	null	null	null	null	null	WP_100926865_1	oxidoreductase [Sagittula sp. P11]	Q5LS56.1	RecName: Full=Acrylyl-CoA reductase AcuI; AltName: Full=Acryloyl-coenzyme A reductase [Ruegeria pomeroyi DSS-3]	null	null	null	null
k147_12081142_1	K12132	prkC, stkP; eukaryotic-like serine/threonine-protein kinase [EC:2.7.11.1]	null	null	null	null	null	null	WP_039002376_1	serine/threonine protein kinase [Halocynthiibacter arcticus]	null	null	null	null	null	null
k147_13515673_1	K11752	ribD; diaminohydroxyphosphoribosylaminopyrimidine deaminase / 5-amino-6-(5-phosphoribosylamino)uracil reductase [EC:3.5.4.26 1.1.1.193]	null	null	null	null	null	null	WP_100927551_1	bifunctional diaminohydroxyphosphoribosylaminopyrimidine deaminase/5-amino-6-(5-phosphoribosylamino)uracil reductase RibD [Sagittula sp. P11]	P25539.1	RecName: Full=Riboflavin biosynthesis protein RibD; Includes: RecName: Full=Diaminohydroxyphosphoribosylaminopyrimidine deaminase; Short=DRAP deaminase; AltName: Full=Riboflavin-specific deaminase; Includes: RecName: Full=5-amino-6-(5-phosphoribosylamino)uracil reductase; AltName: Full=HTP reductase [Escherichia coli K-12]	null	null	null	null
k147_1268134_1	K17675	SUPV3L1, SUV3; ATP-dependent RNA helicase SUPV3L1/SUV3 [EC:3.6.4.13]	null	null	null	null	null	null	WP_100929934_1	disulfide oxidoreductase [Sagittula sp. P11]	null	null	null	null	null	null
k147_1268134_2	null	null	null	null	null	null	PF16918.7	Protein kinase G tetratricopeptide repeat	WP_100929933_1	hypothetical protein [Sagittula sp. P11]	null	null	null	null	null	null
k147_1268134_3	null	null	null	null	null	null	PF02036.19	SCP-2 sterol transfer family	WP_100929932_1	sterol carrier family protein [Sagittula sp. P11]	null	null	null	null	null	null
k147_41665195_2	K15866	paaG; 2-(1,2-epoxy-1,2-dihydrophenyl)acetyl-CoA isomerase [EC:5.3.3.18]	null	null	null	null	PF00378.22	Enoyl-CoA hydratase/isomerase	WP_027264330_1	MULTISPECIES: enoyl-CoA hydratase [Rhodobacteraceae]	P24162.1	RecName: Full=Probable enoyl-CoA hydratase [Rhodobacter capsulatus SB 1003]	null	null	null	null
k147_41665195_3	null	null	null	null	null	null	null	null	WP_036051565_1	MULTISPECIES: acyl-CoA dehydrogenase [Rhodobacteraceae]	G3KIM8.1	RecName: Full=Acryloyl-CoA reductase (NADH); AltName: Full=Propionyl-CoA dehydrogenase [Anaerotignum propionicum]	null	null	null	null
k147_41665195_4	null	null	null	null	null	null	null	null	WP_027264328_1	MULTISPECIES: butyryl-CoA dehydrogenase [Rhodobacteraceae]	O34421.1	RecName: Full=Probable acyl-CoA dehydrogenase YngJ [Bacillus subtilis subsp. subtilis str. 168]	null	null	null	null
k147_41665195_5	null	null	null	null	null	null	PF02515.19	CoA-transferase family III	WP_027264327_1	MULTISPECIES: CoA transferase [Rhodobacteraceae]	P76518.2	RecName: Full=Acetyl-CoA:oxalate CoA-transferase; Short=ACOCT; AltName: Full=Acetyl-coenzyme A transferase; AltName: Full=CoA:oxalate CoA-transferase [Escherichia coli K-12]	null	null	null	null
k147_41665195_6	K15866	paaG; 2-(1,2-epoxy-1,2-dihydrophenyl)acetyl-CoA isomerase [EC:5.3.3.18]	null	null	null	null	PF00378.22	Enoyl-CoA hydratase/isomerase	WP_051372685_1	MULTISPECIES: enoyl-CoA hydratase [Rhodobacteraceae]	P24162.1	RecName: Full=Probable enoyl-CoA hydratase [Rhodobacter capsulatus SB 1003]	null	null	null	null
k147_41665195_7	K00459	ncd2, npd; nitronate monooxygenase [EC:1.13.12.16]	null	null	null	null	PF03060.17	Nitronate monooxygenase	WP_027264325_1	MULTISPECIES: nitronate monooxygenase [Rhodobacteraceae]	null	null	null	null	null	null
k147_32251953_2	K02433	gatA, QRSL1; aspartyl-tRNA(Asn)/glutamyl-tRNA(Gln) amidotransferase subunit A [EC:6.3.5.6 6.3.5.7]	null	null	null	null	PF01425.23	Amidase	WP_100927161_1	Asp-tRNA(Asn)/Glu-tRNA(Gln) amidotransferase GatCAB subunit A [Sagittula sp. P11]	Q1GFB5.1	RecName: Full=Glutamyl-tRNA(Gln) amidotransferase subunit A; Short=Glu-ADT subunit A [Ruegeria sp. TM1040]	null	null	null	null
k147_14198892_3	K22087	mgdD; methylglutamate dehydrogenase subunit D [EC:1.5.99.5]	null	null	null	null	null	null	WP_100927562_1	sarcosine oxidase subunit gamma [Sagittula sp. P11]	null	null	null	null	null	null
k147_29181809_2	null	null	null	null	null	null	PF01256.19	Carbohydrate kinase	null	null	null	null	null	null	null	null
k147_29181809_3	K17759	NAXE, nnrE; NAD(P)H-hydrate epimerase [EC:5.1.99.6]	null	null	null	null	PF03853.17	YjeF-related protein N-terminus	null	null	D5ATX8.1	RecName: Full=NAD(P)H-hydrate epimerase; AltName: Full=NAD(P)HX epimerase [Rhodobacter capsulatus SB 1003]	null	null	null	null
k147_29181809_4	K04751	glnB; nitrogen regulatory protein P-II 1	null	null	null	null	PF00543.24	Nitrogen regulatory protein P-II	WP_005856074_1	nitrogen regulatory protein P-II 1 [Sagittula stellata]	P13556.1	RecName: Full=Nitrogen regulatory protein P-II [Rhodobacter capsulatus]	null	null	null	null
k147_29181809_5	K01915	glnA, GLUL; glutamine synthetase [EC:6.3.1.2]	null	null	null	null	PF00120.26	Glutamine synthetase, catalytic domain	WP_100927099_1	type I glutamate--ammonia ligase [Sagittula sp. P11]	P43518.1	RecName: Full=Glutamine synthetase; Short=GS; AltName: Full=Glutamate--ammonia ligase; AltName: Full=Glutamine synthetase I beta; Short=GSI beta [Rhodobacter sphaeroides]	null	null	null	null
k147_29181809_7	null	null	AUC51931.1	GH103	null	null	PF13406.8	Transglycosylase SLT domain	WP_100927101_1	hypothetical protein [Sagittula sp. P11]	null	null	null	null	null	null
k147_24800729_1	K09705	K09705; uncharacterized protein	null	null	null	null	PF06172.13	Cupin superfamily (DUF985)	WP_076624729_1	cupin [Thiobacimonas profunda]	null	null	null	null	null	null
k147_23622126_2	K03978	engB; GTP-binding protein	null	null	null	null	null	null	WP_100928257_1	YihA family ribosome biogenesis GTP-binding protein [Sagittula sp. P11]	Q1GJX8.1	RecName: Full=Probable GTP-binding protein EngB [Ruegeria sp. TM1040]	null	null	null	null
k147_23622126_3	K00930	argB; acetylglutamate kinase [EC:2.7.2.8]	null	null	null	null	PF00696.30	Amino acid kinase family	WP_100928258_1	acetylglutamate kinase [Sagittula sp. P11]	A1B0E7.1	RecName: Full=Acetylglutamate kinase; AltName: Full=N-acetyl-L-glutamate 5-phosphotransferase; AltName: Full=NAG kinase; Short=NAGK [Paracoccus denitrificans PD1222]	null	null	null	null
k147_7697876_1	K21929	udg; uracil-DNA glycosylase [EC:3.2.2.27]	null	null	null	null	null	null	WP_100928634_1	uracil-DNA glycosylase [Sagittula sp. P11]	null	null	null	null	null	null
k147_7697876_2	K00020	HIBADH, mmsB; 3-hydroxyisobutyrate dehydrogenase [EC:1.1.1.31]	null	null	null	null	null	null	WP_100928635_1	3-hydroxyisobutyrate dehydrogenase [Sagittula sp. P11]	Q0QLF5.1	RecName: Full=2-(hydroxymethyl)glutarate dehydrogenase [Eubacterium barkeri]	null	null	null	null
k147_4993111_2	K00852	rbsK, RBKS; ribokinase [EC:2.7.1.15]	null	null	null	null	PF00294.26	pfkB family carbohydrate kinase	WP_100928673_1	ribokinase [Sagittula sp. P11]	P44331.1	RecName: Full=Ribokinase; Short=RK [Haemophilus influenzae Rd KW20]	null	null	null	null
k147_4993111_3	K07304	msrA; peptide-methionine (S)-S-oxide reductase [EC:1.8.4.11]	null	null	null	null	null	null	WP_100928672_1	peptide-methionine (S)-S-oxide reductase [Sagittula sp. P11]	Q92LI5.1	RecName: Full=Peptide methionine sulfoxide reductase MsrA 2; Short=Protein-methionine-S-oxide reductase 2; AltName: Full=Peptide-methionine (S)-S-oxide reductase 2; Short=Peptide Met(O) reductase 2 [Sinorhizobium meliloti 1021]	null	null	null	null
k147_4993111_5	null	null	null	null	null	null	PF02036.19	SCP-2 sterol transfer family	WP_100928670_1	sterol carrier protein [Sagittula sp. P11]	null	null	null	null	null	null
k147_4993111_6	K01940	argG, ASS1; argininosuccinate synthase [EC:6.3.4.5]	null	null	null	null	PF00764.21	Arginosuccinate synthase	WP_100928669_1	argininosuccinate synthase [Sagittula sp. P11]	Q1GCK1.1	RecName: Full=Argininosuccinate synthase; AltName: Full=Citrulline--aspartate ligase [Ruegeria sp. TM1040]	null	null	null	null
k147_4993111_8	K01754	E4.3.1.19, ilvA, tdcB; threonine dehydratase [EC:4.3.1.19]	null	null	null	null	null	null	WP_100928667_1	threonine dehydratase [Sagittula sp. P11]	P37946.1	RecName: Full=L-threonine dehydratase biosynthetic IlvA; AltName: Full=Threonine deaminase [Bacillus subtilis subsp. subtilis str. 168]	null	null	null	null
k147_4993111_9	null	null	null	null	null	null	null	null	WP_076622968_1	histidine kinase [Thiobacimonas profunda]	null	null	null	null	null	null
k147_4993111_10	K07315	rsbU_P; phosphoserine phosphatase RsbU/P [EC:3.1.3.3]	null	null	null	null	null	null	WP_100928665_1	fused response regulator/phosphatase [Sagittula sp. P11]	null	null	null	null	null	null
k147_4993111_11	K03574	mutT, NUDT15, MTH2; 8-oxo-dGTP diphosphatase [EC:3.6.1.55]	null	null	null	null	PF00293.30	NUDIX domain	WP_100928664_1	NUDIX hydrolase [Sagittula sp. P11]	null	null	null	null	null	null
k147_4993111_12	K04083	hslO; molecular chaperone Hsp33	null	null	null	null	PF01430.21	Hsp33 protein	WP_100928663_1	molecular chaperone Hsp33 [Sagittula sp. P11]	B8GYL6.1	RecName: Full=33 kDa chaperonin; AltName: Full=Heat shock protein 33 homolog; Short=HSP33 [Caulobacter vibrioides NA1000]_x0001_P58097.1 RecName: Full=33 kDa chaperonin; AltName: Full=Heat shock protein 33 homolog; Short=HSP33 [Caulobacter vibrioides CB15]	null	null	null	null
k147_4993111_13	null	null	null	null	null	null	null	null	WP_100928662_1	CoA pyrophosphatase [Sagittula sp. P11]	null	null	null	null	null	null
k147_4993111_14	K00970	pcnB; poly(A) polymerase [EC:2.7.7.19]	null	null	null	null	null	null	WP_100928661_1	CCA tRNA nucleotidyltransferase [Sagittula sp. P11]	A4IQ63.1	RecName: Full=CCA-adding enzyme; AltName: Full=CCA tRNA nucleotidyltransferase; AltName: Full=tRNA CCA-pyrophosphorylase; AltName: Full=tRNA adenylyl-/cytidylyl- transferase; AltName: Full=tRNA nucleotidyltransferase; AltName: Full=tRNA-NT [Geobacillus thermodenitrificans NG80-2]	null	null	null	null
k147_4993111_15	K18893	vcaM; ATP-binding cassette, subfamily B, multidrug efflux pump	null	null	null	null	null	null	WP_100928660_1	multidrug ABC transporter ATP-binding protein [Sagittula sp. P11]	Q57180.1	RecName: Full=Uncharacterized ABC transporter ATP-binding protein HI_1051 [Haemophilus influenzae Rd KW20]	null	null	VCA0996	15601749 ABC(ABC) ABC transporter, ATP-binding protein [Vibrio cholerae El Tor N16961]
k147_34349054_2	K01933	purM; phosphoribosylformylglycinamidine cyclo-ligase [EC:6.3.3.1]	null	null	null	null	null	null	WP_100930687_1	phosphoribosylformylglycinamidine cyclo-ligase [Sagittula sp. P11]	Q1GGK7.1	RecName: Full=Phosphoribosylformylglycinamidine cyclo-ligase; AltName: Full=AIR synthase; AltName: Full=AIRS; AltName: Full=Phosphoribosyl-aminoimidazole synthetase [Ruegeria sp. TM1040]	null	null	null	null
k147_34349054_3	K11175	purN; phosphoribosylglycinamide formyltransferase 1 [EC:2.1.2.2]	null	null	null	null	PF00551.21	Formyl transferase	WP_100930686_1	phosphoribosylglycinamide formyltransferase [Sagittula sp. P11]	P08179.1	RecName: Full=Phosphoribosylglycinamide formyltransferase; AltName: Full=5'-phosphoribosylglycinamide transformylase; AltName: Full=GAR transformylase; Short=GART [Escherichia coli K-12]	null	null	null	null
k147_16677926_1	K03651	cpdA; 3',5'-cyclic-AMP phosphodiesterase [EC:3.1.4.53]	null	null	null	null	null	null	WP_100927842_1	phosphodiesterase [Sagittula sp. P11]	Q6NDI4.1	RecName: Full=3',5'-cyclic adenosine monophosphate phosphodiesterase CpdA; Short=3',5'-cyclic AMP phosphodiesterase; Short=cAMP phosphodiesterase [Rhodopseudomonas palustris CGA009]	null	null	null	null
k147_16677926_2	K02030	ABC.PA.S; polar amino acid transport system substrate-binding protein	null	null	null	null	PF00497.22	Bacterial extracellular solute-binding proteins, family 3	WP_100927843_1	amino acid ABC transporter substrate-binding protein [Sagittula sp. P11]	null	null	null	null	SAV6283	29832825 ABC(binding protein) "putative amino acid ABC transporter, periplasmic amino acid-binding protein" [Streptomyces avermitilis MA-4680]
k147_16677926_3	null	null	null	null	null	null	PF00155.23	Aminotransferase class I and II	WP_100930849_1	GntR family transcriptional regulator [Sagittula sp. P11]	H3ZPL1.1	RecName: Full=Aromatic-amino-acid aminotransferase 1; Short=ARAT-I; Short=AROAT [Thermococcus litoralis DSM 5473]	null	null	null	null
k147_3707323_2	null	null	null	null	null	null	null	null	WP_100931045_1	LacI family transcriptional regulator [Sagittula sp. P11]	null	null	null	null	null	null
k147_3707323_3	K24217	mnaT; L-amino acid N-acyltransferase [EC:2.3.1.-]	null	null	null	null	PF13420.9	Acetyltransferase (GNAT) domain	WP_100930274_1	GNAT family N-acetyltransferase [Sagittula sp. P11]	A6VCX3.1	RecName: Full=L-methionine sulfoximine/L-methionine sulfone acetyltransferase; AltName: Full=Methionine derivative detoxifier A; Short=MDDA [Pseudomonas aeruginosa PA7]	null	null	null	null
k147_3707323_4	K09936	TC.BAT2; bacterial/archaeal transporter family-2 protein	null	null	null	null	PF04657.15	Putative inner membrane exporter, YdcZ	WP_100930275_1	hypothetical protein [Sagittula sp. P11]	P76111.1	RecName: Full=Inner membrane protein YdcZ [Escherichia coli K-12]	P76111	gnl|TC-DB|P76111|2.A.7.21.2 Inner membrane protein ydcZ - Escherichia coli.	null	null
k147_35070096_2	K03671	trxA; thioredoxin 1	null	null	null	null	PF00085.22	Thioredoxin	WP_024098906_1	thioredoxin [Phaeobacter gallaeciensis]	P08058.3	RecName: Full=Thioredoxin; Short=Trx [Rhodobacter sphaeroides]	null	null	null	null
k147_12480040_2	K00350	nqrE; Na+-transporting NADH:ubiquinone oxidoreductase subunit E [EC:7.2.1.1]	null	null	null	null	PF02508.16	Rnf-Nqr subunit, membrane protein	WP_100930552_1	NADH:ubiquinone reductase (Na(+)-transporting) subunit E [Sagittula sp. P11]	A6V3A1.1	RecName: Full=Na(+)-translocating NADH-quinone reductase subunit E; Short=Na(+)-NQR subunit E; Short=Na(+)-translocating NQR subunit E; AltName: Full=NQR complex subunit E; AltName: Full=NQR-1 subunit E [Pseudomonas aeruginosa PA7]_x0001_B7UZU1.1 RecName: Full=Na(+)-translocating NADH-quinone reductase subunit E; Short=Na(+)-NQR subunit E; Short=Na(+)-translocating NQR subunit E; AltName: Full=NQ…	Q56589	gnl|TC-DB|Q56589|3.D.5.1.1 Na(+)-translocating NADH-quinone reductase subunit E (EC 1.6.5.-) (Na(+)-translocating NQR subunit E) (Na(+)-NQR subunit E) (NQR complex subunit E) (NQR-1 subunit E) - Vibrio alginolyticus.	null	null
k147_12480040_3	K00349	nqrD; Na+-transporting NADH:ubiquinone oxidoreductase subunit D [EC:7.2.1.1]	null	null	null	null	PF02508.16	Rnf-Nqr subunit, membrane protein	WP_100930551_1	NADH:ubiquinone reductase (Na(+)-transporting) subunit D [Sagittula sp. P11]	A5F5Y6.1	RecName: Full=Na(+)-translocating NADH-quinone reductase subunit D; Short=Na(+)-NQR subunit D; Short=Na(+)-translocating NQR subunit D; AltName: Full=NQR complex subunit D; AltName: Full=NQR-1 subunit D [Vibrio cholerae O395]_x0001_C3LQ64.1 RecName: Full=Na(+)-translocating NADH-quinone reductase subunit D; Short=Na(+)-NQR subunit D; Short=Na(+)-translocating NQR subunit D; AltName: Full=NQR comp…	Q57095	gnl|TC-DB|Q57095|3.D.5.1.1 Na(+)-translocating NADH-quinone reductase subunit D (EC 1.6.5.-) (Na(+)-translocating NQR subunit D) (Na(+)-NQR subunit D) (NQR complex subunit D) (NQR-1 subunit D) - Vibrio alginolyticus.	null	null
k147_7348805_4	null	null	null	null	null	null	null	null	WP_100928286_1	acyl-CoA thioesterase [Sagittula sp. P11]	P0A0Q7.1	RecName: Full=Protein VdlD [Helicobacter pylori 26695]_x0001_P0A0Q8.1 RecName: Full=Protein VdlD [Helicobacter pylori J99]	null	null	null	null
k147_11563652_2	K00010	iolG; myo-inositol 2-dehydrogenase / D-chiro-inositol 1-dehydrogenase [EC:1.1.1.18 1.1.1.369]	null	null	null	null	null	null	WP_100928905_1	myo-inositol 2-dehydrogenase [Sagittula sp. P11]	A4FDY3.2	RecName: Full=Inositol 2-dehydrogenase 1; AltName: Full=Myo-inositol 2-dehydrogenase 1; Short=MI 2-dehydrogenase 1 [Saccharopolyspora erythraea NRRL 2338]	null	null	null	null
k147_17491447_1	K07491	rayT; REP-associated tyrosine transposase	null	null	null	null	null	null	WP_106471930_1	transposase [Thalassococcus sp. SH-1]	Q47152.1	RecName: Full=REP-associated tyrosine transposase [Escherichia coli K-12]	null	null	null	null
k147_17491447_2	K14160	imuA; protein ImuA	null	null	null	null	null	null	WP_100927902_1	hypothetical protein [Sagittula sp. P11]	null	null	null	null	null	null
k147_17491447_3	null	null	null	null	null	null	PF00248.23	Aldo/keto reductase family	WP_100927901_1	aldo/keto reductase [Sagittula sp. P11]	P0A9T4.1	RecName: Full=Protein tas [Escherichia coli K-12]_x0001_P0A9T5.1 RecName: Full=Protein tas [Shigella flexneri]	P0A9T4	gnl|TC-DB|P0A9T4|8.A.5.1.5 Protein tas OS=Escherichia coli (strain K12) GN=tas PE=1 SV=1	null	null
k147_17491447_4	null	null	null	null	null	null	null	null	WP_094033402_1	helix-turn-helix domain-containing protein [Antarctobacter heliothermus]	null	null	null	null	null	null
k147_17491447_5	null	null	null	null	null	null	PF00487.26	Fatty acid desaturase	WP_100927899_1	fatty acid desaturase [Sagittula sp. P11]	null	null	null	null	null	null
k147_17491447_6	null	null	null	null	null	null	null	null	WP_100927898_1	hypothetical protein [Sagittula sp. P11]	null	null	A3VAR1	gnl|TC-DB|A3VAR1|2.A.7.38.3 Membrane protein, putative OS=Maritimibacter alkaliphilus HTCC2654 GN=RB2654_20503 PE=4 SV=1	SMc01729	15964189 DMT HYPOTHETICAL TRANSMEMBRANE PROTEIN [Sinorhizobium meliloti 1021]
k147_23173682_2	K11690	dctM; C4-dicarboxylate transporter, DctM subunit	null	null	null	null	PF06808.14	Tripartite ATP-independent periplasmic transporter, DctM component	WP_100931271_1	permease [Sagittula sp. P11]	Q9KR66.1	RecName: Full=Sialic acid TRAP transporter large permease protein SiaM [Vibrio cholerae O1 biovar El Tor str. N16961]	B9TSM9	gnl|TC-DB|B9TSM9|2.A.56.1.6 TRAP dicarboxylate transporter DctM subunit OS=Vibrio cholerae GN=VPI2_0025c PE=4 SV=1	SMb20297	16264035 TRAP-T putative permease protein [Sinorhizobium meliloti 1021]
k147_23173682_3	K11689	dctQ; C4-dicarboxylate transporter, DctQ subunit	null	null	null	null	null	null	WP_100931272_1	C4-dicarboxylate ABC transporter permease [Sagittula sp. P11]	null	null	null	null	null	null
k147_23328001_1	K03520	coxL, cutL; aerobic carbon-monoxide dehydrogenase large subunit [EC:1.2.5.3]	null	null	null	null	PF02738.20	Molybdopterin-binding domain of aldehyde dehydrogenase	WP_100930695_1	carbon monoxide dehydrogenase [Sagittula sp. P11]	P19913.2	RecName: Full=Carbon monoxide dehydrogenase large chain; Short=CO dehydrogenase subunit L; Short=CO-DH L [Hydrogenophaga pseudoflava]	null	null	null	null
k147_9910924_2	K13877	aldH; 2,5-dioxopentanoate dehydrogenase [EC:1.2.1.26]	null	null	null	null	PF00171.24	Aldehyde dehydrogenase family	WP_100928999_1	aldehyde dehydrogenase (NADP(+)) [Sagittula sp. P11]	Q08IC0.1	RecName: Full=Alpha-ketoglutaric semialdehyde dehydrogenase 2; Short=alphaKGSA dehydrogenase 2; AltName: Full=2,5-dioxovalerate dehydrogenase 2; AltName: Full=KGSADH-II [Azospirillum brasilense]	null	null	null	null
k147_9910924_3	K01685	uxaA; altronate hydrolase [EC:4.2.1.7]	null	null	null	null	PF04295.15	D-galactarate dehydratase / Altronate hydrolase, C terminus	WP_100929000_1	galactonate dehydratase [Sagittula sp. P11]	P42240.3	RecName: Full=Probable galactarate dehydratase (L-threo-forming); Short=GalcD [Bacillus subtilis subsp. subtilis str. 168]	null	null	null	null
k147_9910924_5	K01714	dapA; 4-hydroxy-tetrahydrodipicolinate synthase [EC:4.3.3.7]	null	null	null	null	PF00701.24	Dihydrodipicolinate synthetase family	WP_100929002_1	dihydrodipicolinate synthase family protein [Sagittula sp. P11]	Q829P9.1	RecName: Full=Probable 5-dehydro-4-deoxyglucarate dehydratase 1; AltName: Full=5-keto-4-deoxy-glucarate dehydratase 1; Short=KDGDH 1 [Streptomyces avermitilis MA-4680 = NBRC 14893]	null	null	null	null
k147_3088062_2	null	null	null	null	null	null	PF00389.32	D-isomer specific 2-hydroxyacid dehydrogenase, catalytic domain	WP_100927272_1	D-glycerate dehydrogenase [Sagittula sp. P11]	Q5JEZ2.1	RecName: Full=Glyoxylate reductase [Thermococcus kodakarensis KOD1]	null	null	null	null
k147_22199301_2	K03183	ubiE; demethylmenaquinone methyltransferase / 2-methoxy-6-polyprenyl-1,4-benzoquinol methylase [EC:2.1.1.163 2.1.1.201]	null	null	null	null	PF01209.20	ubiE/COQ5 methyltransferase family	WP_100928726_1	bifunctional demethylmenaquinone methyltransferase/2-methoxy-6-polyprenyl-1,4-benzoquinol methylase UbiE [Sagittula sp. P11]	Q16DL1.1	RecName: Full=Ubiquinone/menaquinone biosynthesis C-methyltransferase UbiE; AltName: Full=2-methoxy-6-polyprenyl-1,4-benzoquinol methylase; AltName: Full=Demethylmenaquinone methyltransferase [Roseobacter denitrificans OCh 114]	null	null	null	null
k147_22199301_3	K03688	ubiB, aarF; ubiquinone biosynthesis protein	null	null	null	null	null	null	WP_100928725_1	2-polyprenylphenol 6-hydroxylase [Sagittula sp. P11]	Q9K0N0.1	RecName: Full=Probable protein kinase UbiB; AltName: Full=Ubiquinone biosynthesis protein UbiB [Neisseria meningitidis MC58]	null	null	null	null
k147_22199301_5	K02389	flgD; flagellar basal-body rod modification protein FlgD	null	null	null	null	null	null	WP_100928723_1	flagellin biosynthesis protein FlgD [Sagittula sp. P11]	null	null	null	null	null	null
k147_29498695_2	K00164	OGDH, sucA; 2-oxoglutarate dehydrogenase E1 component [EC:1.2.4.2]	null	null	null	null	null	null	WP_100927652_1	2-oxoglutarate dehydrogenase E1 component [Sagittula sp. P11]	A9M8Q9.1	RecName: Full=2-oxoglutarate dehydrogenase E1 component; AltName: Full=Alpha-ketoglutarate dehydrogenase [Brucella canis ATCC 23365]	null	null	null	null
k147_21358355_2	null	null	null	null	null	null	PF07366.14	SnoaL-like polyketide cyclase	WP_100928301_1	ester cyclase [Sagittula sp. P11]	null	null	null	null	null	null
k147_21358355_4	K21430	yliI; aldose sugar dehydrogenase [EC:1.1.5.-]	null	null	null	null	PF07995.13	Glucose / Sorbosone dehydrogenase	WP_100928303_1	glucose dehydrogenase [Sagittula sp. P11]	P75804.1	RecName: Full=Aldose sugar dehydrogenase YliI; Short=Asd; AltName: Full=Soluble aldose sugar dehydrogenase YliI; Flags: Precursor [Escherichia coli K-12]	null	null	null	null
k147_17474398_2	K02035	ABC.PE.S; peptide/nickel transport system substrate-binding protein	null	null	null	null	null	null	WP_100931511_1	ABC transporter substrate-binding protein [Sagittula sp. P11]	null	null	null	null	3988	2.1 1573830 1575464 ABC transporter, substrate binding protein [oligopeptide] xxxX 0.0 8.11 [Agrobacterium tumefaciens]
k147_17474398_3	K02033	ABC.PE.P; peptide/nickel transport system permease protein	null	null	null	null	null	null	WP_100931571_1	peptide ABC transporter permease [Sagittula sp. P11]	P77308.1	RecName: Full=Probable D,D-dipeptide transport system permease protein DdpB [Escherichia coli K-12]	P77308	gnl|TC-DB|P77308|3.A.1.5.38 Probable D,D-dipeptide transport system permease protein DdpB OS=Escherichia coli (strain K12) GN=ddpB PE=1 SV=1	mlr5514	13474596 ABC(membrane) ABC transporter, permease protein [Mesorhizobium loti MAFF303099]
k147_8047932_2	K00878	thiM; hydroxyethylthiazole kinase [EC:2.7.1.50]	null	null	null	null	PF02110.17	Hydroxyethylthiazole kinase family	WP_099554975_1	hydroxyethylthiazole kinase [Hartmannibacter diazotrophicus]	B6A3G5.1	RecName: Full=Hydroxyethylthiazole kinase; AltName: Full=4-methyl-5-beta-hydroxyethylthiazole kinase; Short=TH kinase; Short=Thz kinase [Rhizobium leguminosarum bv. trifolii WSM2304]	null	null	null	null
k147_8047932_3	K00788	thiE; thiamine-phosphate pyrophosphorylase [EC:2.5.1.3]	null	null	null	null	PF02581.19	Thiamine monophosphate synthase	WP_082154610_1	thiamine phosphate synthase [Marinovum algicola]	A6W6A2.1	RecName: Full=Thiamine-phosphate synthase; Short=TP synthase; Short=TPS; AltName: Full=Thiamine-phosphate pyrophosphorylase; Short=TMP pyrophosphorylase; Short=TMP-PPase [Kineococcus radiotolerans SRS30216 = ATCC BAA-149]	null	null	null	null
k147_33605013_2	K02034	ABC.PE.P1; peptide/nickel transport system permease protein	null	null	null	null	null	null	WP_100928645_1	ABC transporter permease [Sagittula sp. P11]	null	null	null	null	null	null
k147_33605013_3	K02033	ABC.PE.P; peptide/nickel transport system permease protein	null	null	null	null	null	null	WP_100928646_1	ABC transporter permease [Sagittula sp. P11]	Q8FJK9.1	RecName: Full=Glutathione transport system permease protein GsiC [Escherichia coli CFT073]	Q92NF0	gnl|TC-DB|Q92NF0|3.A.1.5.17 PUTATIVE PERMEASE ABC TRANSPORTER PROTEIN - Rhizobium meliloti (Sinorhizobium meliloti).	2448	3.1 336097 337065 ABC transporter, membrane spanning protein [oligopeptide] xxxX 3e-94 8.1 [Agrobacterium tumefaciens]
k147_33605013_4	K01259	pip; proline iminopeptidase [EC:3.4.11.5]	null	null	MER1339409	MER1339409 - family S33 unassigned peptidases (Sagittula sp. P11) [S33.UPW]#S33#{peptidase unit: 14-320}~source WP_100928647~	PF00561.22	alpha/beta hydrolase fold	WP_100928647_1	prolyl aminopeptidase [Sagittula sp. P11]	O32449.1	RecName: Full=Proline iminopeptidase; Short=PIP; AltName: Full=Prolyl aminopeptidase; Short=PAP [Serratia marcescens]	null	null	null	null
k147_17497307_2	K00446	dmpB, xylE; catechol 2,3-dioxygenase [EC:1.13.11.2]	null	null	null	null	null	null	WP_100929816_1	3,4-dihydroxyphenylacetate 2,3-dioxygenase [Sagittula sp. P11]	null	null	null	null	null	null
k147_17497307_3	K01593	DDC, TDC; aromatic-L-amino-acid/L-tryptophan decarboxylase [EC:4.1.1.28 4.1.1.105]	null	null	null	null	PF00282.21	Pyridoxal-dependent decarboxylase conserved domain	WP_100929817_1	aspartate aminotransferase family protein [Sagittula sp. P11]	P14173.1	RecName: Full=Aromatic-L-amino-acid decarboxylase; Short=AADC; AltName: Full=DOPA decarboxylase; Short=DDC [Rattus norvegicus]	null	null	null	null
k147_17497307_4	null	null	null	null	null	null	null	null	WP_100929818_1	2-hydroxyhepta-2,4-diene-1,7-dioate isomerase [Sagittula sp. P11]	null	null	null	null	null	null
k147_35623842_1	null	null	null	null	null	null	PF00155.23	Aminotransferase class I and II	WP_100931096_1	GntR family transcriptional regulator [Sagittula sp. P11]	Q01856.1	RecName: Full=Uncharacterized HTH-type transcriptional regulator RHOS4_30730 [Rhodobacter sphaeroides 2.4.1]	null	null	null	null
k147_31025132_1	K11890	impM; type VI secretion system protein ImpM	null	null	null	null	null	null	WP_100931236_1	type VI secretion system-associated protein TagF [Sagittula sp. P11]	null	null	null	null	null	null
k147_7959824_1	null	null	null	null	null	null	null	null	WP_076626958_1	multidrug transporter [Tateyamaria omphalii]	null	null	null	null	mlr7896	13476547 DMT hypothetical protein [Mesorhizobium loti MAFF303099]
k147_7959824_2	K07507	mgtC; putative Mg2+ transporter-C (MgtC) family protein	null	null	null	null	PF02308.18	MgtC family	WP_100927199_1	MgtC/SapB transporter [Sagittula sp. P11]	null	null	null	null	null	null
k147_7959824_3	K03110	ftsY; fused signal recognition particle receptor	null	null	null	null	null	null	WP_100927200_1	signal recognition particle-docking protein FtsY [Sagittula sp. P11]	null	null	null	null	null	null
k147_27292847_2	K10547	ABC.GGU.P, gguB; putative multiple sugar transport system permease protein	null	null	null	null	PF02653.18	Branched-chain amino acid transport system / permease component	WP_100930302_1	ABC transporter permease [Sagittula sp. P11]	P45045.1	RecName: Full=Xylose transport system permease protein XylH [Haemophilus influenzae Rd KW20]	O05177	gnl|TC-DB|O05177|3.A.1.2.5 MEMBRANE-SPANNING PERMEASE - Agrobacterium radiobacter.	blr3210	27378321 ABC(membrane) sugar ABC transporter permease protein [Bradyrhizobium japonicum USDA110]
k147_14104400_1	K07001	K07001; NTE family protein	null	null	null	null	null	null	WP_100926945_1	patatin [Sagittula sp. P11]	P0AFR0.2	RecName: Full=NTE family protein RssA [Escherichia coli K-12]_x0001_P0AFR1.2 RecName: Full=NTE family protein RssA [Shigella flexneri]	null	null	null	null
k147_33279557_1	K07277	SAM50, TOB55, bamA; outer membrane protein insertion porin family	null	null	null	null	null	null	WP_100930391_1	outer membrane protein assembly factor BamA [Sagittula sp. P11]	null	null	Q9a711	gnl|TC-DB|Q9a711|1.B.33.1.4 Outer membrane protein assembly factor BamA OS=Caulobacter vibrioides (strain ATCC 19089 / CB15) OX=190650 GN=bamA PE=3 SV=1	null	null
k147_33279557_3	K11749	rseP; regulator of sigma E protease [EC:3.4.24.-]	null	null	MER0898538	MER0898538 - subfamily M50B unassigned peptidases (Ponticoccus sp. UMTAT08) [M50.UPB]#M50B#{peptidase unit: 12-442}~source A0A0B3SB83~	PF02163.24	Peptidase family M50	WP_100930390_1	RIP metalloprotease RseP [Sagittula sp. P11]	Q8UFL7.1	RecName: Full=Putative zinc metalloprotease Atu1380 [Agrobacterium fabrum str. C58]	null	null	null	null
k147_11621129_1	K00315	DMGDH; dimethylglycine dehydrogenase [EC:1.5.8.4]	null	null	null	null	null	null	WP_100927721_1	dimethylglycine dehydrogenase [Sagittula sp. P11]	Q63342.1	RecName: Full=Dimethylglycine dehydrogenase, mitochondrial; AltName: Full=ME2GLYDH; Flags: Precursor [Rattus norvegicus]	null	null	null	null
k147_11621129_2	null	null	null	null	null	null	null	null	WP_100927722_1	aldehyde-activating protein [Sagittula sp. P11]	null	null	null	null	null	null
k147_11621129_3	null	null	null	null	null	null	null	null	WP_100927723_1	XRE family transcriptional regulator [Sagittula sp. P11]	null	null	null	null	null	null
k147_11621129_4	K00626	ACAT, atoB; acetyl-CoA C-acetyltransferase [EC:2.3.1.9]	null	null	null	null	null	null	WP_100927724_1	acetyl-CoA C-acyltransferase [Sagittula sp. P11]	Q86AD9.1	RecName: Full=Probable acetyl-CoA acetyltransferase; AltName: Full=Acetoacetyl-CoA thiolase [Dictyostelium discoideum]	null	null	null	null
k147_28012190_1	K08602	pepF, pepB; oligoendopeptidase F [EC:3.4.24.-]	null	null	null	null	null	null	WP_100929926_1	oligoendopeptidase F [Sagittula sp. P11]	null	null	null	null	null	null
k147_28012190_2	null	null	null	null	null	null	PF00903.27	Glyoxalase/Bleomycin resistance protein/Dioxygenase superfamily	WP_100929925_1	VOC family protein [Sagittula sp. P11]	null	null	null	null	null	null
k147_28012190_3	null	null	null	null	null	null	null	null	WP_100929924_1	DksA/TraR family C4-type zinc finger protein [Sagittula sp. P11]	P41039.1	RecName: Full=Uncharacterized protein YbiI [Escherichia coli K-12]	null	null	null	null
k147_28012190_4	K00432	gpx, btuE, bsaA; glutathione peroxidase [EC:1.11.1.9]	null	null	null	null	null	null	WP_100929923_1	glutathione peroxidase [Sagittula sp. P11]	null	null	null	null	null	null
k147_28012190_5	K09794	K09794; uncharacterized protein	null	null	null	null	null	null	WP_100929922_1	hypothetical protein [Sagittula sp. P11]	null	null	null	null	null	null
k147_37797805_1	K03702	uvrB; excinuclease ABC subunit B	null	null	null	null	null	null	WP_100928172_1	excinuclease ABC subunit UvrB [Sagittula sp. P11]	null	null	null	null	null	null
k147_37797805_4	K00031	IDH1, IDH2, icd; isocitrate dehydrogenase [EC:1.1.1.42]	null	null	null	null	PF03971.16	Monomeric isocitrate dehydrogenase	WP_100928174_1	NADP-dependent isocitrate dehydrogenase [Sagittula sp. P11]	P50216.1	RecName: Full=Isocitrate dehydrogenase [NADP]; Short=IDH; AltName: Full=Oxalosuccinate decarboxylase [Corynebacterium glutamicum ATCC 13032]	null	null	null	null
k147_37797805_5	K01991	wza, gfcE; polysaccharide biosynthesis/export protein	null	null	null	null	null	null	WP_100928175_1	sugar transporter [Sagittula sp. P11]	null	null	null	null	null	null
k147_37797805_6	K07313	pphA; serine/threonine protein phosphatase 1 [EC:3.1.3.16]	null	null	null	null	PF00149.30	Calcineurin-like phosphoesterase	WP_038585653_1	serine/threonine protein phosphatase [Neorhizobium galegae]	null	null	null	null	null	null
k147_29644886_2	K02032	ddpF; peptide/nickel transport system ATP-binding protein	null	null	null	null	null	null	WP_100931344_1	microcin ABC transporter ATP-binding protein [Sagittula sp. P11]	Q323W5.2	RecName: Full=Glutathione import ATP-binding protein GsiA [Shigella boydii Sb227]	P75796	gnl|TC-DB|P75796|3.A.1.5.11 Hypothetical ABC transporter ATP-binding protein yliA - Escherichia coli.	bll1209	27376320 ABC(ABC) ABC transporter ATP-binding protein [Bradyrhizobium japonicum USDA110]
k147_29644886_3	K02034	ABC.PE.P1; peptide/nickel transport system permease protein	null	null	null	null	null	null	WP_100931345_1	ABC transporter permease [Sagittula sp. P11]	P42063.1	RecName: Full=Oligopeptide transport system permease protein AppC [Bacillus subtilis subsp. subtilis str. 168]	P42063	gnl|TC-DB|P42063|3.A.1.5.20 Oligopeptide transport system permease protein appC - Bacillus subtilis.	SMa2083	16263590 ABC(membrane) probable ABC transporter, permease protein [Sinorhizobium meliloti 1021]
k147_36452283_3	K06204	dksA; DnaK suppressor protein	null	null	null	null	null	null	WP_100930790_1	molecular chaperone DnaK [Sagittula sp. P11]	null	null	null	null	null	null
k147_36452283_4	K00640	cysE; serine O-acetyltransferase [EC:2.3.1.30]	null	null	null	null	null	null	WP_100927041_1	serine O-acetyltransferase [Sagittula sp. P11]	P29847.1	RecName: Full=Serine acetyltransferase; Short=SAT; AltName: Full=Serine transacetylase [Salmonella enterica subsp. enterica serovar Typhimurium str. LT2]	null	null	null	null
k147_36452283_5	K00627	DLAT, aceF, pdhC; pyruvate dehydrogenase E2 component (dihydrolipoamide acetyltransferase) [EC:2.3.1.12]	null	null	null	null	null	null	WP_100927040_1	pyruvate dehydrogenase complex dihydrolipoamide acetyltransferase [Sagittula sp. P11]	Q9R9N3.1	RecName: Full=Dihydrolipoyllysine-residue acetyltransferase component of pyruvate dehydrogenase complex; AltName: Full=Dihydrolipoamide acetyltransferase component of pyruvate dehydrogenase complex; AltName: Full=E2 [Sinorhizobium meliloti 1021]	null	null	null	null
k147_36452283_7	K00162	PDHB, pdhB; pyruvate dehydrogenase E1 component beta subunit [EC:1.2.4.1]	null	null	null	null	null	null	WP_100927038_1	pyruvate dehydrogenase complex E1 component subunit beta [Sagittula sp. P11]	Q9R9N4.2	RecName: Full=Pyruvate dehydrogenase E1 component subunit beta [Sinorhizobium meliloti 1021]	null	null	null	null
k147_36452283_9	K00161	PDHA, pdhA; pyruvate dehydrogenase E1 component alpha subunit [EC:1.2.4.1]	null	null	null	null	PF00676.22	Dehydrogenase E1 component	WP_100927036_1	pyruvate dehydrogenase (acetyl-transferring) E1 component subunit alpha [Sagittula sp. P11]	Q9R9N5.1	RecName: Full=Pyruvate dehydrogenase E1 component subunit alpha [Sinorhizobium meliloti 1021]	null	null	null	null
k147_36452283_11	null	null	null	null	null	null	PF04977.17	Septum formation initiator	WP_040104009_1	septum formation initiator precursor [Phaeobacter gallaeciensis]	null	null	null	null	null	null
k147_15629767_2	null	null	null	null	null	null	PF00873.21	AcrB/AcrD/AcrF family	WP_100931137_1	MFS transporter [Sagittula sp. P11]	null	null	Q9KRG9	gnl|TC-DB|Q9KRG9|2.A.6.2.38 Transporter, AcrB/D/F family OS=Vibrio cholerae GN=VC_1673 PE=4 SV=1	VPA0809	28900664 RND transporter, AcrB/D/F family [Vibrio parahaemolyticus RIMD2210633]
k147_32740950_2	K02056	ABC.SS.A; simple sugar transport system ATP-binding protein [EC:7.5.2.-]	null	null	null	null	null	null	WP_100930809_1	ABC transporter ATP-binding protein [Sagittula sp. P11]	Q9F9B0.1	RecName: Full=Fructose import ATP-binding protein FrcA [Sinorhizobium meliloti]	Q9F9B0	gnl|TC-DB|Q9F9B0|3.A.1.2.7 FRCA (Putative ATP-binding ABC transporter protein) - Rhizobium meliloti (Sinorhizobium meliloti).	BR1339	23502211 ABC(ABC) sugar ABC transporter, ATP-binding protein [Brucella suis 1330]
k147_32740950_3	K02057	ABC.SS.P; simple sugar transport system permease protein	null	null	null	null	PF02653.18	Branched-chain amino acid transport system / permease component	WP_094036431_1	ABC transporter permease [Antarctobacter heliothermus]	null	null	null	null	BR1340	23502212 ABC(membrane) sugar ABC transporter, permease protein [Brucella suis 1330]
k147_15258068_3	K07735	algH; putative transcriptional regulator	null	null	null	null	PF02622.17	Uncharacterized ACR, COG1678	WP_100929161_1	hypothetical protein [Sagittula sp. P11]	Q163D2.1	RecName: Full=UPF0301 protein RD1_3419 [Roseobacter denitrificans OCh 114]	null	null	null	null
k147_15258068_4	null	null	null	null	null	null	PF10025.11	Uncharacterized conserved protein (DUF2267)	WP_100929162_1	DUF2267 domain-containing protein [Sagittula sp. P11]	null	null	null	null	null	null
k147_15258068_5	K07566	tsaC, rimN, SUA5; L-threonylcarbamoyladenylate synthase [EC:2.7.7.87]	null	null	null	null	null	null	WP_100929163_1	threonylcarbamoyl-AMP synthase [Sagittula sp. P11]	P39153.1	RecName: Full=Threonylcarbamoyl-AMP synthase; Short=TC-AMP synthase; AltName: Full=L-threonylcarbamoyladenylate synthase; AltName: Full=t(6)A37 threonylcarbamoyladenosine biosynthesis protein YwlC; AltName: Full=tRNA threonylcarbamoyladenosine biosynthesis protein YwlC [Bacillus subtilis subsp. subtilis str. 168]	null	null	null	null
k147_17741946_1	K01782	fadJ; 3-hydroxyacyl-CoA dehydrogenase / enoyl-CoA hydratase / 3-hydroxybutyryl-CoA epimerase [EC:1.1.1.35 4.2.1.17 5.1.2.3]	null	null	null	null	null	null	WP_100927395_1	3-hydroxyacyl-CoA dehydrogenase [Sagittula sp. P11]	Q07ZP8.1	RecName: Full=Fatty acid oxidation complex subunit alpha; Includes: RecName: Full=Enoyl-CoA hydratase/3-hydroxybutyryl-CoA epimerase; Includes: RecName: Full=3-hydroxyacyl-CoA dehydrogenase [Shewanella frigidimarina NCIMB 400]	null	null	null	null
k147_14205898_3	K07638	envZ; two-component system, OmpR family, osmolarity sensor histidine kinase EnvZ [EC:2.7.13.3]	null	null	null	null	null	null	WP_100931069_1	two-component sensor histidine kinase [Sagittula sp. P11]	null	null	null	null	null	null
k147_14205898_4	null	null	null	null	null	null	null	null	WP_100931068_1	MBL fold metallo-hydrolase [Sagittula sp. P11]	Q0V9A9.1	RecName: Full=Endoribonuclease LACTB2; AltName: Full=Beta-lactamase-like protein 2 [Xenopus tropicalis]	null	null	null	null
k147_38324006_1	K18029	nicA; nicotinate dehydrogenase subunit A [EC:1.17.2.1]	null	null	null	null	null	null	WP_100931147_1	ferredoxin [Sagittula sp. P11]	Q88FX9.1	RecName: Full=Nicotinate dehydrogenase subunit A; AltName: Full=Nicotinate degradation protein A; AltName: Full=Nicotinate dehydrogenase small subunit [Pseudomonas putida KT2440]	null	null	null	null
k147_35209421_3	K03201	virB6, lvhB6; type IV secretion system protein VirB6	null	null	null	null	null	null	WP_028093950_1	MULTISPECIES: conjugal transfer protein TrbL [Rhodobacteraceae]	null	null	null	null	null	null
k147_2905058_1	K07491	rayT; REP-associated tyrosine transposase	null	null	null	null	PF01797.18	Transposase IS200 like	WP_108435928_1	transposase [Gemmobacter sp. HYN0069]	null	null	null	null	null	null
k147_2905058_2	null	null	null	null	null	null	null	null	WP_094033408_1	MFS transporter [Antarctobacter heliothermus]	null	null	null	null	mll8356	13476900 MFS unknown protein [Mesorhizobium loti MAFF303099]
k147_2905058_3	K01999	livK; branched-chain amino acid transport system substrate-binding protein	null	null	null	null	PF13458.8	Periplasmic binding protein	WP_100927904_1	ABC transporter substrate-binding protein [Sagittula sp. P11]	null	null	null	null	bll3387	27378498 ABC(binding protein) bll3387 [Bradyrhizobium japonicum USDA110]
k147_7266248_1	K02182	caiC; carnitine-CoA ligase [EC:6.2.1.48]	null	null	null	null	null	null	WP_100931308_1	AMP-dependent synthetase [Sagittula sp. P11]	null	null	null	null	null	null
k147_7266248_2	K01692	paaF, echA; enoyl-CoA hydratase [EC:4.2.1.17]	null	null	null	null	PF00378.22	Enoyl-CoA hydratase/isomerase	WP_100931309_1	enoyl-CoA hydratase [Sagittula sp. P11]	P64017.1	RecName: Full=Probable enoyl-CoA hydratase echA8 [Mycobacterium tuberculosis variant bovis AF2122/97]_x0001_P9WNN8.1 RecName: Full=Probable enoyl-CoA hydratase echA8 [Mycobacterium tuberculosis CDC1551]_x0001_P9WNN9.1 RecName: Full=Probable enoyl-CoA hydratase echA8 [Mycobacterium tuberculosis H37Rv]	null	null	null	null
k147_15948532_1	null	null	null	null	null	null	PF13458.8	Periplasmic binding protein	WP_100930699_1	branched-chain amino acid ABC transporter substrate-binding protein [Sagittula sp. P11]	null	null	null	null	null	null
k147_15948532_2	null	null	null	null	null	null	null	null	WP_100930700_1	hypothetical protein [Sagittula sp. P11]	null	null	null	null	null	null
k147_15948532_3	K01990	ABC-2.A; ABC-2 type transport system ATP-binding protein	null	null	null	null	null	null	WP_100930701_1	ABC transporter ATP-binding protein [Sagittula sp. P11]	null	null	null	null	SMb20184	16263932 ABC(ABC) putative ABC transporter ATP-binding protein [Sinorhizobium meliloti 1021]
k147_18037527_2	null	null	null	null	null	null	null	null	WP_100930913_1	putative DNA modification/repair radical SAM protein [Sagittula sp. P11]	null	null	null	null	null	null
k147_29722762_1	K01923	purC; phosphoribosylaminoimidazole-succinocarboxamide synthase [EC:6.3.2.6]	null	null	null	null	PF01259.20	SAICAR synthetase	WP_100930719_1	phosphoribosylaminoimidazolesuccinocarboxamide synthase [Sagittula sp. P11]	Q167J5.1	RecName: Full=Phosphoribosylaminoimidazole-succinocarboxamide synthase; AltName: Full=SAICAR synthetase [Roseobacter denitrificans OCh 114]	null	null	null	null
k147_29722762_2	null	null	null	null	null	null	PF07345.13	ATPase inhibitor subunit zeta	WP_100930720_1	DUF1476 domain-containing protein [Sagittula sp. P11]	null	null	null	null	null	null
k147_29339369_2	null	null	null	null	null	null	PF01261.26	Xylose isomerase-like TIM barrel	WP_100931246_1	endonuclease [Sagittula sp. P11]	null	null	null	null	null	null
k147_32967598_1	K13936	mdcF; malonate transporter and related proteins	null	null	null	null	null	null	WP_100927133_1	transporter [Sagittula sp. P11]	null	null	null	null	PA5466	15600659 AEC hypothetical protein [Pseudomonas aeruginosa PAO1]
k147_32967598_3	null	null	null	null	null	null	null	null	WP_100927134_1	LuxR family transcriptional regulator [Sagittula sp. P11]	null	null	null	null	null	null
k147_32967598_4	null	null	null	null	null	null	PF01594.18	AI-2E family transporter	WP_100927135_1	AI-2E family transporter [Sagittula sp. P11]	null	null	null	null	null	null
k147_32967598_6	K00937	ppk1; polyphosphate kinase [EC:2.7.4.1]	null	null	null	null	null	null	WP_100927136_1	RNA degradosome polyphosphate kinase [Sagittula sp. P11]	A8IMV5.1	RecName: Full=Polyphosphate kinase; AltName: Full=ATP-polyphosphate phosphotransferase; AltName: Full=Polyphosphoric acid kinase [Azorhizobium caulinodans ORS 571]	null	null	null	null
k147_17359179_1	K03566	gcvA; LysR family transcriptional regulator, glycine cleavage system transcriptional activator	null	null	null	null	null	null	WP_100928416_1	hypothetical protein [Sagittula sp. P11]	P0A9F6.1	RecName: Full=Glycine cleavage system transcriptional activator; AltName: Full=Gcv operon activator [Escherichia coli K-12]_x0001_P0A9F7.1 RecName: Full=Glycine cleavage system transcriptional activator; AltName: Full=Gcv operon activator [Escherichia coli CFT073]_x0001_P0A9F8.1 RecName: Full=Glycine cleavage system transcriptional activator; AltName: Full=Gcv operon activator [Escherichia coli O…	null	null	null	null
k147_17359179_3	null	null	null	null	null	null	null	null	WP_100928418_1	ArsR family transcriptional regulator [Sagittula sp. P11]	null	null	null	null	null	null
k147_17359179_4	null	null	null	null	null	null	null	null	WP_106471149_1	EamA family transporter [Thalassococcus sp. SH-1]	null	null	null	null	null	null
k147_17359179_5	null	null	null	null	null	null	null	null	WP_100928419_1	LysR family transcriptional regulator [Sagittula sp. P11]	null	null	null	null	null	null
k147_17359179_6	K01118	acpD, azoR; FMN-dependent NADH-azoreductase [EC:1.7.1.17]	null	null	null	null	PF02525.19	Flavodoxin-like fold	WP_100928420_1	FMN-dependent NADH-azoreductase [Sagittula sp. P11]	Q28UD5.1	RecName: Full=FMN-dependent NADH-azoreductase 1; AltName: Full=Azo-dye reductase 1; AltName: Full=FMN-dependent NADH-azo compound oxidoreductase 1 [Jannaschia sp. CCS1]	null	null	null	null
k147_35944733_2	K13483	yagT; xanthine dehydrogenase YagT iron-sulfur-binding subunit	null	null	null	null	PF00111.29	2Fe-2S iron-sulfur cluster binding domain	WP_100930671_1	(2Fe-2S)-binding protein [Sagittula sp. P11]	null	null	null	null	null	null
k147_35944733_3	K11178	yagS; xanthine dehydrogenase YagS FAD-binding subunit [EC:1.17.1.4]	null	null	null	null	null	null	WP_100930672_1	molybdopterin dehydrogenase [Sagittula sp. P11]	P77324.1	RecName: Full=Aldehyde oxidoreductase FAD-binding subunit PaoB [Escherichia coli K-12]	null	null	null	null
k147_30525358_1	null	null	null	null	null	null	PF06904.14	Extensin-like protein C-terminus	WP_100928613_1	extensin family protein [Sagittula sp. P11]	null	null	null	null	null	null
k147_30525358_2	K00220	tyrC; cyclohexadieny/prephenate dehydrogenase [EC:1.3.1.43 1.3.1.12]	null	null	null	null	PF02153.19	Prephenate dehydrogenase	WP_100928614_1	cyclohexadienyl dehydrogenase [Sagittula sp. P11]	Q04983.2	RecName: Full=Cyclohexadienyl dehydrogenase; AltName: Full=Arogenate dehydrogenase; Short=ADH; AltName: Full=Prephenate dehydrogenase; Short=PDH [Zymomonas mobilis subsp. mobilis ZM4 = ATCC 31821]	null	null	null	null
k147_30525358_3	K00817	hisC; histidinol-phosphate aminotransferase [EC:2.6.1.9]	null	null	null	null	PF00155.23	Aminotransferase class I and II	WP_100928615_1	histidinol-phosphate transaminase [Sagittula sp. P11]	A4WUN9.1	RecName: Full=Histidinol-phosphate aminotransferase; AltName: Full=Imidazole acetol-phosphate transaminase [Rhodobacter sphaeroides ATCC 17025]	null	null	null	null
k147_30525358_4	K00763	pncB, NAPRT1; nicotinate phosphoribosyltransferase [EC:6.3.4.21]	null	null	null	null	null	null	WP_100928616_1	nicotinate phosphoribosyltransferase [Sagittula sp. P11]	C3MFW1.1	RecName: Full=Nicotinate phosphoribosyltransferase; Short=NAPRTase [Sinorhizobium fredii NGR234]	null	null	null	null
k147_30525358_5	K20974	K20974; two-component system, sensor histidine kinase [EC:2.7.13.3]	null	null	null	null	null	null	WP_100928617_1	hybrid sensor histidine kinase/response regulator [Sagittula sp. P11]	null	null	null	null	null	null
k147_30525358_6	K08281	pncA; nicotinamidase/pyrazinamidase [EC:3.5.1.19 3.5.1.-]	null	null	null	null	PF00857.22	Isochorismatase family	WP_100928618_1	bifunctional nicotinamidase/pyrazinamidase [Sagittula sp. P11]	P21369.1	RecName: Full=Nicotinamidase; AltName: Full=Nicotinamide deamidase; Short=NAMase; AltName: Full=Pyrazinamidase; Short=PZAase [Escherichia coli K-12]	null	null	null	null
k147_30525358_7	K04046	yegD; hypothetical chaperone protein	null	null	null	null	null	null	WP_100928619_1	hsp70 family protein [Sagittula sp. P11]	null	null	null	null	null	null
k147_4238529_2	K00325	pntB; H+-translocating NAD(P) transhydrogenase subunit beta [EC:1.6.1.2 7.1.1.1]	null	null	null	null	PF02233.18	NAD(P) transhydrogenase beta subunit	WP_100930103_1	NAD(P) transhydrogenase subunit beta [Sagittula sp. P11]	P0AB67.1	RecName: Full=NAD(P) transhydrogenase subunit beta; AltName: Full=Nicotinamide nucleotide transhydrogenase subunit beta; AltName: Full=Pyridine nucleotide transhydrogenase subunit beta [Escherichia coli K-12]_x0001_P0AB68.1 RecName: Full=NAD(P) transhydrogenase subunit beta; AltName: Full=Nicotinamide nucleotide transhydrogenase subunit beta; AltName: Full=Pyridine nucleotide transhydrogenase sub…	P0AB67	gnl|TC-DB|P0AB67|3.D.2.1.1 NAD(P) transhydrogenase subunit beta - Escherichia coli.	null	null
k147_4238529_3	K00324	pntA; H+-translocating NAD(P) transhydrogenase subunit alpha [EC:1.6.1.2 7.1.1.1]	null	null	null	null	null	null	WP_100930102_1	NAD(P)(+) transhydrogenase (Re/Si-specific) subunit alpha [Sagittula sp. P11]	Q9ALA2.1	RecName: Full=NAD(P) transhydrogenase subunit alpha; AltName: Full=Nicotinamide nucleotide transhydrogenase subunit alpha; AltName: Full=Pyridine nucleotide transhydrogenase subunit alpha [Rhodobacter sphaeroides]	P07001	gnl|TC-DB|P07001|3.D.2.1.1 NAD(P) TRANSHYDROGENASE SUBUNIT ALPHA (EC 1.6.1.2) (PYRIDINE NUCLEOTIDE TRANSHYDROGENASE SUBUNIT ALPHA) (NICOTINAMIDE NUCLEOTIDE TRANSHYDROGENASE SUBUNIT ALPHA) - Escherichia coli.	null	null
k147_23664665_1	null	null	null	null	null	null	null	null	WP_100929904_1	spermidine synthase [Sagittula sp. P11]	null	null	WP_024080317.1	gnl|TC-DB|WP_024080317.1|2.A.1.86.4 putative S-adenosyl-L-methionine-dependent methyltransferase [Magnetospirillum gryphiswaldense]	null	null
k147_21459132_2	null	null	null	null	null	null	PF04654.14	Protein of unknown function, DUF599	WP_100928837_1	DUF599 domain-containing protein [Sagittula sp. P11]	null	null	null	null	null	null
k147_21459132_3	K08973	hemJ; protoporphyrinogen IX oxidase [EC:1.3.99.-]	null	null	null	null	PF03653.15	Uncharacterised protein family (UPF0093)	WP_100928836_1	hypothetical protein [Sagittula sp. P11]	null	null	null	null	null	null
k147_21459132_4	K00104	glcD; glycolate oxidase [EC:1.1.3.15]	null	null	null	null	null	null	WP_100928835_1	FAD-binding oxidoreductase [Sagittula sp. P11]	P0AEP9.1	RecName: Full=Glycolate oxidase subunit GlcD; AltName: Full=Glycolate dehydrogenase subunit GlcD [Escherichia coli K-12]_x0001_P0AEQ0.1 RecName: Full=Glycolate oxidase subunit GlcD; AltName: Full=Glycolate dehydrogenase subunit GlcD [Escherichia coli CFT073]	null	null	null	null
k147_34215467_2	K09969	aapJ, bztA; general L-amino acid transport system substrate-binding protein	null	null	null	null	null	null	WP_100927306_1	amino acid ABC transporter substrate-binding protein [Sagittula sp. P11]	Q52812.1	RecName: Full=General L-amino acid-binding periplasmic protein AapJ; Flags: Precursor [Rhizobium leguminosarum bv. viciae 3841]	Q52812	gnl|TC-DB|Q52812|3.A.1.3.8 General L-amino acid-binding periplasmic protein AAPJ precursor - Rhizobium leguminosarum (biovar viciae).	blr4446	27379557 ABC(binding protein) ABC transporter amino acid-binding protein [Bradyrhizobium japonicum USDA110]
k147_34215467_3	K09970	aapQ, bztB; general L-amino acid transport system permease protein	null	null	null	null	null	null	WP_100927305_1	amino acid ABC transporter permease [Sagittula sp. P11]	Q52813.1	RecName: Full=General L-amino acid transport system permease protein AapQ [Rhizobium leguminosarum bv. viciae 3841]	Q52813	gnl|TC-DB|Q52813|3.A.1.3.8 General L-amino acid transport system permease protein aapQ - Rhizobium leguminosarum (biovar viciae).	mlr8151	13476742 ABC(membrane) amino acid ABC transporter, permease protein [Mesorhizobium loti MAFF303099]
k147_22074815_2	K03694	clpA; ATP-dependent Clp protease ATP-binding subunit ClpA	null	null	null	null	null	null	WP_100929139_1	ATP-dependent Clp protease ATP-binding subunit ClpA [Sagittula sp. P11]	P05444.1	RecName: Full=ClpA homolog protein [Rhodobacter blasticus]	Q9SXJ7	gnl|TC-DB|Q9SXJ7|3.A.9.1.2 Chaperone protein ClpC2, chloroplastic OS=Arabidopsis thaliana GN=CLPC2 PE=2 SV=1	null	null
k147_22074815_3	K01069	gloB, gloC, HAGH; hydroxyacylglutathione hydrolase [EC:3.1.2.6]	null	null	null	null	null	null	WP_100929140_1	hydroxyacylglutathione hydrolase [Sagittula sp. P11]	Q3J436.1	RecName: Full=Hydroxyacylglutathione hydrolase; AltName: Full=Glyoxalase II; Short=Glx II [Rhodobacter sphaeroides 2.4.1]	null	null	null	null
k147_22074815_4	null	null	null	null	null	null	null	null	WP_089421032_1	methyltransferase domain-containing protein [Sulfitobacter pseudonitzschiae]	P05447.1	RecName: Full=ATP synthase subunits region ORF 4 [Rhodobacter blasticus]	null	null	null	null
k147_22074815_5	K02113	ATPF1D, atpH; F-type H+-transporting ATPase subunit delta	null	null	null	null	PF00213.20	ATP synthase delta (OSCP) subunit	WP_100929142_1	F0F1 ATP synthase subunit delta [Sagittula sp. P11]	Q162S6.1	RecName: Full=ATP synthase subunit delta; AltName: Full=ATP synthase F(1) sector subunit delta; AltName: Full=F-type ATPase subunit delta; Short=F-ATPase subunit delta [Roseobacter denitrificans OCh 114]	A1B8N7	gnl|TC-DB|A1B8N7|3.A.2.1.7 ATP synthase subunit delta OS=Paracoccus denitrificans (strain Pd 1222) GN=atpH PE=3 SV=2	mll4066	13473459 F-ATPase ATP synthetase delta [Mesorhizobium loti MAFF303099]
k147_22074815_6	K02111	ATPF1A, atpA; F-type H+/Na+-transporting ATPase subunit alpha [EC:7.1.2.2 7.2.2.1]	null	null	null	null	null	null	WP_100929143_1	F0F1 ATP synthase subunit alpha [Sagittula sp. P11]	Q5LNN9.1	RecName: Full=ATP synthase subunit alpha; AltName: Full=ATP synthase F1 sector subunit alpha; AltName: Full=F-ATPase subunit alpha [Ruegeria pomeroyi DSS-3]	A1B8N8	gnl|TC-DB|A1B8N8|3.A.2.1.7 ATP synthase subunit alpha OS=Paracoccus denitrificans (strain Pd 1222) GN=atpA PE=3 SV=1	BMEI0249	17986533 F-ATPase ATP SYNTHASE ALPHA CHAIN [Brucella melitensis 16M]
k147_22074815_7	K02115	ATPF1G, atpG; F-type H+-transporting ATPase subunit gamma	null	null	null	null	PF00231.21	ATP synthase	WP_100929144_1	F0F1 ATP synthase subunit gamma [Sagittula sp. P11]	Q5LNP0.1	RecName: Full=ATP synthase gamma chain; AltName: Full=ATP synthase F1 sector gamma subunit; AltName: Full=F-ATPase gamma subunit [Ruegeria pomeroyi DSS-3]	A1B8N9	gnl|TC-DB|A1B8N9|3.A.2.1.7 ATP synthase gamma chain OS=Paracoccus denitrificans (strain Pd 1222) GN=atpG PE=3 SV=1	SMc02500	15966788 F-ATPase PROBABLE ATP SYNTHASE GAMMA CHAIN PROTEIN [Sinorhizobium meliloti 1021]
k147_2625183_2	null	null	null	null	null	null	null	null	WP_100928947_1	peroxidase [Sagittula sp. P11]	null	null	null	null	null	null
k147_28935997_2	K04748	norQ; nitric oxide reductase NorQ protein	null	null	null	null	null	null	WP_100931296_1	AAA family ATPase [Sagittula sp. P11]	Q51664.2	RecName: Full=Protein NorQ [Paracoccus denitrificans PD1222]	Q51664	gnl|TC-DB|Q51664|3.D.4.10.1 Protein NorQ OS=Paracoccus denitrificans (strain Pd 1222) GN=norQ PE=3 SV=2	null	null
k147_36950264_1	K03185	ubiH; 2-octaprenyl-6-methoxyphenol hydroxylase [EC:1.14.13.-]	null	null	null	null	PF01494.21	FAD binding domain	WP_100927114_1	2-octaprenyl-6-methoxyphenyl hydroxylase [Sagittula sp. P11]	null	null	null	null	null	null
k147_32315286_2	K05782	benE; benzoate membrane transport protein	null	null	null	null	PF03594.15	Benzoate membrane transport protein	WP_100928354_1	benzoate transporter [Sagittula sp. P11]	P76103.2	RecName: Full=Inner membrane protein YdcO [Escherichia coli K-12]	A6WDE3	gnl|TC-DB|A6WDE3|2.A.46.1.3 Benzoate membrane transport protein OS=Kineococcus radiotolerans (strain ATCC BAA-149 / DSM 14245 / SRS30216) GN=Krad_3368 PE=4 SV=1	3199	1.1 896688 897863 benzoate transport protein xxxX 5e-76 8.3 [Agrobacterium tumefaciens]
k147_32315286_3	K00857	tdk, TK; thymidine kinase [EC:2.7.1.21]	null	null	null	null	PF00265.20	Thymidine kinase	WP_100928355_1	thymidine kinase [Sagittula sp. P11]	Q5LUY8.1	RecName: Full=Thymidine kinase [Ruegeria pomeroyi DSS-3]	null	null	null	null
k147_32315286_5	K14441	rimO; ribosomal protein S12 methylthiotransferase [EC:2.8.4.4]	null	null	null	null	null	null	WP_100928357_1	30S ribosomal protein S12 methylthiotransferase RimO [Sagittula sp. P11]	A3PIG0.1	RecName: Full=Ribosomal protein S12 methylthiotransferase RimO; Short=S12 MTTase; Short=S12 methylthiotransferase; AltName: Full=Ribosomal protein S12 (aspartate-C(3))-methylthiotransferase; AltName: Full=Ribosome maturation factor RimO [Rhodobacter sphaeroides ATCC 17029]	null	null	null	null
k147_32315286_6	K13583	gcrA; GcrA cell cycle regulator	null	null	null	null	PF07750.13	GcrA cell cycle regulator	WP_100928358_1	GcrA cell cycle regulator [Sagittula sp. P11]	null	null	null	null	null	null
k147_32315286_8	K01133	betC; choline-sulfatase [EC:3.1.6.6]	null	null	null	null	null	null	WP_100928360_1	choline-sulfatase [Sagittula sp. P11]	O69787.2	RecName: Full=Choline-sulfatase [Sinorhizobium meliloti 1021]	null	null	null	null
k147_32121356_1	null	null	null	null	null	null	null	null	WP_005859170_1	MULTISPECIES: 50S ribosomal protein L36 [Rhodobacteraceae]	Q1GKF8.1	RecName: Full=50S ribosomal protein L36 [Ruegeria sp. TM1040]	null	null	null	null
k147_32121356_2	null	null	null	null	null	null	PF05013.14	N-formylglutamate amidohydrolase	WP_100927760_1	N-formylglutamate amidohydrolase [Sagittula sp. P11]	null	null	null	null	null	null
k147_19572531_2	null	null	null	null	null	null	PF01292.22	Prokaryotic cytochrome b561	WP_100928230_1	cytochrome b [Sagittula sp. P11]	P16670.2	RecName: Full=Cytochrome b562; AltName: Full=Cytochrome b-562 [Rhodobacter sphaeroides 2.4.1]	null	null	null	null
k147_19572531_4	K00847	E2.7.1.4, scrK; fructokinase [EC:2.7.1.4]	null	null	null	null	PF00294.26	pfkB family carbohydrate kinase	WP_100928232_1	carbohydrate kinase [Sagittula sp. P11]	P42720.1	RecName: Full=Fructokinase [Rhizobium leguminosarum bv. trifolii]	null	null	null	null
k147_19572531_5	K07560	dtd, DTD; D-aminoacyl-tRNA deacylase [EC:3.1.1.96]	null	null	null	null	PF02580.18	D-Tyr-tRNA(Tyr) deacylase	WP_100928233_1	D-tyrosyl-tRNA(Tyr) deacylase [Sagittula sp. P11]	Q3J474.1	RecName: Full=D-aminoacyl-tRNA deacylase; Short=DTD; AltName: Full=Gly-tRNA(Ala) deacylase [Rhodobacter sphaeroides 2.4.1]	null	null	null	null
k147_19572531_6	K12542	lapC; membrane fusion protein, adhesin transport system	null	null	null	null	null	null	WP_100928234_1	transporter [Sagittula sp. P11]	Q7ANN5.1	RecName: Full=Type I secretion system membrane fusion protein PrsE [Sinorhizobium meliloti 1021]	Q9I2M0	gnl|TC-DB|Q9I2M0|3.A.1.109.4 Probable secretion protein OS=Pseudomonas aeruginosa GN=PA1877 PE=4 SV=1	null	null
k147_19572531_7	K12541	lapB; ATP-binding cassette, subfamily C, bacterial LapB	null	null	null	null	null	null	WP_100930873_1	ABC transporter ATP-binding protein [Sagittula sp. P11]	null	null	Q9I2M1	gnl|TC-DB|Q9I2M1|3.A.1.109.4 Probable ATP-binding/permease fusion ABC transporter OS=Pseudomonas aeruginosa GN=PA1876 PE=3 SV=1	PA1876	15597073 ABC(membrane) probable ATP-binding/permease fusion ABC transporter [Pseudomonas aeruginosa PAO1]
k147_7970867_2	K11529	gck, gckA, GLYCTK; glycerate 2-kinase [EC:2.7.1.165]	null	null	null	null	null	null	WP_100930487_1	glycerate kinase [Sagittula sp. P11]	Q44472.1	RecName: Full=Putative hydroxypyruvate reductase [Agrobacterium vitis]	null	null	null	null
k147_35992521_1	null	null	null	null	null	null	null	null	WP_100928505_1	RNA polymerase subunit sigma [Sagittula sp. P11]	Q3IYV6.1	RecName: Full=ECF RNA polymerase sigma factor RpoE; AltName: Full=Alternative RNA polymerase sigma factor RpoE; AltName: Full=RNA polymerase sigma-E factor; AltName: Full=Sigma-24 [Rhodobacter sphaeroides 2.4.1]	null	null	null	null
k147_35992521_2	K06954	K06954; uncharacterized protein	null	null	null	null	null	null	WP_100928504_1	cyclopropane-fatty-acyl-phospholipid synthase [Sagittula sp. P11]	null	null	null	null	null	null
k147_1055332_2	K06886	glbN; hemoglobin	null	null	null	null	PF01152.23	Bacterial-like globin	WP_100929424_1	globin family protein [Sagittula sp. P11]	null	null	null	null	null	null
k147_37903069_2	K02946	RP-S10, MRPS10, rpsJ; small subunit ribosomal protein S10	null	null	null	null	PF00338.24	Ribosomal protein S10p/S20e	WP_005862788_1	30S ribosomal protein S10 [Sagittula stellata]	Q1GK38.1	RecName: Full=30S ribosomal protein S10 [Ruegeria sp. TM1040]_x0001_Q5LLU5.1 RecName: Full=30S ribosomal protein S10 [Ruegeria pomeroyi DSS-3]	null	null	null	null
k147_37903069_3	K02906	RP-L3, MRPL3, rplC; large subunit ribosomal protein L3	null	null	null	null	PF00297.24	Ribosomal protein L3	WP_100928297_1	50S ribosomal protein L3 [Sagittula sp. P11]	Q28UW2.1	RecName: Full=50S ribosomal protein L3 [Jannaschia sp. CCS1]	null	null	null	null
k147_37903069_4	K02926	RP-L4, MRPL4, rplD; large subunit ribosomal protein L4	null	null	null	null	PF00573.24	Ribosomal protein L4/L1 family	WP_100928296_1	50S ribosomal protein L4 [Sagittula sp. P11]	A8LM49.1	RecName: Full=50S ribosomal protein L4 [Dinoroseobacter shibae DFL 12 = DSM 16493]	null	null	null	null
k147_37903069_5	K02892	RP-L23, MRPL23, rplW; large subunit ribosomal protein L23	null	null	null	null	PF00276.22	Ribosomal protein L23	WP_100928295_1	50S ribosomal protein L23 [Sagittula sp. P11]	Q1GK35.1	RecName: Full=50S ribosomal protein L23 [Ruegeria sp. TM1040]	null	null	null	null
k147_37903069_6	K06867	K06867; uncharacterized protein	null	null	null	null	null	null	WP_100928294_1	hypothetical protein [Sagittula sp. P11]	null	null	null	null	null	null
k147_13383931_2	K11717	sufS; cysteine desulfurase / selenocysteine lyase [EC:2.8.1.7 4.4.1.16]	null	null	null	null	PF00266.21	Aminotransferase class-V	WP_100926867_1	cysteine desulfurase [Sagittula sp. P11]	Q87DJ2.1	RecName: Full=Probable cysteine desulfurase [Xylella fastidiosa Temecula1]	null	null	null	null
k147_13383931_3	null	null	null	null	null	null	PF04893.19	Yip1 domain	null	null	null	null	null	null	null	null
k147_2858634_1	K03657	uvrD, pcrA; DNA helicase II / ATP-dependent DNA helicase PcrA [EC:3.6.4.12]	null	null	null	null	null	null	WP_100927176_1	DNA helicase II [Sagittula sp. P11]	Q4ULN5.1	RecName: Full=Probable DNA helicase II homolog [Rickettsia felis URRWXCal2]	null	null	null	null
k147_7301107_1	null	null	AUC53735.1	GT4	null	null	null	null	WP_100928873_1	glycosyltransferase family 1 protein [Sagittula sp. P11]	null	null	null	null	null	null
k147_7301107_2	null	null	AUC53734.1	GT2	null	null	null	null	WP_024092077_1	glycosyl transferase family 2 [Leisingera methylohalidivorans]	null	null	null	null	null	null
k147_14194151_1	null	null	null	null	null	null	null	null	WP_100931064_1	MurR/RpiR family transcriptional regulator [Sagittula sp. P11]	null	null	null	null	null	null
k147_14194151_2	K02035	ABC.PE.S; peptide/nickel transport system substrate-binding protein	null	null	null	null	PF00496.24	Bacterial extracellular solute-binding proteins, family 5 Middle	WP_100930571_1	peptide ABC transporter [Sagittula sp. P11]	null	null	null	null	slr1740	16330372 ABC(binding protein) extracellular solute-binding protein [Synechocystis sp. PCC6803]
k147_29104133_2	null	null	AUC55767.1	GH103	null	null	null	null	WP_100930868_1	lytic murein transglycosylase [Sagittula sp. P11]	null	null	null	null	null	null
k147_29104133_3	null	null	null	null	null	null	PF00378.22	Enoyl-CoA hydratase/isomerase	WP_100928179_1	enoyl-CoA hydratase [Sagittula sp. P11]	P77467.1	RecName: Full=1,2-epoxyphenylacetyl-CoA isomerase [Escherichia coli K-12]	null	null	null	null
k147_30829404_2	K00480	E1.14.13.1; salicylate hydroxylase [EC:1.14.13.1]	null	null	null	null	PF01494.21	FAD binding domain	WP_100931046_1	monooxygenase [Sagittula sp. P11]	Q9F131.1	RecName: Full=3-hydroxybenzoate 6-hydroxylase 1; AltName: Full=Constitutive 3-hydroxybenzoate 6-hydroxylase [Pseudomonas alcaligenes]	null	null	null	null
k147_30829404_3	K06204	dksA; DnaK suppressor protein	null	null	null	null	null	null	WP_100930320_1	RNA polymerase-binding protein DksA [Sagittula sp. P11]	B8H0C0.1	RecName: Full=RNA polymerase-binding transcription factor DksA [Caulobacter vibrioides NA1000]_x0001_P0CAU3.1 RecName: Full=RNA polymerase-binding transcription factor DksA [Caulobacter vibrioides CB15]	null	null	null	null
k147_39901269_1	K21393	yiaN; TRAP-type transport system large permease protein	null	null	null	null	PF06808.14	Tripartite ATP-independent periplasmic transporter, DctM component	WP_100931282_1	C4-dicarboxylate ABC transporter permease [Sagittula sp. P11]	Q9KR66.1	RecName: Full=Sialic acid TRAP transporter large permease protein SiaM [Vibrio cholerae O1 biovar El Tor str. N16961]	B9TSM9	gnl|TC-DB|B9TSM9|2.A.56.1.6 TRAP dicarboxylate transporter DctM subunit OS=Vibrio cholerae GN=VPI2_0025c PE=4 SV=1	OB3255	23100710 TRAP-T C4-dicarboxylate transport system permease large protein [Oceanobacillus iheyensis HTE831]
k147_39901269_2	null	null	null	null	null	null	null	null	WP_100931281_1	galactitol-1-phosphate 5-dehydrogenase [Sagittula sp. P11]	P0DOW0.1	RecName: Full=2-dehydro-3-deoxy-L-rhamnonate dehydrogenase (NAD(+)); AltName: Full=2-keto-3-deoxy-L-rhamnonate dehydrogenase; Short=KDRDH; Short=L-KDR dehydrogenase [Sulfobacillus thermosulfidooxidans DSM 9293]	null	null	null	null
k147_39901269_3	K06222	dkgB; 2,5-diketo-D-gluconate reductase B [EC:1.1.1.346]	null	null	null	null	PF00248.23	Aldo/keto reductase family	WP_100931280_1	hypothetical protein [Sagittula sp. P11]	Q8X7Z7.1	RecName: Full=2,5-diketo-D-gluconic acid reductase B; Short=2,5-DKG reductase B; Short=2,5-DKGR B; Short=25DKGR-B; AltName: Full=AKR5D [Escherichia coli O157:H7]	null	null	null	null
k147_39901269_4	K21883	lra5; 2-dehydro-3-deoxy-L-rhamnonate dehydrogenase (NAD+) [EC:1.1.1.401]	null	null	null	null	PF13561.8	Enoyl-(Acyl carrier protein) reductase	WP_100931279_1	3-oxoacyl-ACP reductase [Sagittula sp. P11]	Q1NEI6.1	RecName: Full=2-dehydro-3-deoxy-L-rhamnonate dehydrogenase (NAD(+)); AltName: Full=2-keto-3-deoxy-L-rhamnonate dehydrogenase; Short=KDRDH; Short=L-KDR dehydrogenase; AltName: Full=L-KDR 4-dehydrogenase [Sphingomonas sp. SKA58]	null	null	null	null
k147_36885490_5	K11904	vgrG; type VI secretion system secreted protein VgrG	null	null	null	null	null	null	WP_100931168_1	type VI secretion system tip protein VgrG [Sagittula sp. P11]	null	null	null	null	null	null
k147_36990536_1	K00287	DHFR, folA; dihydrofolate reductase [EC:1.5.1.3]	null	null	null	null	PF00186.21	Dihydrofolate reductase	WP_100928165_1	dihydrofolate reductase [Sagittula sp. P11]	P04174.1	RecName: Full=Dihydrofolate reductase [Neisseria gonorrhoeae]	null	null	null	null
k147_36990536_2	K00560	thyA, TYMS; thymidylate synthase [EC:2.1.1.45]	null	null	null	null	PF00303.21	Thymidylate synthase	WP_100928164_1	thymidylate synthase [Sagittula sp. P11]	Q168V8.1	RecName: Full=Thymidylate synthase; Short=TS; Short=TSase [Roseobacter denitrificans OCh 114]	null	null	null	null
k147_36990536_5	K01759	GLO1, gloA; lactoylglutathione lyase [EC:4.4.1.5]	null	null	null	null	PF00903.27	Glyoxalase/Bleomycin resistance protein/Dioxygenase superfamily	WP_100928161_1	lactoylglutathione lyase [Sagittula sp. P11]	Q9KT93.2	RecName: Full=Probable lactoylglutathione lyase; AltName: Full=Aldoketomutase; AltName: Full=Glyoxalase I; Short=Glx I; AltName: Full=Ketone-aldehyde mutase; AltName: Full=Methylglyoxalase; AltName: Full=S-D-lactoylglutathione methylglyoxal lyase [Vibrio cholerae O1 biovar El Tor str. N16961]	null	null	null	null
k147_21796562_2	null	null	null	null	null	null	null	null	WP_100927387_1	MerR family transcriptional regulator [Sagittula sp. P11]	null	null	null	null	null	null
k147_21796562_3	null	null	null	null	null	null	null	null	WP_100927388_1	MerR family transcriptional regulator [Sagittula sp. P11]	null	null	null	null	null	null
k147_21796562_4	null	null	null	null	null	null	null	null	WP_100927389_1	acyl-CoA dehydrogenase [Sagittula sp. P11]	Q5LLW7.1	RecName: Full=3-methylmercaptopropionyl-CoA dehydrogenase [Ruegeria pomeroyi DSS-3]	null	null	null	null
k147_21796562_6	K00249	ACADM, acd; acyl-CoA dehydrogenase [EC:1.3.8.7]	null	null	null	null	null	null	WP_100927391_1	acyl-CoA dehydrogenase [Sagittula sp. P11]	Q60HI0.1	RecName: Full=Long-chain specific acyl-CoA dehydrogenase, mitochondrial; Short=LCAD; Flags: Precursor [Macaca fascicularis]	null	null	null	null
k147_21796562_7	K00799	GST, gst; glutathione S-transferase [EC:2.5.1.18]	null	null	null	null	null	null	WP_100927392_1	glutathione S-transferase [Sagittula sp. P11]	null	null	null	null	null	null
k147_10329584_2	null	null	null	null	null	null	PF00903.27	Glyoxalase/Bleomycin resistance protein/Dioxygenase superfamily	WP_100930242_1	VOC family virulence protein [Sagittula sp. P11]	null	null	null	null	null	null
k147_10329584_3	null	null	AUC55131.1	GT8	null	null	PF01501.22	Glycosyl transferase family 8	WP_100930241_1	glycosyl transferase [Sagittula sp. P11]	null	null	null	null	null	null
k147_7570149_2	K17243	aguG; alpha-1,4-digalacturonate transport system permease protein	null	null	null	null	null	null	WP_100927833_1	ABC transporter permease [Sagittula sp. P11]	null	null	null	null	null	null
k147_7570149_3	null	null	null	null	null	null	null	null	WP_088917986_1	sugar ABC transporter permease [Granulosicoccus antarcticus]	null	null	null	null	1130	2.1 1072827 1073792 ABC transporter, membrane spanning protein [sugar] xxxX 4e-45 8.3 [Agrobacterium tumefaciens]
k147_5915186_2	K09937	K09937; uncharacterized protein	null	null	null	null	PF09838.11	Uncharacterized protein conserved in bacteria (DUF2065)	WP_100929909_1	DUF2065 domain-containing protein [Sagittula sp. P11]	null	null	null	null	null	null
k147_5915186_3	K04771	degP, htrA; serine protease Do [EC:3.4.21.107]	null	null	null	null	null	null	WP_100929910_1	serine protease [Sagittula sp. P11]	P0A3Z5.1	RecName: Full=Probable periplasmic serine endoprotease DegP-like; AltName: Full=Protease Do; Flags: Precursor [Brucella suis 1330]_x0001_P0C114.1 RecName: Full=Probable periplasmic serine endoprotease DegP-like; AltName: Full=Protease Do; Flags: Precursor [Brucella abortus bv. 1 str. 9-941]_x0001_Q2YMX6.1 RecName: Full=Probable periplasmic serine endoprotease DegP-like; AltName: Full=Protease Do;…	null	null	null	null
k147_5915186_4	K00286	proC; pyrroline-5-carboxylate reductase [EC:1.5.1.2]	null	null	null	null	null	null	WP_100931009_1	pyrroline-5-carboxylate reductase [Sagittula sp. P11]	null	null	null	null	null	null
k147_5915186_6	null	null	null	null	null	null	null	null	WP_100929911_1	hypothetical protein [Sagittula sp. P11]	null	null	null	null	null	null
k147_5915186_7	K04755	fdx; ferredoxin, 2Fe-2S	null	null	null	null	PF00111.29	2Fe-2S iron-sulfur cluster binding domain	WP_100929912_1	2Fe-2S ferredoxin [Sagittula sp. P11]	P80306.2	RecName: Full=Ferredoxin-6; AltName: Full=Ferredoxin VI; Short=FdVI [Rhodobacter capsulatus]	null	null	null	null
k147_40631444_1	K03566	gcvA; LysR family transcriptional regulator, glycine cleavage system transcriptional activator	null	null	null	null	null	null	WP_100929404_1	LysR family transcriptional regulator [Sagittula sp. P11]	null	null	null	null	null	null
k147_40631444_5	K03286	TC.OOP; OmpA-OmpF porin, OOP family	null	null	null	null	null	null	WP_100929407_1	hypothetical protein [Sagittula sp. P11]	null	null	null	null	null	null
k147_40631444_6	null	null	null	null	null	null	null	null	WP_100929408_1	hypothetical protein [Sagittula sp. P11]	null	null	null	null	null	null
k147_23328899_2	null	null	null	null	null	null	null	null	WP_100931275_1	lipase [Sagittula sp. P11]	null	null	null	null	null	null
k147_29972828_1	K03617	rnfA; Na+-translocating ferredoxin:NAD+ oxidoreductase subunit A	null	null	null	null	PF02508.16	Rnf-Nqr subunit, membrane protein	WP_100929807_1	electron transport complex subunit RsxA [Sagittula sp. P11]	A3PRP3.1	RecName: Full=Ion-translocating oxidoreductase complex subunit A; AltName: Full=Rnf electron transport complex subunit A [Rhodobacter sphaeroides ATCC 17029]_x0001_Q3IXC6.1 RecName: Full=Ion-translocating oxidoreductase complex subunit A; AltName: Full=Rnf electron transport complex subunit A [Rhodobacter sphaeroides 2.4.1]	Q07396	gnl|TC-DB|Q07396|3.D.6.1.1 PUTATIVE MEMBRANE PROTEIN - Rhodobacter capsulatus (Rhodopseudomonas capsulata).	null	null
k147_29972828_2	K03616	rnfB; Na+-translocating ferredoxin:NAD+ oxidoreductase subunit B [EC:7.2.1.2]	null	null	null	null	null	null	WP_100929808_1	electron transport complex subunit RsxB [Sagittula sp. P11]	D5ARZ0.1	RecName: Full=Ion-translocating oxidoreductase complex subunit B; AltName: Full=Nitrogen fixation protein RnfB; AltName: Full=Rnf electron transport complex subunit B [Rhodobacter capsulatus SB 1003]_x0001_P0CZ14.1 RecName: Full=Ion-translocating oxidoreductase complex subunit B; AltName: Full=Nitrogen fixation protein RnfB; AltName: Full=Rnf electron transport complex subunit B [Rhodobacter caps…	Q07394	gnl|TC-DB|Q07394|3.D.6.1.1 PUTATIVE IRON-SULFUR PROTEIN - Rhodobacter capsulatus (Rhodopseudomonas capsulata).	null	null
k147_29972828_3	K03615	rnfC; Na+-translocating ferredoxin:NAD+ oxidoreductase subunit C [EC:7.2.1.2]	null	null	null	null	null	null	WP_100929809_1	electron transport complex subunit RsxC [Sagittula sp. P11]	D5ARZ1.1	RecName: Full=Ion-translocating oxidoreductase complex subunit C; AltName: Full=Nitrogen fixation protein RnfC; AltName: Full=Rnf electron transport complex subunit C [Rhodobacter capsulatus SB 1003]_x0001_Q52716.1 RecName: Full=Ion-translocating oxidoreductase complex subunit C; AltName: Full=Nitrogen fixation protein RnfC; AltName: Full=Rnf electron transport complex subunit C [Rhodobacter caps…	Q52716	gnl|TC-DB|Q52716|3.D.6.1.1 NITROGEN FIXATION IRON-SULPHUR PROTEIN RNFC - Rhodobacter capsulatus (Rhodopseudomonas capsulata).	null	null
k147_8678457_1	null	null	null	null	null	null	null	null	WP_027264361_1	MULTISPECIES: transcriptional regulator [Rhodobacteraceae]	null	null	null	null	null	null
k147_8678457_2	K24012	acdAB; acetate---CoA ligase (ADP-forming) [EC:6.2.1.13]	null	null	null	null	null	null	WP_036051580_1	MULTISPECIES: CoA-binding protein [Rhodobacteraceae]	O29057.1	RecName: Full=Acetate--CoA ligase [ADP-forming] I; AltName: Full=ADP-forming acetyl coenzyme A synthetase I; Short=ACS I [Archaeoglobus fulgidus DSM 4304]	null	null	null	null
k147_8678457_3	K00249	ACADM, acd; acyl-CoA dehydrogenase [EC:1.3.8.7]	null	null	null	null	null	null	WP_027264359_1	MULTISPECIES: acyl-CoA dehydrogenase [Rhodobacteraceae]	P9WQG2.1	RecName: Full=Acyl-CoA dehydrogenase fadE12 [Mycobacterium tuberculosis CDC1551]_x0001_P9WQG3.1 RecName: Full=Acyl-CoA dehydrogenase fadE12 [Mycobacterium tuberculosis H37Rv]	null	null	null	null
k147_8678457_4	null	null	null	null	null	null	PF02515.19	CoA-transferase family III	WP_081710588_1	MULTISPECIES: CoA transferase [Rhodobacteraceae]	A9WGE3.1	RecName: Full=Succinyl-CoA--D-citramalate CoA-transferase [Chloroflexus aurantiacus J-10-fl]	null	null	null	null
k147_8678457_5	K24012	acdAB; acetate---CoA ligase (ADP-forming) [EC:6.2.1.13]	null	null	null	null	null	null	WP_027264357_1	MULTISPECIES: acetyl-CoA synthetase [Rhodobacteraceae]	E7FI45.1	RecName: Full=Acetate--CoA ligase [ADP-forming] I subunit alpha; AltName: Full=ADP-forming acetyl coenzyme A synthetase I subunit alpha; Short=ACS I subunit alpha [Pyrococcus furiosus DSM 3638]	null	null	null	null
k147_5080947_3	K00505	TYR; tyrosinase [EC:1.14.18.1]	null	null	null	null	null	null	null	null	null	null	null	null	null	null
k147_3631996_2	K03734	apbE; FAD:protein FMN transferase [EC:2.7.1.180]	null	null	null	null	PF02424.17	ApbE family	WP_100929027_1	thiamine biosynthesis protein ApbE [Sagittula sp. P11]	A5F5Y3.2	RecName: Full=FAD:protein FMN transferase; AltName: Full=Flavin transferase; Flags: Precursor [Vibrio cholerae O395]	null	null	null	null
k147_3631996_3	K01584	adiA; arginine decarboxylase [EC:4.1.1.19]	null	null	null	null	null	null	WP_100929026_1	lysine decarboxylase [Sagittula sp. P11]	P28629.1	RecName: Full=Biodegradative arginine decarboxylase; Short=ADC [Escherichia coli K-12]	null	null	null	null
k147_1641723_2	null	null	null	null	null	null	null	null	WP_100928395_1	hypothetical protein [Sagittula sp. P11]	Q5LW89.1	RecName: Full=Dimethylsulfonioproprionate lyase DddW; Short=DMSP lyase [Ruegeria pomeroyi DSS-3]	null	null	null	null
k147_35116303_1	K03635	MOCS2B, moaE; molybdopterin synthase catalytic subunit [EC:2.8.1.12]	null	null	null	null	PF02391.19	MoaE protein	WP_100928031_1	molybdenum cofactor biosynthesis protein MoaE [Sagittula sp. P11]	Q53091.1	RecName: Full=Molybdopterin synthase catalytic subunit; AltName: Full=MPT synthase subunit 2; AltName: Full=Molybdenum cofactor biosynthesis protein E; AltName: Full=Molybdopterin-converting factor large subunit; AltName: Full=Molybdopterin-converting factor subunit 2 [Rhodobacter sphaeroides 2.4.1]	null	null	null	null
k147_35116303_2	K03636	moaD, cysO; sulfur-carrier protein	null	null	null	null	PF02597.22	ThiS family	WP_100928030_1	molybdopterin converting factor subunit 1 [Sagittula sp. P11]	null	null	null	null	null	null
k147_35116303_3	K08744	CRLS; cardiolipin synthase (CMP-forming) [EC:2.7.8.41]	null	null	null	null	null	null	WP_100928029_1	CDP-diacylglycerol--glycerol-3-phosphate 3-phosphatidyltransferase [Sagittula sp. P11]	Q3IYX7.1	RecName: Full=CDP-diacylglycerol--glycerol-3-phosphate 3-phosphatidyltransferase; AltName: Full=Phosphatidylglycerophosphate synthase; Short=PGP synthase [Rhodobacter sphaeroides 2.4.1]	K0WKG7	gnl|TC-DB|K0WKG7|4.F.1.1.8 CDP-diacylglycerol--glycerol-3-phosphate 3-phosphatidyltransferase OS=Pseudomonas fluorescens R124 GN=I1A_002902 PE=3 SV=1	null	null
k147_35116303_4	K03584	recO; DNA repair protein RecO (recombination protein O)	null	null	null	null	null	null	WP_100928028_1	DNA repair protein RecO [Sagittula sp. P11]	Q5LNK7.1	RecName: Full=DNA repair protein RecO; AltName: Full=Recombination protein O [Ruegeria pomeroyi DSS-3]	null	null	null	null
k147_20633647_1	K03568	tldD; TldD protein	null	null	MER0049028	MER0049028 - TldD peptidase ({Escherichia coli}) (Silicibacter sp. TM1040) [M103.001]#M103#{peptidase unit: 1-461}~source EAN55670~	null	null	WP_100929703_1	metalloprotease TldD [Sagittula sp. P11]	P0AGG8.1	RecName: Full=Metalloprotease TldD [Escherichia coli K-12]_x0001_P0AGG9.1 RecName: Full=Metalloprotease TldD [Escherichia coli CFT073]_x0001_P0AGH0.1 RecName: Full=Metalloprotease TldD homolog [Shigella flexneri]	null	null	null	null
k147_20633647_2	K02275	coxB, ctaC; cytochrome c oxidase subunit II [EC:7.1.1.9]	null	null	null	null	null	null	WP_100929702_1	cytochrome c oxidase subunit II [Sagittula sp. P11]	Q03736.2	RecName: Full=Cytochrome c oxidase subunit 2; AltName: Full=Cytochrome aa3 subunit 2; AltName: Full=Cytochrome c oxidase polypeptide II; AltName: Full=Oxidase aa(3) subunit 2; Flags: Precursor [Rhodobacter sphaeroides]	Q03736	gnl|TC-DB|Q03736|3.D.4.6.2 Cytochrome c oxidase subunit 2 OS=Rhodobacter sphaeroides GN=ctaC PE=1 SV=2	null	null
k147_20633647_3	K02257	COX10, ctaB, cyoE; heme o synthase [EC:2.5.1.141]	null	null	null	null	PF01040.20	UbiA prenyltransferase family	WP_100930999_1	protoheme IX farnesyltransferase [Sagittula sp. P11]	Q5LNX8.1	RecName: Full=Protoheme IX farnesyltransferase; AltName: Full=Heme B farnesyltransferase; AltName: Full=Heme O synthase [Ruegeria pomeroyi DSS-3]	null	null	null	null
k147_20633647_5	K02258	COX11, ctaG; cytochrome c oxidase assembly protein subunit 11	null	null	null	null	null	null	WP_100929700_1	cytochrome c oxidase assembly protein [Sagittula sp. P11]	Q5LNX9.1	RecName: Full=Cytochrome c oxidase assembly protein CtaG [Ruegeria pomeroyi DSS-3]	null	null	null	null
k147_20633647_6	K02276	coxC, ctaE; cytochrome c oxidase subunit III [EC:7.1.1.9]	null	null	null	null	PF00510.20	Cytochrome c oxidase subunit III	WP_100929699_1	cytochrome c oxidase subunit 3 [Sagittula sp. P11]	P06030.3	RecName: Full=Cytochrome c oxidase subunit 3; AltName: Full=Cytochrome aa3 subunit 3; AltName: Full=Cytochrome c oxidase polypeptide III; AltName: Full=Oxidase aa(3) subunit 3 [Paracoccus denitrificans]	Q3J5F6	gnl|TC-DB|Q3J5F6|3.D.4.6.2 Cytochrome c oxidase, aa3-type, subunit III OS=Rhodobacter sphaeroides (strain ATCC 17023 / 2.4.1 / NCIB 8253 / DSM 158) GN=coxIII PE=3 SV=1	null	null
k147_20633647_7	K14998	SURF1, SHY1; surfeit locus 1 family protein	null	null	null	null	PF02104.17	SURF1 family	WP_100929698_1	SURF1 family protein [Sagittula sp. P11]	null	null	null	null	null	null
k147_20633647_8	K01733	thrC; threonine synthase [EC:4.2.3.1]	null	null	null	null	null	null	WP_100929697_1	threonine synthase [Sagittula sp. P11]	P29363.3	RecName: Full=Threonine synthase; Short=TS [Pseudomonas aeruginosa PAO1]	null	null	null	null
k147_20633647_9	null	null	null	null	MER0921502	MER0921502 - subfamily M16B unassigned peptidases () [M16.UPB]#M16B#{peptidase unit: 8-376}~source X6L1W4~	null	null	WP_100929696_1	peptidase M16 [Sagittula sp. P11]	Q4UML9.1	RecName: Full=Uncharacterized zinc protease RF_0338 [Rickettsia felis URRWXCal2]	null	null	null	null
k147_20633647_10	K03790	rimJ; [ribosomal protein S5]-alanine N-acetyltransferase [EC:2.3.1.267]	null	null	null	null	null	null	WP_100929695_1	30S ribosomal protein S5 alanine N-acetyltransferase [Sagittula sp. P11]	Q9I2H6.1	RecName: Full=[Ribosomal protein S5]-alanine N-acetyltransferase [Pseudomonas aeruginosa PAO1]	null	null	null	null
k147_33094255_2	null	null	null	null	null	null	PF00072.26	Response regulator receiver domain	WP_100929023_1	hypothetical protein [Sagittula sp. P11]	null	null	null	null	null	null
k147_33094255_3	K22548	lhpL; trans-L-3-hydroxyproline dehydratase [EC:4.2.1.77]	null	null	null	null	PF05544.13	Proline racemase	WP_100929022_1	hypothetical protein [Sagittula sp. P11]	Q92WR9.1	RecName: Full=Trans-3-hydroxy-L-proline dehydratase; Short=T3LHyp dehydratase; Short=t3HypD; AltName: Full=Trans-L-3-hydroxyproline dehydratase [Sinorhizobium meliloti 1021]	null	null	null	null
k147_33094255_4	K02275	coxB, ctaC; cytochrome c oxidase subunit II [EC:7.1.1.9]	null	null	null	null	null	null	WP_100930945_1	cytochrome c oxidase subunit II [Sagittula sp. P11]	Q04441.1	RecName: Full=Cytochrome c oxidase subunit 2; AltName: Full=Cytochrome aa3 subunit 2; AltName: Full=Cytochrome c oxidase polypeptide II; AltName: Full=Oxidase aa(3) subunit 2; Flags: Precursor [Bacillus pseudofirmus OF4]	null	null	null	null
k147_33094255_5	K15408	coxAC; cytochrome c oxidase subunit I+III [EC:7.1.1.9]	null	null	null	null	null	null	WP_100929021_1	cytochrome c oxidase subunit I [Sagittula sp. P11]	null	null	null	null	null	null
k147_33094255_7	K02351	K02351; putative membrane protein	null	null	null	null	PF09678.12	Cytochrome c oxidase caa3 assembly factor (Caa3_CtaG)	WP_089418982_1	cytochrome-c oxidase [Sulfitobacter pseudonitzschiae]	null	null	A3K8R2	gnl|TC-DB|A3K8R2|9.B.62.3.8 Uncharacterized protein OS=Sagittula stellata E-37 GN=SSE37_14894 PE=4 SV=1	null	null
k147_33094255_8	null	null	null	null	null	null	null	null	WP_100929018_1	cytochrome C [Sagittula sp. P11]	null	null	null	null	null	null
k147_33094255_9	K13771	nsrR; Rrf2 family transcriptional regulator, nitric oxide-sensitive transcriptional repressor	null	null	null	null	PF02082.22	Iron-dependent Transcriptional regulator	WP_100929017_1	DNA-binding transcriptional regulator [Sagittula sp. P11]	A6TH94.1	RecName: Full=HTH-type transcriptional repressor NsrR [Klebsiella pneumoniae subsp. pneumoniae MGH 78578]_x0001_B5Y324.1 RecName: Full=HTH-type transcriptional repressor NsrR [Klebsiella pneumoniae 342]	null	null	null	null
k147_33094255_10	K00928	lysC; aspartate kinase [EC:2.7.2.4]	null	null	null	null	null	null	WP_100929016_1	aspartate kinase [Sagittula sp. P11]	A4VFY3.2	RecName: Full=Aspartate kinase Ask_Ect; AltName: Full=Aspartokinase [Pseudomonas stutzeri A1501]	null	null	null	null
k147_33094255_11	K06720	ectC; L-ectoine synthase [EC:4.2.1.108]	null	null	null	null	PF06339.14	Ectoine synthase	WP_005620964_1	MULTISPECIES: ectoine synthase [Ruegeria]	Q0C1P4.1	RecName: Full=L-ectoine synthase; AltName: Full=N-acetyldiaminobutyrate dehydratase [Hyphomonas neptunium ATCC 15444]	null	null	null	null
k147_33094255_12	K00836	ectB, dat; diaminobutyrate-2-oxoglutarate transaminase [EC:2.6.1.76]	null	null	null	null	PF00202.23	Aminotransferase class-III	WP_100929014_1	diaminobutyrate--2-oxoglutarate transaminase [Sagittula sp. P11]	Q9KED4.1	RecName: Full=Diaminobutyrate--2-oxoglutarate transaminase; AltName: Full=DABA aminotransferase; AltName: Full=Diaminobutyrate--2-oxoglutarate aminotransferase; AltName: Full=L-2,4-diaminobutyric acid transaminase [Bacillus halodurans C-125]	null	null	null	null
k147_33094255_13	K06718	ectA; L-2,4-diaminobutyric acid acetyltransferase [EC:2.3.1.178]	null	null	null	null	null	null	WP_100929013_1	diaminobutyrate acetyltransferase [Sagittula sp. P11]	Q4JQJ5.1	RecName: Full=L-2,4-diaminobutyric acid acetyltransferase; Short=DABA acetyltransferase [Methylomicrobium alcaliphilum 20Z]	null	null	null	null
k147_33094255_14	null	null	null	null	null	null	null	null	WP_100929012_1	MarR family transcriptional regulator [Sagittula sp. P11]	null	null	null	null	null	null
k147_33094255_15	K02002	proX; glycine betaine/proline transport system substrate-binding protein	null	null	null	null	PF04069.14	Substrate binding domain of ABC-type glycine betaine transport system	WP_100929011_1	glycine/betaine ABC transporter substrate-binding protein [Sagittula sp. P11]	null	null	Q8RPR1	gnl|TC-DB|Q8RPR1|3.A.1.12.7 ProX - Rhizobium meliloti (Sinorhizobium meliloti).	SMc02737	15966152 ABC(membrane) PUTATIVE GLYCINE BETAINE-BINDING ABC TRANSPORTER PROTEIN [Sinorhizobium meliloti 1021]
k147_33094255_16	K02001	proW; glycine betaine/proline transport system permease protein	null	null	null	null	null	null	WP_100929010_1	choline ABC transporter permease subunit [Sagittula sp. P11]	P46921.1	RecName: Full=Glycine betaine transport system permease protein OpuAB [Bacillus subtilis subsp. subtilis str. 168]	Q92N36	gnl|TC-DB|Q92N36|3.A.1.12.7 PUTATIVE GLYCINE BETAINE TRANSPORT SYSTEM PERMEASE ABC TRANSPORTER PROTEIN (ProW) - Rhizobium meliloti (Sinorhizobium meliloti).	SMc02738	15966153 ABC(membrane) PUTATIVE GLYCINE BETAINE TRANSPORT SYSTEM PERMEASE ABC TRANSPORTER PROTEIN [Sinorhizobium meliloti 1021]
k147_28864775_2	K17224	soxB; S-sulfosulfanyl-L-cysteine sulfohydrolase [EC:3.1.6.20]	null	null	null	null	null	null	WP_100927538_1	thiosulfohydrolase SoxB [Sagittula sp. P11]	null	null	null	null	null	null
k147_28864775_3	K17222	soxA; L-cysteine S-thiosulfotransferase [EC:2.8.5.2]	null	null	null	null	null	null	WP_100927539_1	sulfur oxidation c-type cytochrome SoxA [Sagittula sp. P11]	Q939U1.1	RecName: Full=L-cysteine S-thiosulfotransferase subunit SoxA; AltName: Full=Cytochrome c551 subunit diheme; AltName: Full=Protein SoxA; AltName: Full=SoxAX cytochrome complex subunit A; AltName: Full=Sulfur oxidizing protein A; AltName: Full=Thiosulfate-oxidizing multienzyme system protein SoxA; Short=TOMES protein SoxA; Flags: Precursor [Rhodovulum sulfidophilum]	null	null	null	null
k147_28864775_4	K17227	soxZ; sulfur-oxidizing protein SoxZ	null	null	null	null	PF08770.13	Sulphur oxidation protein SoxZ	null	null	null	null	null	null	null	null
k147_28864775_5	K17226	soxY; sulfur-oxidizing protein SoxY	null	null	null	null	null	null	WP_100927541_1	thiosulfate oxidation carrier protein SoxY [Sagittula sp. P11]	null	null	null	null	null	null
k147_28864775_6	K17223	soxX; L-cysteine S-thiosulfotransferase [EC:2.8.5.2]	null	null	null	null	null	null	WP_076622382_1	sulfur oxidation c-type cytochrome SoxX [Thiobacimonas profunda]	null	null	null	null	null	null
k147_40310473_1	K00864	glpK, GK; glycerol kinase [EC:2.7.1.30]	null	null	null	null	null	null	WP_100929531_1	glycerol kinase [Sagittula sp. P11]	Q165D5.1	RecName: Full=Glycerol kinase; AltName: Full=ATP:glycerol 3-phosphotransferase; AltName: Full=Glycerokinase; Short=GK [Roseobacter denitrificans OCh 114]	null	null	null	null
k147_40310473_2	K17321	glpV; glycerol transport system substrate-binding protein	null	null	null	null	null	null	WP_100929530_1	ABC transporter substrate-binding protein [Sagittula sp. P11]	null	null	G3LHZ3	gnl|TC-DB|G3LHZ3|3.A.1.1.35 GlpV OS=Rhizobium leguminosarum bv. viciae GN=glpV PE=4 SV=1	mll0702	13470886 ABC(binding protein) unknown protein [Mesorhizobium loti MAFF303099]
k147_40310473_3	null	null	null	null	null	null	PF09928.11	Predicted small integral membrane protein (DUF2160)	WP_100929529_1	hypothetical protein [Sagittula sp. P11]	null	null	null	null	null	null
k147_40310473_4	K17323	glpQ; glycerol transport system permease protein	null	null	null	null	PF00528.24	Binding-protein-dependent transport system inner membrane component	WP_100930984_1	sugar ABC transporter permease [Sagittula sp. P11]	P9WG00.1	RecName: Full=Trehalose transport system permease protein SugB [Mycobacterium tuberculosis CDC1551]_x0001_P9WG01.1 RecName: Full=Trehalose transport system permease protein SugB [Mycobacterium tuberculosis H37Rv]	G3LHZ1	gnl|TC-DB|G3LHZ1|3.A.1.1.35 GlpQ OS=Rhizobium leguminosarum bv. viciae GN=glpQ PE=3 SV=1	SMc02516	15966772 ABC(membrane) PUTATIVE TRANSPORT SYSTEM PERMEASE ABC TRANSPORTER PROTEIN [Sinorhizobium meliloti 1021]
k147_1045053_2	K01826	hpaF, hpcD; 5-carboxymethyl-2-hydroxymuconate isomerase [EC:5.3.3.10]	null	null	null	null	PF02962.17	5-carboxymethyl-2-hydroxymuconate isomerase	WP_100929815_1	5-carboxymethyl-2-hydroxymuconate isomerase [Sagittula sp. P11]	null	null	null	null	null	null
k147_1045053_3	null	null	null	null	null	null	null	null	WP_100929814_1	homoprotocatechuate degradation operon regulator HpaR [Sagittula sp. P11]	P0DPR8.1	RecName: Full=HTH-type transcriptional regulator FarR [Neisseria gonorrhoeae]	null	null	null	null
k147_1045053_4	K17229	fccB; sulfide dehydrogenase [flavocytochrome c] flavoprotein chain [EC:1.8.2.3]	null	null	null	null	PF07992.16	Pyridine nucleotide-disulphide oxidoreductase	null	null	null	null	null	null	null	null
k147_7329525_2	K10439	rbsB; ribose transport system substrate-binding protein	null	null	null	null	PF13407.8	Periplasmic binding protein domain	WP_100927430_1	sugar transporter [Sagittula sp. P11]	null	null	null	null	3641	2.1 917797 918723 ABC transporter, substrate binding protein [ribose] rbsB 1e-28 8.11 [Agrobacterium tumefaciens]
k147_7329525_3	K03366	butA, budC; meso-butanediol dehydrogenase / (S,S)-butanediol dehydrogenase / diacetyl reductase [EC:1.1.1.- 1.1.1.76 1.1.1.304]	null	null	null	null	PF13561.8	Enoyl-(Acyl carrier protein) reductase	WP_100927429_1	shikimate dehydrogenase [Sagittula sp. P11]	Q9ZNN8.1	RecName: Full=L-2,3-butanediol dehydrogenase; Short=L-BDH; AltName: Full=(S,S)-butanediol dehydrogenase; AltName: Full=Diacetyl reductase [(S)-acetoin forming] [Corynebacterium glutamicum]	null	null	null	null
k147_7329525_4	K10440	rbsC; ribose transport system permease protein	null	null	null	null	PF02653.18	Branched-chain amino acid transport system / permease component	WP_100927428_1	ribose ABC transporter permease [Sagittula sp. P11]	P36948.2	RecName: Full=Ribose import permease protein RbsC [Bacillus subtilis subsp. subtilis str. 168]	A8H4W6	gnl|TC-DB|A8H4W6|3.A.1.2.15 Monosaccharide-transporting ATPase OS=Shewanella pealeana (strain ATCC 700345 / ANG-SQ1) GN=Spea_2283 PE=4 SV=1	4086	2.1 1450651 1451631 ABC transporter, membrane spanning protein [ribose] rbsC 2e-79 8.3 [Agrobacterium tumefaciens]
k147_7329525_5	K10440	rbsC; ribose transport system permease protein	null	null	null	null	PF02653.18	Branched-chain amino acid transport system / permease component	WP_100927427_1	ribose ABC transporter [Sagittula sp. P11]	P36948.2	RecName: Full=Ribose import permease protein RbsC [Bacillus subtilis subsp. subtilis str. 168]	A8H4W6	gnl|TC-DB|A8H4W6|3.A.1.2.15 Monosaccharide-transporting ATPase OS=Shewanella pealeana (strain ATCC 700345 / ANG-SQ1) GN=Spea_2283 PE=4 SV=1	CTC02349	28211942 ABC(membrane) ribose transport system permease protein rbsC [Clostridium tetani E88]
k147_7329525_6	K10441	rbsA; ribose transport system ATP-binding protein [EC:7.5.2.7]	null	null	null	null	null	null	WP_100927426_1	ribose ABC transporter ATP-binding protein [Sagittula sp. P11]	Q92S10.1	RecName: Full=Ribose import ATP-binding protein RbsA 1 [Sinorhizobium meliloti 1021]	G4FGN3	gnl|TC-DB|G4FGN3|3.A.1.2.20 Monosaccharide-transporting ATPase OS=Thermotoga maritima (strain ATCC 43589 / MSB8 / DSM 3109 / JCM 10099) GN=ThemaDRAFT_1375 PE=3 SV=1	SMc02325	15964384 ABC(ABC) PUTATIVE ATP-BINDING ABC TRANSPORTER PROTEIN [Sinorhizobium meliloti 1021]
k147_7329525_7	K18336	lra6; 2,4-didehydro-3-deoxy-L-rhamnonate hydrolase [EC:3.7.1.26]	null	null	null	null	null	null	WP_100927425_1	ureidoglycolate lyase [Sagittula sp. P11]	A9ALD1.1	RecName: Full=Ureidoglycolate lyase; Short=UGL; AltName: Full=Ureidoglycolase; AltName: Full=Ureidoglycolatase; AltName: Full=Ureidoglycolate hydrolase [Burkholderia multivorans ATCC 17616]	null	null	null	null
k147_7329525_8	K00875	rbtK; D-ribulokinase [EC:2.7.1.47]	null	null	null	null	null	null	WP_100927424_1	ribulokinase [Sagittula sp. P11]	A2AJL3.1	RecName: Full=FGGY carbohydrate kinase domain-containing protein [Mus musculus]	null	null	null	null
k147_7329525_9	K02013	ABC.FEV.A; iron complex transport system ATP-binding protein [EC:7.2.2.-]	null	null	null	null	null	null	WP_100927423_1	ABC transporter [Sagittula sp. P11]	Q57243.1	RecName: Full=Uncharacterized ABC transporter ATP-binding protein HI_1272 [Haemophilus influenzae Rd KW20]	Q9RK11	gnl|TC-DB|Q9RK11|3.A.1.14.13 Putative iron-siderophore ABC-transporter ATP-binding protein - Streptomyces coelicolor.	CT1760	21674574 ABC(ABC) iron(III) ABC transporter, ATP-binding protein [Chlorobium tepidum TLS]
k147_7329525_10	K02015	ABC.FEV.P; iron complex transport system permease protein	null	null	null	null	PF01032.20	FecCD transport family	WP_100927422_1	iron ABC transporter permease [Sagittula sp. P11]	Q57130.1	RecName: Full=Molybdate import system permease protein MolB [Haemophilus influenzae Rd KW20]	Q57130	gnl|TC-DB|Q57130|3.A.1.14.11 Probable ABC transporter permease protein HI_1471 OS=Haemophilus influenzae (strain ATCC 51907 / DSM 11121 / KW20 / Rd) GN=HI_1471 PE=1 SV=1	SF1193	24112590 ABC(membrane) putative iron compound ABC transporter, permease protein [Shigella flexneri 2a 301]
k147_27259414_2	null	null	null	null	null	null	null	null	WP_075096573_1	glutathione-dependent formaldehyde dehydrogenase [Planctomyces sp. SH-PL14]	P47734.2	RecName: Full=S-(hydroxymethyl)glutathione dehydrogenase; AltName: Full=Glutathione-dependent formaldehyde dehydrogenase; Short=FALDH; Short=FDH [Methylobacter marinus]	null	null	null	null
k147_15573848_3	null	null	null	null	null	null	null	null	WP_100931057_1	disulfide bond formation protein DsbA [Sagittula sp. P11]	null	null	null	null	null	null
k147_15573848_4	null	null	null	null	null	null	null	null	WP_100930496_1	peptidase M48 [Sagittula sp. P11]	null	null	null	null	null	null
k147_15573848_5	null	null	null	null	null	null	PF00155.23	Aminotransferase class I and II	WP_100930497_1	1-aminocyclopropane-1-carboxylate deaminase [Sagittula sp. P11]	Q58097.2	RecName: Full=(5-formylfuran-3-yl)methyl phosphate transaminase; AltName: Full=4-HFC-P:alanine aminotransferase [Methanocaldococcus jannaschii DSM 2661]	null	null	null	null
k147_15573848_6	K01448	amiABC; N-acetylmuramoyl-L-alanine amidase [EC:3.5.1.28]	QHJ88987.1	CBM50	null	null	null	null	WP_100930498_1	N-acetylmuramoyl-L-alanine amidase [Sagittula sp. P11]	P63883.1	RecName: Full=N-acetylmuramoyl-L-alanine amidase AmiC; Flags: Precursor [Escherichia coli K-12]_x0001_P63884.1 RecName: Full=N-acetylmuramoyl-L-alanine amidase AmiC; Flags: Precursor [Escherichia coli CFT073]	null	null	null	null
k147_7635061_1	K10834	hmuV, phuV, bhuV, hemV; heme transport system ATP-binding protein [EC:7.6.2.5]	null	null	null	null	null	null	WP_100927444_1	heme ABC transporter ATP-binding protein [Sagittula sp. P11]	Q28QF9.1	RecName: Full=Hemin import ATP-binding protein HmuV [Jannaschia sp. CCS1]	A8GDS6	gnl|TC-DB|A8GDS6|3.A.1.14.16 ABC transporter-related protein - Serratia proteamaculans (strain 568).	mll1149	13471233 ABC(ABC) ATP-binding protein of ABC transporter [Mesorhizobium loti MAFF303099]
k147_7635061_2	K25133	hmuU, phuU, bhuU, hemU; heme transport system permease protein	null	null	null	null	PF01032.20	FecCD transport family	WP_100927443_1	iron ABC transporter [Sagittula sp. P11]	Q56992.2	RecName: Full=Hemin transport system permease protein HmuU [Yersinia pestis]	O68878	gnl|TC-DB|O68878|3.A.1.14.21 ABC-type permease OS=Pseudomonas aeruginosa GN=phuU PE=4 SV=1	SMc01511	15966183 ABC(membrane) PUTATIVE HEMIN TRANSPORT SYSTEM PERMEASE TRANSMEMBRANE PROTEIN [Sinorhizobium meliloti 1021]
k147_38538777_1	null	null	null	null	null	null	null	null	WP_076624986_1	N-acetyltransferase [Thiobacimonas profunda]	null	null	null	null	null	null
k147_38538777_2	K07729	K07729; putative transcriptional regulator	null	null	null	null	PF12844.9	Helix-turn-helix domain	WP_018063707_1	transcriptional regulator [Martelella mediterranea]	null	null	null	null	null	null
k147_38538777_4	null	null	null	null	null	null	PF00583.27	Acetyltransferase (GNAT) family	WP_007089745_1	N-acetyltransferase [Thalassospira xiamenensis]	null	null	null	null	null	null
k147_38538777_5	K03566	gcvA; LysR family transcriptional regulator, glycine cleavage system transcriptional activator	null	null	null	null	null	null	WP_076624988_1	LysR family transcriptional regulator [Thiobacimonas profunda]	P0A9F6.1	RecName: Full=Glycine cleavage system transcriptional activator; AltName: Full=Gcv operon activator [Escherichia coli K-12]_x0001_P0A9F7.1 RecName: Full=Glycine cleavage system transcriptional activator; AltName: Full=Gcv operon activator [Escherichia coli CFT073]_x0001_P0A9F8.1 RecName: Full=Glycine cleavage system transcriptional activator; AltName: Full=Gcv operon activator [Escherichia coli O…	null	null	null	null
k147_38538777_6	K00826	E2.6.1.42, ilvE; branched-chain amino acid aminotransferase [EC:2.6.1.42]	null	null	null	null	PF01063.21	Amino-transferase class IV	WP_076624989_1	branched-chain amino acid aminotransferase [Thiobacimonas profunda]	Q4ULR3.1	RecName: Full=Probable branched-chain-amino-acid aminotransferase; Short=BCAT [Rickettsia felis URRWXCal2]	null	null	null	null
k147_19908021_2	K22515	fdwB; formate dehydrogenase beta subunit [EC:1.17.1.9]	null	null	null	null	null	null	WP_100927202_1	NADH-quinone oxidoreductase subunit F [Sagittula sp. P11]	null	null	null	null	null	null
k147_28860992_3	K06878	K06878; tRNA-binding protein	null	null	null	null	PF01588.22	Putative tRNA binding domain	WP_100928351_1	tRNA-binding protein [Sagittula sp. P11]	P37584.2	RecName: Full=Probable chaperone CsaA [Bacillus subtilis subsp. subtilis str. 168]	null	null	null	null
k147_24108506_3	K00830	AGXT; alanine-glyoxylate transaminase / serine-glyoxylate transaminase / serine-pyruvate transaminase [EC:2.6.1.44 2.6.1.45 2.6.1.51]	null	null	null	null	null	null	WP_100930996_1	aminotransferase [Sagittula sp. P11]	P55819.2	RecName: Full=Serine--glyoxylate aminotransferase; Short=SGAT [Methylorubrum extorquens AM1]	null	null	null	null
k147_24108506_4	null	null	null	null	null	null	null	null	WP_100929668_1	protein tyrosine phosphatase [Sagittula sp. P11]	null	null	null	null	null	null
k147_24108506_5	K11085	msbA; ATP-binding cassette, subfamily B, bacterial MsbA [EC:7.5.2.6]	null	null	null	null	null	null	WP_100930995_1	ABC transporter ATP-binding protein [Sagittula sp. P11]	Q6AJW3.1	RecName: Full=Lipid A export ATP-binding/permease protein MsbA [Desulfotalea psychrophila LSv54]	P60752	gnl|TC-DB|P60752|3.A.1.106.1 Lipid A export ATP-binding/permease protein msbA - Escherichia coli.	SMb20813	16264301 ABC(membrane) putative lipid A + LPS core exporting ABC transporter protein, consisting of ATP-binding and permeas [Sinorhizobium meliloti 1021]
k147_36358195_5	null	null	null	null	null	null	null	null	WP_100930948_1	TolC family protein [Sagittula sp. P11]	null	null	null	null	null	null
k147_4959912_1	K03593	mrp, NUBPL; ATP-binding protein involved in chromosome partitioning	null	null	null	null	null	null	WP_100929948_1	sodium:proton antiporter [Sagittula sp. P11]	null	null	null	null	null	null
k147_4959912_3	K01873	VARS, valS; valyl-tRNA synthetase [EC:6.1.1.9]	null	null	null	null	PF00133.24	tRNA synthetases class I (I, L, M and V)	WP_100929946_1	valine--tRNA ligase [Sagittula sp. P11]	Q5LP30.1	RecName: Full=Valine--tRNA ligase; AltName: Full=Valyl-tRNA synthetase; Short=ValRS [Ruegeria pomeroyi DSS-3]	null	null	null	null
k147_11059746_1	K17218	sqr; sulfide:quinone oxidoreductase [EC:1.8.5.4]	null	null	null	null	null	null	WP_100928440_1	TIGR01244 family phosphatase [Sagittula sp. P11]	Q54DK1.1	RecName: Full=Sulfide:quinone oxidoreductase, mitochondrial; Flags: Precursor [Dictyostelium discoideum]	null	null	null	null
k147_11059746_2	K03321	TC.SULP; sulfate permease, SulP family	null	null	null	null	null	null	WP_100928441_1	sodium-independent anion transporter [Sagittula sp. P11]	Q9FY46.1	RecName: Full=Sulfate transporter 4.1, chloroplastic; AltName: Full=AST82; Flags: Precursor [Arabidopsis thaliana]	null	null	Aq_1268	15606490 SulP high affinity sulfate transporter [Aquifex aeolicus VF5]
k147_11059746_3	K07313	pphA; serine/threonine protein phosphatase 1 [EC:3.1.3.16]	null	null	null	null	null	null	null	null	null	null	null	null	null	null
k147_11059746_5	K00058	serA, PHGDH; D-3-phosphoglycerate dehydrogenase / 2-oxoglutarate reductase [EC:1.1.1.95 1.1.1.399]	null	null	null	null	null	null	WP_100928444_1	phosphoglycerate dehydrogenase [Sagittula sp. P11]	P35136.3	RecName: Full=D-3-phosphoglycerate dehydrogenase; Short=PGDH; AltName: Full=2-oxoglutarate reductase [Bacillus subtilis subsp. subtilis str. 168]	null	null	null	null
k147_29396895_1	null	null	null	null	null	null	null	null	WP_100927243_1	gfo/Idh/MocA family oxidoreductase [Sagittula sp. P11]	null	null	null	null	null	null
k147_29396895_2	K18335	K18335; 2-keto-3-deoxy-L-fuconate dehydrogenase [EC:1.1.1.-]	null	null	null	null	PF13561.8	Enoyl-(Acyl carrier protein) reductase	WP_100927244_1	NAD(P)-dependent oxidoreductase [Sagittula sp. P11]	Q8P3K4.1	RecName: Full=2-keto-3-deoxy-L-fuconate dehydrogenase [Xanthomonas campestris pv. campestris str. ATCC 33913]	WP_062382148.1	gnl|TC-DB|WP_062382148.1|1.A.115.1.5 SDR family oxidoreductase [Pseudomonas abietaniphila]	null	null
k147_29396895_3	null	null	null	null	null	null	null	null	WP_100927245_1	EamA/RhaT family transporter [Sagittula sp. P11]	null	null	null	null	mlr5160	13474303 DMT hypothetical protein [Mesorhizobium loti MAFF303099]
k147_10484873_2	K01653	E2.2.1.6S, ilvH, ilvN; acetolactate synthase I/III small subunit [EC:2.2.1.6]	null	null	null	null	null	null	WP_100930507_1	acetolactate synthase small subunit [Sagittula sp. P11]	O28555.1	RecName: Full=Probable acetolactate synthase small subunit; AltName: Full=Acetohydroxy-acid synthase small subunit; Short=AHAS; Short=ALS [Archaeoglobus fulgidus DSM 4304]	null	null	null	null
k147_34940605_1	K02108	ATPF0A, atpB; F-type H+-transporting ATPase subunit a	null	null	null	null	PF00119.22	ATP synthase A chain	WP_100927349_1	ATP synthase F0 subunit A [Sagittula sp. P11]	null	null	null	null	null	null
k147_34940605_2	K02110	ATPF0C, atpE; F-type H+-transporting ATPase subunit c	null	null	null	null	PF00137.23	ATP synthase subunit C	WP_100927348_1	ATP synthase F0 subunit C [Sagittula sp. P11]	A3PS63.1	RecName: Full=ATP synthase subunit c 2; AltName: Full=ATP synthase F(0) sector subunit c 2; AltName: Full=F-type ATPase subunit c 2; Short=F-ATPase subunit c 2; AltName: Full=Lipid-binding protein 2 [Rhodobacter sphaeroides ATCC 17029]	Q467F4	gnl|TC-DB|Q467F4|3.A.2.1.12 ATP synthase F0 subcomplex C subunit OS=Methanosarcina barkeri (strain Fusaro / DSM 804) OX=269797 GN=Mbar_A3101 PE=3 SV=1	null	null
k147_34940605_3	K02109	ATPF0B, atpF; F-type H+-transporting ATPase subunit b	null	null	null	null	PF00213.20	ATP synthase delta (OSCP) subunit	WP_100927347_1	hypothetical protein [Sagittula sp. P11]	B2IJX5.1	RecName: Full=ATP synthase subunit b 3; AltName: Full=ATP synthase F(0) sector subunit b 3; AltName: Full=ATPase subunit I 3; AltName: Full=F-type ATPase subunit b 3; Short=F-ATPase subunit b 3 [Beijerinckia indica subsp. indica ATCC 9039]	null	null	null	null
k147_36320798_2	K02052	ABC.SP.A; putative spermidine/putrescine transport system ATP-binding protein	null	null	null	null	null	null	WP_100929497_1	ABC transporter ATP-binding protein [Sagittula sp. P11]	Q1AS06.1	RecName: Full=Spermidine/putrescine import ATP-binding protein PotA [Rubrobacter xylanophilus DSM 9941]	P31134	gnl|TC-DB|P31134|3.A.1.11.2 Putrescine transport ATP-binding protein potG - Escherichia coli.	DR1302	15806320 ABC(ABC) spermidine/putrescine ABC transporter, ATP-binding protein [Deinococcus radiodurans R1]
k147_36320798_3	K02055	ABC.SP.S; putative spermidine/putrescine transport system substrate-binding protein	null	null	null	null	PF13343.8	Bacterial extracellular solute-binding protein	WP_100929496_1	ABC transporter substrate-binding protein [Sagittula sp. P11]	null	null	null	null	null	null
k147_29609015_2	null	null	null	null	null	null	null	null	WP_100927588_1	MarR family transcriptional regulator [Sagittula sp. P11]	null	null	null	null	null	null
k147_29609015_4	K00404	ccoN; cytochrome c oxidase cbb3-type subunit I [EC:7.1.1.9]	null	null	null	null	PF00115.22	Cytochrome C and Quinol oxidase polypeptide I	WP_100927590_1	cytochrome-c oxidase, cbb3-type subunit I [Sagittula sp. P11]	P98059.1	RecName: Full=Cytochrome c oxidase subunit 1; AltName: Full=Cytochrome BB(3) subunit 1; AltName: Full=Cytochrome c oxidase polypeptide I [Rhodobacter capsulatus]	H7F0T0	gnl|TC-DB|H7F0T0|3.D.4.3.3 Cbb3-type cytochrome c oxidase subunit I OS=Pseudomonas stutzeri ATCC 14405 = CCUG 16156 GN=PstZobell_19483 PE=4 SV=1	null	null
k147_29609015_5	K00405	ccoO; cytochrome c oxidase cbb3-type subunit II	null	null	null	null	PF02433.17	Cytochrome C oxidase, mono-heme subunit/FixO	WP_100927591_1	cytochrome-c oxidase, cbb3-type subunit II [Sagittula sp. P11]	null	null	F8H841	gnl|TC-DB|F8H841|3.D.4.3.3 Cbb3-type cytochrome c oxidase subunit II OS=Pseudomonas stutzeri (strain ATCC 17588 / DSM 5190 / CCUG 11256 / JCM 5965 / LMG 11199 / NCIMB 11358 / Stanier 221) GN=ccoO PE=4 SV=1	null	null
k147_29609015_6	K00407	ccoQ; cytochrome c oxidase cbb3-type subunit IV	null	null	null	null	PF05545.13	Cbb3-type cytochrome oxidase component FixQ	WP_100930831_1	CcoQ/FixQ family Cbb3-type cytochrome c oxidase assembly chaperone [Sagittula sp. P11]	null	null	null	null	null	null
k147_16941134_2	K03892	arsR; ArsR family transcriptional regulator, arsenate/arsenite/antimonite-responsive transcriptional repressor	null	null	null	null	null	null	WP_100929116_1	transcriptional regulator [Sagittula sp. P11]	null	null	null	null	null	null
k147_16941134_3	null	null	null	null	MER0505890	MER0505890 - pantetheinyl hydrolase ThnT precursor (Mycobacterium neoaurum) [P01.101]#P01#{peptidase unit: 7-286}~source YP_008908437~	PF03576.16	Peptidase family S58	WP_100929117_1	peptidase T4 [Sagittula sp. P11]	P64812.1	RecName: Full=Uncharacterized aminopeptidase Mb1368 [Mycobacterium tuberculosis variant bovis AF2122/97]_x0001_P9WM22.1 RecName: Full=Uncharacterized aminopeptidase MT1375 [Mycobacterium tuberculosis CDC1551]_x0001_P9WM23.1 RecName: Full=Uncharacterized aminopeptidase Rv1333 [Mycobacterium tuberculosis H37Rv]	null	null	null	null
k147_16941134_5	null	null	null	null	null	null	PF03167.21	Uracil DNA glycosylase superfamily	WP_100929119_1	uracil-DNA glycosylase [Sagittula sp. P11]	O86222.1	RecName: Full=Uncharacterized protein HI_0220.2 [Haemophilus influenzae Rd KW20]	null	null	null	null
k147_16941134_6	K00059	fabG, OAR1; 3-oxoacyl-[acyl-carrier protein] reductase [EC:1.1.1.100]	null	null	null	null	PF13561.8	Enoyl-(Acyl carrier protein) reductase	WP_100929120_1	3-oxoacyl-ACP reductase [Sagittula sp. P11]	P94681.1	RecName: Full=4-formylbenzenesulfonate dehydrogenase TsaC1/TsaC2; AltName: Full=Toluenesulfonate zinc-independent alcohol dehydrogenase TsaC [Comamonas testosteroni]	WP_062382148.1	gnl|TC-DB|WP_062382148.1|1.A.115.1.5 SDR family oxidoreductase [Pseudomonas abietaniphila]	null	null
k147_16941134_7	K21883	lra5; 2-dehydro-3-deoxy-L-rhamnonate dehydrogenase (NAD+) [EC:1.1.1.401]	null	null	null	null	PF13561.8	Enoyl-(Acyl carrier protein) reductase	WP_100929121_1	3-oxoacyl-ACP reductase [Sagittula sp. P11]	Q1NEI6.1	RecName: Full=2-dehydro-3-deoxy-L-rhamnonate dehydrogenase (NAD(+)); AltName: Full=2-keto-3-deoxy-L-rhamnonate dehydrogenase; Short=KDRDH; Short=L-KDR dehydrogenase; AltName: Full=L-KDR 4-dehydrogenase [Sphingomonas sp. SKA58]	WP_062382148.1	gnl|TC-DB|WP_062382148.1|1.A.115.1.5 SDR family oxidoreductase [Pseudomonas abietaniphila]	null	null
k147_4682611_1	K02031	ddpD; peptide/nickel transport system ATP-binding protein	null	null	null	null	null	null	WP_066104988_1	ABC transporter ATP-binding protein [Yangia sp. CCB-MM3]	P76027.2	RecName: Full=Oligopeptide transport ATP-binding protein OppD [Escherichia coli K-12]	P76027	gnl|TC-DB|P76027|3.A.1.5.41 Oligopeptide transport ATP-binding protein OppD OS=Escherichia coli (strain K12) GN=oppD PE=3 SV=2	RSc1884	17546603 ABC(ABC) PROBABLE OLIGOPEPTIDE ATP-BINDING ABC TRANSPORTER PROTEIN [Ralstonia solanacearum GMI1000]
k147_4682611_2	null	null	null	null	null	null	null	null	WP_066104986_1	ABC transporter ATP-binding protein [Yangia sp. CCB-MM3]	Q53194.1	RecName: Full=Probable peptide ABC transporter ATP-binding protein y4tS [Sinorhizobium fredii NGR234]	P42065	gnl|TC-DB|P42065|3.A.1.5.20 Oligopeptide transport ATP-binding protein appF - Bacillus subtilis.	BB5000	33603974 ABC(ABC) putative transport ATP-binding protein [Bordetella bronchiseptica RB50 NCTC-13252]
k147_40341380_2	null	null	null	null	null	null	null	null	WP_100928421_1	hypothetical protein [Sagittula sp. P11]	null	null	null	null	null	null
k147_34924168_1	K07787	cusA, silA; copper/silver efflux system protein	null	null	null	null	PF00873.21	AcrB/AcrD/AcrF family	WP_125327827_1	efflux RND transporter permease subunit [Tabrizicola sp. K13M18]	Q8FK36.1	RecName: Full=Cation efflux system protein CusA [Escherichia coli CFT073]	P38054	gnl|TC-DB|P38054|2.A.6.1.4 Putative cation efflux system protein cusA - Escherichia coli.	blr4933	27380044 RND blr4933 [Bradyrhizobium japonicum USDA110]
k147_34924168_2	K07798	cusB, silB; membrane fusion protein, copper/silver efflux system	null	null	null	null	PF00529.22	Cation efflux system protein CusB domain 1	WP_125327826_1	efflux RND transporter periplasmic adaptor subunit [Tabrizicola sp. K13M18]	Q8CWA2.1	RecName: Full=Cation efflux system protein CusB; Flags: Precursor [Escherichia coli CFT073]	null	null	null	null
k147_39661433_2	K02337	dnaE; DNA polymerase III subunit alpha [EC:2.7.7.7]	null	null	null	null	null	null	WP_100929275_1	DNA polymerase III subunit alpha [Sagittula sp. P11]	B8GWS6.1	RecName: Full=DNA polymerase III subunit alpha [Caulobacter vibrioides NA1000]_x0001_Q9A700.1 RecName: Full=DNA polymerase III subunit alpha [Caulobacter vibrioides CB15]	null	null	null	null
k147_5079900_2	null	null	null	null	null	null	null	null	WP_100928942_1	phosphonate monoester hydrolase [Sagittula sp. P11]	Q1M964.1	RecName: Full=Multifunctional alkaline phosphatase superfamily protein pRL90232; AltName: Full=Phosphodiesterase; AltName: Full=Phosphonate monoester hydrolase; Short=RlPMH [Rhizobium leguminosarum bv. viciae 3841]	null	null	null	null
k147_5079900_3	K07080	K07080; uncharacterized protein	null	null	null	null	PF16868.7	NMT1-like family	WP_100928943_1	C4-dicarboxylate ABC transporter substrate-binding protein [Sagittula sp. P11]	null	null	null	null	null	null
k147_5079900_5	null	null	null	null	null	null	PF01636.25	Phosphotransferase enzyme family	WP_100928944_1	hypothetical protein [Sagittula sp. P11]	null	null	null	null	null	null
k147_23753956_1	K02623	pcaQ; LysR family transcriptional regulator, pca operon transcriptional activator	null	null	null	null	null	null	WP_100928941_1	LysR family transcriptional regulator [Sagittula sp. P11]	P0A4T6.1	RecName: Full=HTH-type transcriptional regulator PcaQ; AltName: Full=Pca operon transcriptional activator [Agrobacterium fabrum str. C58]_x0001_P0A4T7.1 RecName: Full=HTH-type transcriptional regulator PcaQ; AltName: Full=Pca operon transcriptional activator [Agrobacterium tumefaciens]	null	null	null	null
k147_23753956_2	null	null	null	null	null	null	PF13561.8	Enoyl-(Acyl carrier protein) reductase	WP_100930940_1	short-chain dehydrogenase [Sagittula sp. P11]	Q9WYG0.1	RecName: Full=Uncharacterized oxidoreductase TM_0325 [Thermotoga maritima MSB8]	WP_062382148.1	gnl|TC-DB|WP_062382148.1|1.A.115.1.5 SDR family oxidoreductase [Pseudomonas abietaniphila]	null	null
k147_23753956_3	K03336	iolD; 3D-(3,5/4)-trihydroxycyclohexane-1,2-dione acylhydrolase (decyclizing) [EC:3.7.1.22]	null	null	null	null	null	null	WP_100928940_1	3D-(3,5/4)-trihydroxycyclohexane-1,2-dione acylhydrolase (decyclizing) [Sagittula sp. P11]	A4IPB6.1	RecName: Full=3D-(3,5/4)-trihydroxycyclohexane-1,2-dione hydrolase; Short=THcHDO hydrolase [Geobacillus thermodenitrificans NG80-2]	null	null	null	null
k147_23753956_4	K00010	iolG; myo-inositol 2-dehydrogenase / D-chiro-inositol 1-dehydrogenase [EC:1.1.1.18 1.1.1.369]	null	null	null	null	null	null	WP_100928939_1	inositol 2-dehydrogenase [Sagittula sp. P11]	O68965.2	RecName: Full=Inositol 2-dehydrogenase; AltName: Full=Myo-inositol 2-dehydrogenase; Short=MI-dehydrogenase [Sinorhizobium meliloti 1021]	null	null	null	null
k147_23753956_5	K02510	hpaI, hpcH; 4-hydroxy-2-oxoheptanedioate aldolase [EC:4.1.2.52]	null	null	null	null	PF03328.16	HpcH/HpaI aldolase/citrate lyase family	WP_100928938_1	2,4-dihydroxyhept-2-ene-1,7-dioic acid aldolase [Sagittula sp. P11]	B5FR34.1	RecName: Full=4-hydroxy-2-oxo-heptane-1,7-dioate aldolase; AltName: Full=2,4-dihydroxyhept-2-ene-1,7-dioic acid aldolase; Short=HHED aldolase; AltName: Full=4-hydroxy-2-ketoheptane-1,7-dioate aldolase; Short=HKHD aldolase [Salmonella enterica subsp. enterica serovar Dublin str. CT_02021853]	null	null	null	null
k147_23753956_6	K00058	serA, PHGDH; D-3-phosphoglycerate dehydrogenase / 2-oxoglutarate reductase [EC:1.1.1.95 1.1.1.399]	null	null	null	null	PF00389.32	D-isomer specific 2-hydroxyacid dehydrogenase, catalytic domain	WP_100928937_1	3-phosphoglycerate dehydrogenase [Sagittula sp. P11]	null	null	null	null	null	null
k147_9861737_1	null	null	null	null	null	null	PF13561.8	Enoyl-(Acyl carrier protein) reductase	WP_100929304_1	oxidoreductase [Sagittula sp. P11]	Q9X248.1	RecName: Full=3-oxoacyl-[acyl-carrier-protein] reductase FabG; AltName: Full=3-ketoacyl-acyl carrier protein reductase; AltName: Full=Beta-Ketoacyl-acyl carrier protein reductase; AltName: Full=Beta-ketoacyl-ACP reductase [Thermotoga maritima MSB8]	WP_062382148.1	gnl|TC-DB|WP_062382148.1|1.A.115.1.5 SDR family oxidoreductase [Pseudomonas abietaniphila]	null	null
k147_9861737_2	K11070	potC; spermidine/putrescine transport system permease protein	null	null	null	null	null	null	WP_100929305_1	ABC transporter permease [Sagittula sp. P11]	P45169.1	RecName: Full=Spermidine/putrescine transport system permease protein PotC [Haemophilus influenzae Rd KW20]	P0AFL1	gnl|TC-DB|P0AFL1|3.A.1.11.2 Putrescine transport system permease protein potI - Escherichia coli.	SMc01634	15965999 ABC(membrane) PUTATIVE PERMEASE ABC TRANSPORTER PROTEIN [Sinorhizobium meliloti 1021]
k147_36840545_2	null	null	null	null	null	null	PF05987.15	Bacterial protein of unknown function (DUF898)	WP_100930880_1	DUF898 domain-containing protein [Sagittula sp. P11]	null	null	null	null	null	null
k147_36840545_3	K01423	bepA; beta-barrel assembly-enhancing protease [EC:3.4.-.-]	null	null	null	null	null	null	WP_100928327_1	peptidase M48 Ste24p [Sagittula sp. P11]	null	null	null	null	null	null
k147_36840545_4	null	null	null	null	null	null	PF05987.15	Bacterial protein of unknown function (DUF898)	WP_100928328_1	DUF898 domain-containing protein [Sagittula sp. P11]	null	null	null	null	null	null
k147_18860425_1	null	null	null	null	null	null	null	null	WP_100928032_1	hypothetical protein [Sagittula sp. P11]	null	null	null	null	null	null
k147_18860425_2	K05799	pdhR; GntR family transcriptional regulator, transcriptional repressor for pyruvate dehydrogenase complex	null	null	null	null	null	null	WP_100928033_1	GntR family transcriptional regulator [Sagittula sp. P11]	P0ACL9.1	RecName: Full=Pyruvate dehydrogenase complex repressor [Escherichia coli K-12]_x0001_P0ACM0.1 RecName: Full=Pyruvate dehydrogenase complex repressor [Escherichia coli CFT073]_x0001_P0ACM1.1 RecName: Full=Pyruvate dehydrogenase complex repressor [Escherichia coli O157:H7]	null	null	null	null
k147_18860425_3	K03594	bfr; bacterioferritin [EC:1.16.3.1]	null	null	null	null	PF00210.26	Ferritin-like domain	WP_100928034_1	bacterioferritin [Sagittula sp. P11]	Q8FW95.1	RecName: Full=Bacterioferritin; Short=BFR [Brucella suis 1330]	null	null	null	null
k147_18860425_5	K03320	amt, AMT, MEP; ammonium transporter, Amt family	null	null	null	null	PF00909.23	Ammonium Transporter Family	WP_100928036_1	ammonium transporter [Sagittula sp. P11]	P54147.1	RecName: Full=Putative ammonium transporter sll0108 [Synechocystis sp. PCC 6803 substr. Kazusa]	Q0IDE4	gnl|TC-DB|Q0IDE4|1.A.11.2.5 Ammonium transporter OS=Synechococcus sp. (strain CC9311) GN=amt PE=4 SV=1	SO0760	24372349 Amt ammonium transporter [Shewanella oneidensis MR-1]
k147_18860425_6	null	null	null	null	null	null	PF00543.24	Nitrogen regulatory protein P-II	WP_005855408_1	P-II family nitrogen regulator [Sagittula stellata]	O54053.3	RecName: Full=Nitrogen regulatory protein P-II [Rhizobium etli CFN 42]	null	null	null	null
k147_24108862_2	K07484	K07484; transposase	null	null	null	null	null	null	WP_100931375_1	IS66 family transposase [Sagittula sp. P11]	P55630.1	RecName: Full=Uncharacterized protein y4qI [Sinorhizobium fredii NGR234]	null	null	null	null
k147_24108862_3	K07484	K07484; transposase	null	null	null	null	PF05717.15	IS66 Orf2 like protein	WP_100931376_1	IS66 family insertion sequence hypothetical protein [Sagittula sp. P11]	P55503.1	RecName: Full=Uncharacterized protein y4jC [Sinorhizobium fredii NGR234]	null	null	null	null
k147_24108862_4	K07483	K07483; transposase	null	null	null	null	null	null	WP_084740063_1	hypothetical protein [Defluviimonas alba]	null	null	null	null	null	null
k147_24108862_5	K00808	hss; homospermidine synthase [EC:2.5.1.44]	null	null	null	null	null	null	WP_100929971_1	homospermidine synthase [Sagittula sp. P11]	Q98H64.1	RecName: Full=Homospermidine synthase; Short=HSS [Mesorhizobium japonicum MAFF 303099]	null	null	null	null
k147_22156690_3	K14061	uspF; universal stress protein F	null	null	null	null	PF00582.28	Universal stress protein family	WP_100930037_1	universal stress protein UspA [Sagittula sp. P11]	null	null	null	null	null	null
k147_1225162_1	null	null	null	null	null	null	null	null	WP_100928492_1	transcriptional regulator [Sagittula sp. P11]	P96683.1	RecName: Full=Uncharacterized HTH-type transcriptional regulator YdfF [Bacillus subtilis subsp. subtilis str. 168]	null	null	null	null
k147_18704909_1	null	null	null	null	null	null	PF01218.20	Coproporphyrinogen III oxidase	null	null	null	null	null	null	null	null
k147_18704909_2	null	null	null	null	null	null	PF10604.11	Polyketide cyclase / dehydrase and lipid transport	WP_100928220_1	hypothetical protein [Sagittula sp. P11]	null	null	null	null	null	null
k147_18704909_3	K06181	rluE; 23S rRNA pseudouridine2457 synthase [EC:5.4.99.20]	null	null	null	null	PF00849.24	RNA pseudouridylate synthase	WP_100928221_1	pseudouridine synthase [Sagittula sp. P11]	Q9HX48.1	RecName: Full=Ribosomal large subunit pseudouridine synthase E; AltName: Full=rRNA pseudouridylate synthase E; AltName: Full=rRNA-uridine isomerase E [Pseudomonas aeruginosa PAO1]	null	null	null	null
k147_18704909_4	K11991	tadA; tRNA(adenine34) deaminase [EC:3.5.4.33]	null	null	null	null	PF14437.8	MafB19-like deaminase	WP_100928222_1	tRNA-specific adenosine deaminase [Sagittula sp. P11]	A9CK16.1	RecName: Full=tRNA-specific adenosine deaminase [Agrobacterium fabrum str. C58]	null	null	null	null
k147_18704909_5	K06178	rluB; 23S rRNA pseudouridine2605 synthase [EC:5.4.99.22]	null	null	null	null	null	null	WP_100928223_1	pseudouridine synthase [Sagittula sp. P11]	Q1RJR2.1	RecName: Full=Uncharacterized RNA pseudouridine synthase RBE_0321; AltName: Full=RNA pseudouridylate synthase; AltName: Full=RNA-uridine isomerase [Rickettsia bellii RML369-C]	null	null	null	null
k147_26507508_3	null	null	null	null	null	null	null	null	WP_100928024_1	EamA family transporter [Sagittula sp. P11]	null	null	null	null	mlr0545	13470755 DMT hypothetical protein [Mesorhizobium loti MAFF303099]
k147_26507508_4	K03595	era, ERAL1; GTPase	null	null	null	null	null	null	WP_100928025_1	GTPase Era [Sagittula sp. P11]	A8LLE0.1	RecName: Full=GTPase Era [Dinoroseobacter shibae DFL 12 = DSM 16493]	null	null	null	null
k147_26507508_5	null	null	null	null	null	null	PF07372.14	Protein of unknown function (DUF1491)	WP_100928026_1	DUF1491 domain-containing protein [Sagittula sp. P11]	null	null	null	null	null	null
k147_9910375_1	K11960	urtB; urea transport system permease protein	null	null	null	null	null	null	WP_100927822_1	urea ABC transporter permease subunit UrtB [Sagittula sp. P11]	null	null	null	null	null	null
k147_9910375_2	K11959	urtA; urea transport system substrate-binding protein	null	null	null	null	PF13433.8	Periplasmic binding protein domain	WP_100927821_1	urea ABC transporter substrate-binding protein [Sagittula sp. P11]	null	null	Q8NRW1	gnl|TC-DB|Q8NRW1|3.A.1.4.5 UrtB - Corynebacterium glutamicum.	SMb20605	16265265 ABC(binding protein) putative ureashort-chain amide or branched-chain amino acid uptake ABC transporter periplasmic solut [Sinorhizobium meliloti 1021]
k147_9910375_3	K03190	ureD, ureH; urease accessory protein	null	null	null	null	null	null	WP_100930848_1	urease accessory protein [Sagittula sp. P11]	Q161T3.1	RecName: Full=Urease accessory protein UreD [Roseobacter denitrificans OCh 114]	null	null	null	null
k147_9910375_4	K01430	ureA; urease subunit gamma [EC:3.5.1.5]	null	null	null	null	PF00547.20	Urease, gamma subunit	WP_100927820_1	urease subunit gamma [Sagittula sp. P11]	Q1GJP6.1	RecName: Full=Urease subunit gamma; AltName: Full=Urea amidohydrolase subunit gamma [Ruegeria sp. TM1040]	null	null	null	null
k147_9910375_6	K01429	ureB; urease subunit beta [EC:3.5.1.5]	null	null	MER0004826	MER0004826 - urease (Klebsiella aerogenes) [M38.982]#M38#{peptidase unit: 11-90}~source URE2_KLEAE~	PF00699.22	Urease beta subunit	WP_100927818_1	urease subunit beta [Sagittula sp. P11]	Q5LSQ3.1	RecName: Full=Urease subunit beta; AltName: Full=Urea amidohydrolase subunit beta [Ruegeria pomeroyi DSS-3]	null	null	null	null
k147_39886910_2	null	null	null	null	null	null	PF00378.22	Enoyl-CoA hydratase/isomerase	WP_100929043_1	enoyl-CoA hydratase [Sagittula sp. P11]	Q3MIE0.1	RecName: Full=Enoyl-CoA hydratase domain-containing protein 3, mitochondrial; Flags: Precursor [Rattus norvegicus]	null	null	null	null
k147_39886910_4	null	null	null	null	null	null	null	null	WP_100929045_1	glycine cleavage system protein T [Sagittula sp. P11]	Q5LS57.1	RecName: Full=Dimethylsulfonioproprionate demethylase DmdA [Ruegeria pomeroyi DSS-3]	null	null	null	null
k147_39886910_5	K15782	doeX; Lrp/AsnC family transcriptional regulator, regulator of ectoine-degradation genes	null	null	null	null	null	null	WP_100929046_1	AsnC family transcriptional regulator [Sagittula sp. P11]	E1V7V9.1	RecName: Full=Transcriptional regulatory protein DoeX [Halomonas elongata DSM 2581]	null	null	null	null
k147_39886910_6	K03704	cspA; cold shock protein	null	null	null	null	PF00313.24	'Cold-shock' DNA-binding domain	WP_100929047_1	cold-shock protein [Sagittula sp. P11]	P55390.1	RecName: Full=Probable cold shock protein y4cH [Sinorhizobium fredii NGR234]	null	null	null	null
k147_35559724_2	null	null	null	null	null	null	null	null	WP_100927194_1	AsnC family transcriptional regulator [Sagittula sp. P11]	null	null	null	null	null	null
k147_31790595_1	K07746	parD1_3_4; antitoxin ParD1/3/4	null	null	null	null	PF03693.16	Bacterial antitoxin of ParD toxin-antitoxin type II system and RHH	null	null	null	null	null	null	null	null
k147_31790595_2	K05814	ugpA; sn-glycerol 3-phosphate transport system permease protein	null	null	null	null	PF00528.24	Binding-protein-dependent transport system inner membrane component	WP_100929649_1	sn-glycerol-3-phosphate ABC transporter permease UgpA [Sagittula sp. P11]	Q92WD8.1	RecName: Full=sn-glycerol-3-phosphate transport system permease protein UgpA [Sinorhizobium meliloti 1021]	P10905	gnl|TC-DB|P10905|3.A.1.1.3 SN-glycerol-3-phosphate transport system permease protein ugpA - Escherichia coli.	RSc1265	17545984 ABC(membrane) PROBABLE SN-GLYCEROL-3-PHOSPHATE TRANSMEMBRANE ABC TRANSPORTER PROTEIN [Ralstonia solanacearum GMI1000]
k147_13459329_1	K15783	doeA; ectoine hydrolase [EC:3.5.4.44]	null	null	null	null	null	null	WP_100927696_1	ectoine hydrolase DoeA [Sagittula sp. P11]	E1V7W1.1	RecName: Full=Ectoine hydrolase [Halomonas elongata DSM 2581]	null	null	null	null
k147_13459329_2	null	null	null	null	null	null	PF03734.16	L,D-transpeptidase catalytic domain	WP_100927697_1	hypothetical protein [Sagittula sp. P11]	null	null	null	null	null	null
k147_13459329_3	null	null	null	null	null	null	PF00296.22	Luciferase-like monooxygenase	WP_100927698_1	alkane 1-monooxygenase [Sagittula sp. P11]	P0ADV5.1	RecName: Full=Luciferase-like monooxygenase [Escherichia coli K-12]_x0001_P0ADV6.1 RecName: Full=Luciferase-like monooxygenase [Escherichia coli CFT073]	null	null	null	null
k147_13459329_4	K01497	ribA, RIB1; GTP cyclohydrolase II [EC:3.5.4.25]	null	null	null	null	null	null	WP_100927699_1	GTP cyclohydrolase II [Sagittula sp. P11]	P43525.1	RecName: Full=GTP cyclohydrolase-2; AltName: Full=GTP cyclohydrolase II [Azospirillum brasilense]	null	null	null	null
k147_13459329_5	null	null	null	null	null	null	null	null	WP_100927700_1	DNA-binding response regulator [Sagittula sp. P11]	A0QTK2.1	RecName: Full=DNA-binding response regulator MtrA [Mycolicibacterium smegmatis MC2 155]	null	null	null	null
k147_31632117_2	K10804	tesA; acyl-CoA thioesterase I [EC:3.1.2.- 3.1.2.2 3.1.1.2 3.1.1.5]	null	null	null	null	null	null	WP_100928630_1	arylesterase [Sagittula sp. P11]	Q9HZY8.1	RecName: Full=Esterase TesA; Flags: Precursor [Pseudomonas aeruginosa PAO1]	null	null	null	null
k147_31632117_3	K02003	ABC.CD.A; putative ABC transport system ATP-binding protein	null	null	null	null	null	null	WP_100928631_1	ABC transporter [Sagittula sp. P11]	Q9A6Z7.1	RecName: Full=Lipoprotein-releasing system ATP-binding protein LolD 2 [Caulobacter vibrioides CB15]	P0A9T8	gnl|TC-DB|P0A9T8|3.A.1.122.15 Uncharacterized ABC transporter ATP-binding protein YbbA OS=Escherichia coli (strain K12) GN=ybbA PE=3 SV=1	BR0086	23501000 ABC(ABC) ABC transporter, ATP-binding protein [Brucella suis 1330]
k147_31632117_4	K02004	ABC.CD.P; putative ABC transport system permease protein	null	null	null	null	null	null	WP_100928632_1	drug:proton antiporter [Sagittula sp. P11]	null	null	null	null	mll4345	13473669 ABC(ABC) hypothetical protein, hypothetical integral membrane protein [Mesorhizobium loti MAFF303099]
k147_9860480_1	K02434	gatB, PET112; aspartyl-tRNA(Asn)/glutamyl-tRNA(Gln) amidotransferase subunit B [EC:6.3.5.6 6.3.5.7]	null	null	null	null	null	null	WP_100930117_1	Asp-tRNA(Asn)/Glu-tRNA(Gln) amidotransferase GatCAB subunit B [Sagittula sp. P11]	Q5LPK1.1	RecName: Full=Aspartyl/glutamyl-tRNA(Asn/Gln) amidotransferase subunit B; Short=Asp/Glu-ADT subunit B [Ruegeria pomeroyi DSS-3]	null	null	null	null
k147_2299861_1	null	null	null	null	null	null	PF09965.11	Uncharacterized protein conserved in bacteria (DUF2199)	WP_100927008_1	hypothetical protein [Sagittula sp. P11]	null	null	null	null	null	null
k147_2299861_3	K21990	yfdC; formate-nitrite transporter family protein	null	null	null	null	PF01226.19	Formate/nitrite transporter	WP_100927010_1	transporter (formate/nitrite transporter family protein) [Sagittula sp. P11]	P37327.1	RecName: Full=Inner membrane protein YfdC [Escherichia coli K-12]	P37327	gnl|TC-DB|P37327|1.A.16.4.1 Inner membrane protein yfdC OS=Escherichia coli (strain K12) GN=yfdC PE=1 SV=1	PA2777	15597973 FNT conserved hypothetical protein [Pseudomonas aeruginosa PAO1]
k147_7794096_2	K01698	hemB, ALAD; porphobilinogen synthase [EC:4.2.1.24]	null	null	null	null	PF00490.23	Delta-aminolevulinic acid dehydratase	WP_100930474_1	porphobilinogen synthase [Sagittula sp. P11]	P42504.1	RecName: Full=Delta-aminolevulinic acid dehydratase; Short=ALAD; Short=ALADH; AltName: Full=Porphobilinogen synthase [Rhodobacter capsulatus]	null	null	null	null
k147_11673288_1	null	null	null	null	null	null	PF01594.18	AI-2E family transporter	WP_100930793_1	AI-2E family transporter [Sagittula sp. P11]	null	null	null	null	null	null
k147_40397554_1	K02052	ABC.SP.A; putative spermidine/putrescine transport system ATP-binding protein	null	null	null	null	null	null	WP_100927695_1	spermidine/putrescine ABC transporter ATP-binding protein [Sagittula sp. P11]	Q1AS06.1	RecName: Full=Spermidine/putrescine import ATP-binding protein PotA [Rubrobacter xylanophilus DSM 9941]	Q1M7Q1	gnl|TC-DB|Q1M7Q1|3.A.1.11.6 Putative ABC transporter component OS=Rhizobium leguminosarum bv. viciae (strain 3841) GN=pRL100251 PE=3 SV=1	PA0603	15595800 ABC(ABC) probable ATP-binding component of ABC transporter [Pseudomonas aeruginosa PAO1]
k147_40397554_2	K02055	ABC.SP.S; putative spermidine/putrescine transport system substrate-binding protein	null	null	null	null	PF13416.8	Bacterial extracellular solute-binding protein	WP_100930837_1	spermidine/putrescine ABC transporter substrate-binding protein [Sagittula sp. P11]	null	null	Q1M7Q4	gnl|TC-DB|Q1M7Q4|3.A.1.11.6 Putative spermidine/putrescine-binding periplasmic protein ABC transporter component OS=Rhizobium leguminosarum bv. viciae (strain 3841) GN=pRL100248 PE=3 SV=1	VP1332	28898106 ABC(ABC) probable binding protein component of ABC transporter [Vibrio parahaemolyticus RIMD2210633]
k147_40397554_3	K02055	ABC.SP.S; putative spermidine/putrescine transport system substrate-binding protein	null	null	null	null	PF13416.8	Bacterial extracellular solute-binding protein	WP_100927694_1	spermidine/putrescine ABC transporter substrate-binding protein [Sagittula sp. P11]	null	null	Q1M7Q4	gnl|TC-DB|Q1M7Q4|3.A.1.11.6 Putative spermidine/putrescine-binding periplasmic protein ABC transporter component OS=Rhizobium leguminosarum bv. viciae (strain 3841) GN=pRL100248 PE=3 SV=1	VP1332	28898106 ABC(ABC) probable binding protein component of ABC transporter [Vibrio parahaemolyticus RIMD2210633]
k147_33135330_2	null	null	null	null	null	null	PF13561.8	Enoyl-(Acyl carrier protein) reductase	WP_100927792_1	short chain dehydrogenase [Sagittula sp. P11]	Q5HPW0.1	RecName: Full=3-oxoacyl-[acyl-carrier-protein] reductase FabG; AltName: Full=3-ketoacyl-acyl carrier protein reductase; AltName: Full=Beta-Ketoacyl-acyl carrier protein reductase; AltName: Full=Beta-ketoacyl-ACP reductase [Staphylococcus epidermidis RP62A]_x0001_Q8CPI3.1 RecName: Full=3-oxoacyl-[acyl-carrier-protein] reductase FabG; AltName: Full=3-ketoacyl-acyl carrier protein reductase; AltName…	null	null	null	null
k147_33135330_3	K03703	uvrC; excinuclease ABC subunit C	null	null	null	null	null	null	WP_100927791_1	excinuclease ABC subunit C [Sagittula sp. P11]	Q5LMC7.1	RecName: Full=UvrABC system protein C; Short=Protein UvrC; AltName: Full=Excinuclease ABC subunit C [Ruegeria pomeroyi DSS-3]	null	null	null	null
k147_33135330_6	K07090	K07090; uncharacterized protein	null	null	null	null	PF01925.21	Sulfite exporter TauE/SafE	WP_100927788_1	permease [Sagittula sp. P11]	null	null	C7D7I4	gnl|TC-DB|C7D7I4|2.A.102.4.5 Membrane protein, putative OS=Thalassiobium sp. R2A62 GN=TR2A62_3170 PE=4 SV=1	null	null
k147_4714015_1	K03327	TC.MATE, SLC47A, norM, mdtK, dinF; multidrug resistance protein, MATE family	null	null	null	null	null	null	WP_100927365_1	MATE family efflux transporter [Sagittula sp. P11]	Q92PZ0.1	RecName: Full=Probable multidrug resistance protein NorM; AltName: Full=Multidrug-efflux transporter [Sinorhizobium meliloti 1021]	P37340	gnl|TC-DB|P37340|2.A.66.1.3 Multidrug resistance protein norM (Na(+)/drug antiporter) (Multidrug- efflux transporter) - Escherichia coli.	SMc01211	15965333 MOP(MATE) HYPOTHETICAL TRANSMEMBRANE PROTEIN [Sinorhizobium meliloti 1021]
k147_4714015_2	null	null	null	null	null	null	PF09365.12	Conserved hypothetical protein (DUF2461)	WP_100927366_1	TIGR02453 family protein [Sagittula sp. P11]	null	null	null	null	null	null
k147_4714015_3	null	null	null	null	null	null	PF01370.23	NAD dependent epimerase/dehydratase family	WP_100927367_1	nucleoside-diphosphate-sugar epimerase [Sagittula sp. P11]	null	null	null	null	null	null
k147_4714015_4	K01695	trpA; tryptophan synthase alpha chain [EC:4.2.1.20]	null	null	null	null	PF00290.22	Tryptophan synthase alpha chain	WP_100927368_1	tryptophan synthase subunit alpha [Sagittula sp. P11]	Q161I8.1	RecName: Full=Tryptophan synthase alpha chain [Roseobacter denitrificans OCh 114]	null	null	null	null
k147_18810640_1	K21883	lra5; 2-dehydro-3-deoxy-L-rhamnonate dehydrogenase (NAD+) [EC:1.1.1.401]	null	null	null	null	PF13561.8	Enoyl-(Acyl carrier protein) reductase	WP_100931486_1	oxidoreductase [Sagittula sp. P11]	Q56841.1	RecName: Full=2-(S)-hydroxypropyl-CoM dehydrogenase; Short=S-HPCDH; AltName: Full=Aliphatic epoxide carboxylation component IV [Xanthobacter autotrophicus Py2]	null	null	null	null
k147_18810640_2	K21394	yiaM; TRAP-type transport system small permease protein	null	null	null	null	PF04290.14	Tripartite ATP-independent periplasmic transporters, DctQ component	WP_100931485_1	TRAP transporter small permease [Sagittula sp. P11]	null	null	null	null	SMa0249	16262585 TRAP-T conserved hypothetical protein [Sinorhizobium meliloti 1021]
k147_18810640_3	K21393	yiaN; TRAP-type transport system large permease protein	null	null	null	null	PF06808.14	Tripartite ATP-independent periplasmic transporter, DctM component	WP_100931484_1	L-dehydroascorbate transporter large permease subunit [Sagittula sp. P11]	P37675.2	RecName: Full=2,3-diketo-L-gulonate TRAP transporter large permease protein YiaN [Escherichia coli K-12]	R4JQ65	gnl|TC-DB|R4JQ65|2.A.56.1.9 TRAP transporter DctM subunit OS=Advenella mimigardefordensis DPN7 GN=MIM_c39440 PE=4 SV=1	SMa0250	16262586 TRAP-T conserved hypothetical dedA-like protein [Sinorhizobium meliloti 1021]
k147_18810640_4	K21395	yiaO; TRAP-type transport system periplasmic protein	null	null	null	null	PF03480.15	Bacterial extracellular solute-binding protein, family 7	WP_100931483_1	ABC transporter substrate-binding protein [Sagittula sp. P11]	null	null	R4JTF7	gnl|TC-DB|R4JTF7|2.A.56.1.9 Putative TRAP transporter solute receptor DctP OS=Advenella mimigardefordensis DPN7 GN=MIM_c39430 PE=4 SV=1	3291	1.1 395404 394400 C4-dicarboxylate binding protein xxxX e-168 8.11 [Agrobacterium tumefaciens]
k147_18810640_5	null	null	null	null	null	null	null	null	WP_100931570_1	FAD-binding oxidoreductase [Sagittula sp. P11]	Q1JPD3.2	RecName: Full=D-2-hydroxyglutarate dehydrogenase, mitochondrial; Flags: Precursor [Bos taurus]	null	null	null	null
k147_18810640_6	K02510	hpaI, hpcH; 4-hydroxy-2-oxoheptanedioate aldolase [EC:4.1.2.52]	null	null	null	null	PF03328.16	HpcH/HpaI aldolase/citrate lyase family	WP_100931569_1	aldolase [Sagittula sp. P11]	null	null	null	null	null	null
k147_18810640_7	null	null	null	null	null	null	null	null	WP_100931568_1	GntR family transcriptional regulator [Sagittula sp. P11]	null	null	null	null	null	null
k147_40172009_1	null	null	null	null	null	null	PF00389.32	D-isomer specific 2-hydroxyacid dehydrogenase, catalytic domain	WP_100927259_1	hydroxyacid dehydrogenase [Sagittula sp. P11]	Q9CA90.1	RecName: Full=Glyoxylate/hydroxypyruvate reductase A HPR2; AltName: Full=NAD(P)H-dependent hydroxypyruvate reductase 2; Short=AtHPR2; Short=HPR 2 [Arabidopsis thaliana]	null	null	null	null
k147_40172009_2	K00812	aspB; aspartate aminotransferase [EC:2.6.1.1]	null	null	null	null	PF00155.23	Aminotransferase class I and II	WP_100927260_1	aspartate aminotransferase [Sagittula sp. P11]	O58489.1	RecName: Full=Aspartate aminotransferase; Short=AspAT; AltName: Full=Transaminase A [Pyrococcus horikoshii OT3]	null	null	null	null
k147_40172009_3	K02058	ABC.SS.S; simple sugar transport system substrate-binding protein	null	null	null	null	PF13407.8	Periplasmic binding protein domain	WP_100927261_1	LacI family transcriptional regulator [Sagittula sp. P11]	null	null	null	null	BR1342	23502214 ABC(binding protein) sugar ABC transporter, periplasmic sugar-binding protein [Brucella suis 1330]
k147_34410357_2	K02427	rlmE, rrmJ, ftsJ; 23S rRNA (uridine2552-2'-O)-methyltransferase [EC:2.1.1.166]	null	null	null	null	PF01728.21	FtsJ-like methyltransferase	WP_100930484_1	23S rRNA methyltransferase [Sagittula sp. P11]	Q5LSB0.1	RecName: Full=Ribosomal RNA large subunit methyltransferase E; AltName: Full=23S rRNA Um2552 methyltransferase; AltName: Full=rRNA (uridine-2'-O-)-methyltransferase [Ruegeria pomeroyi DSS-3]	null	null	null	null
k147_34410357_3	K01524	ppx-gppA; exopolyphosphatase / guanosine-5'-triphosphate,3'-diphosphate pyrophosphatase [EC:3.6.1.11 3.6.1.40]	null	null	null	null	PF02541.18	Ppx/GppA phosphatase family	WP_100930483_1	exopolyphosphatase [Sagittula sp. P11]	null	null	null	null	null	null
k147_9282117_1	null	null	null	null	null	null	PF07995.13	Glucose / Sorbosone dehydrogenase	WP_100930452_1	sorbosone dehydrogenase [Sagittula sp. P11]	Q44091.1	RecName: Full=L-sorbosone dehydrogenase; Short=SNDH [Gluconacetobacter liquefaciens]	null	null	null	null
k147_35148096_2	K06168	miaB; tRNA-2-methylthio-N6-dimethylallyladenosine synthase [EC:2.8.4.3]	null	null	null	null	null	null	WP_100928134_1	tRNA (N6-isopentenyl adenosine(37)-C2)-methylthiotransferase MiaB [Sagittula sp. P11]	Q5LLM0.2	RecName: Full=tRNA-2-methylthio-N(6)-dimethylallyladenosine synthase; AltName: Full=(Dimethylallyl)adenosine tRNA methylthiotransferase MiaB; AltName: Full=tRNA-i(6)A37 methylthiotransferase [Ruegeria pomeroyi DSS-3]	null	null	null	null
k147_35148096_5	K06217	phoH, phoL; phosphate starvation-inducible protein PhoH and related proteins	null	null	null	null	null	null	WP_100928131_1	phosphate starvation-inducible protein PhoH [Sagittula sp. P11]	P0A9K3.2	RecName: Full=PhoH-like protein [Escherichia coli K-12]_x0001_P0A9K4.2 RecName: Full=PhoH-like protein [Escherichia coli CFT073]_x0001_P0A9K5.2 RecName: Full=PhoH-like protein [Escherichia coli O157:H7]_x0001_P0A9K6.2 RecName: Full=PhoH-like protein [Shigella flexneri]	B3ERW3	gnl|TC-DB|B3ERW3|3.A.23.6.1 Uncharacterized protein OS=Amoebophilus asiaticus (strain 5a2) GN=Aasi_0564 PE=4 SV=1	null	null
k147_35148096_6	K07042	ybeY, yqfG; probable rRNA maturation factor	null	null	null	null	PF02130.19	Endoribonuclease YbeY	WP_100928130_1	rRNA maturation RNase YbeY [Sagittula sp. P11]	Q1GK93.2	RecName: Full=Endoribonuclease YbeY [Ruegeria sp. TM1040]	null	null	null	null
k147_35148096_7	K06189	corC; magnesium and cobalt transporter	null	null	null	null	null	null	WP_100928129_1	magnesium/cobalt efflux protein [Sagittula sp. P11]	null	null	null	null	null	null
k147_35148096_8	K03820	lnt; apolipoprotein N-acyltransferase [EC:2.3.1.269]	null	null	null	null	null	null	WP_100928128_1	apolipoprotein N-acyltransferase [Sagittula sp. P11]	P61036.1	RecName: Full=Apolipoprotein N-acyltransferase; Short=ALP N-acyltransferase [Rhodopseudomonas palustris CGA009]	null	null	null	null
k147_24739150_1	K23995	xoxF; lanthanide-dependent methanol dehydrogenase [EC:1.1.2.10]	null	null	null	null	null	null	WP_100931198_1	PQQ-dependent dehydrogenase, methanol/ethanol family [Sagittula sp. P11]	P29968.2	RecName: Full=Putative dehydrogenase XoxF; Flags: Precursor [Paracoccus denitrificans]	null	null	null	null
k147_24739150_2	null	null	null	null	null	null	null	null	WP_100931199_1	c-type cytochrome, methanol metabolism-related [Sagittula sp. P11]	null	null	null	null	null	null
k147_24739150_3	null	null	null	null	null	null	PF00497.22	Bacterial extracellular solute-binding proteins, family 3	WP_100931200_1	amino acid ABC transporter substrate-binding protein [Sagittula sp. P11]	null	null	null	null	null	null
k147_38755304_4	K02160	accB, bccP; acetyl-CoA carboxylase biotin carboxyl carrier protein	null	null	null	null	null	null	WP_100927526_1	acetyl-CoA carboxylase biotin carboxyl carrier protein [Sagittula sp. P11]	P0ABD8.1	RecName: Full=Biotin carboxyl carrier protein of acetyl-CoA carboxylase; Short=BCCP [Escherichia coli K-12]_x0001_P0ABD9.1 RecName: Full=Biotin carboxyl carrier protein of acetyl-CoA carboxylase; Short=BCCP [Escherichia coli CFT073]_x0001_P0ABE0.1 RecName: Full=Biotin carboxyl carrier protein of acetyl-CoA carboxylase; Short=BCCP [Escherichia coli O157:H7]_x0001_P0ABE1.1 RecName: Full=Biotin carb…	null	null	null	null
k147_8120971_4	K03496	parA, soj; chromosome partitioning protein	null	null	null	null	PF01656.25	CobQ/CobB/MinD/ParA nucleotide binding domain	WP_100930845_1	cobyrinic acid a,c-diamide synthase [Sagittula sp. P11]	null	null	null	null	null	null
k147_32367831_1	null	null	null	null	null	null	PF13671.8	AAA domain	WP_100930396_1	cell division protein ZipA [Sagittula sp. P11]	null	null	null	null	null	null
k147_32367831_3	K00748	lpxB; lipid-A-disaccharide synthase [EC:2.4.1.182]	AUC55286.1	GT19	null	null	PF02684.17	Lipid-A-disaccharide synthetase	WP_100930395_1	lipid-A-disaccharide synthase [Sagittula sp. P11]	Q5LSU1.1	RecName: Full=Lipid-A-disaccharide synthase [Ruegeria pomeroyi DSS-3]	null	null	null	null
k147_32367831_4	K09949	lpxI; UDP-2,3-diacylglucosamine hydrolase [EC:3.6.1.54]	null	null	null	null	null	null	WP_100930394_1	DUF1009 domain-containing protein [Sagittula sp. P11]	Q9A716.1	RecName: Full=UDP-2,3-diacylglucosamine pyrophosphatase LpxI; AltName: Full=UDP-2,3-diacylglucosamine hydrolase LpxI [Caulobacter vibrioides CB15]	null	null	null	null
k147_32367831_5	K00677	lpxA; UDP-N-acetylglucosamine acyltransferase [EC:2.3.1.129]	null	null	null	null	null	null	WP_100930393_1	acyl-[acyl-carrier-protein]--UDP-N-acetylglucosamine O-acyltransferase [Sagittula sp. P11]	A1B8X9.1	RecName: Full=Acyl-[acyl-carrier-protein]--UDP-N-acetylglucosamine O-acyltransferase; Short=UDP-N-acetylglucosamine acyltransferase [Paracoccus denitrificans PD1222]	null	null	null	null
k147_38879020_2	K04078	groES, HSPE1; chaperonin GroES	null	null	null	null	PF00166.23	Chaperonin 10 Kd subunit	WP_005854733_1	co-chaperone GroES [Sagittula stellata]	A8LJQ0.1	RecName: Full=10 kDa chaperonin; AltName: Full=GroES protein; AltName: Full=Protein Cpn10 [Dinoroseobacter shibae DFL 12 = DSM 16493]	null	null	null	null
k147_38879020_3	K04077	groEL, HSPD1; chaperonin GroEL	null	null	null	null	PF00118.26	TCP-1/cpn60 chaperonin family	WP_100928968_1	chaperonin GroEL [Sagittula sp. P11]	Q5LV15.1	RecName: Full=60 kDa chaperonin; AltName: Full=GroEL protein; AltName: Full=Protein Cpn60 [Ruegeria pomeroyi DSS-3]	null	null	null	null
k147_38879020_5	null	null	null	null	null	null	PF06094.14	Gamma-glutamyl cyclotransferase, AIG2-like	WP_100928970_1	gamma-glutamylcyclotransferase [Sagittula sp. P11]	null	null	null	null	null	null
k147_38879020_6	K03470	rnhB; ribonuclease HII [EC:3.1.26.4]	null	null	null	null	PF01351.20	Ribonuclease HII	WP_100928971_1	ribonuclease HII [Sagittula sp. P11]	Q5LMW0.1	RecName: Full=Ribonuclease HII; Short=RNase HII [Ruegeria pomeroyi DSS-3]	null	null	null	null
k147_945587_1	K23269	purL; phosphoribosylformylglycinamidine synthase subunit PurL [EC:6.3.5.3]	null	null	null	null	null	null	WP_100926970_1	phosphoribosylformylglycinamidine synthase subunit PurL [Sagittula sp. P11]	Q5LS98.1	RecName: Full=Phosphoribosylformylglycinamidine synthase subunit PurL; Short=FGAM synthase; AltName: Full=Formylglycinamide ribonucleotide amidotransferase subunit II; Short=FGAR amidotransferase II; Short=FGAR-AT II; AltName: Full=Glutamine amidotransferase PurL; AltName: Full=Phosphoribosylformylglycinamidine synthase subunit II [Ruegeria pomeroyi DSS-3]	null	null	null	null
k147_8670917_2	K02614	paaI; acyl-CoA thioesterase [EC:3.1.2.-]	null	null	null	null	null	null	WP_100928449_1	phenylacetic acid degradation protein PaaD [Sagittula sp. P11]	P76084.1	RecName: Full=Acyl-coenzyme A thioesterase PaaI; AltName: Full=Phenylacetic acid degradation protein PaaI [Escherichia coli K-12]	null	null	null	null
k147_8670917_3	null	null	null	null	null	null	null	null	WP_100928448_1	3-oxoadipyl-CoA thiolase [Sagittula sp. P11]	P0C7L2.1	RecName: Full=3-oxoadipyl-CoA/3-oxo-5,6-dehydrosuberyl-CoA thiolase [Escherichia coli K-12]	null	null	null	null
k147_21718316_4	K01951	guaA, GMPS; GMP synthase (glutamine-hydrolysing) [EC:6.3.5.2]	null	null	null	null	null	null	WP_100930757_1	GMP synthase (glutamine-hydrolyzing) [Sagittula sp. P11]	Q1GGV8.1	RecName: Full=GMP synthase [glutamine-hydrolyzing]; AltName: Full=GMP synthetase; AltName: Full=Glutamine amidotransferase [Ruegeria sp. TM1040]	null	null	null	null
k147_32740098_2	K11690	dctM; C4-dicarboxylate transporter, DctM subunit	null	null	null	null	PF06808.14	Tripartite ATP-independent periplasmic transporter, DctM component	WP_100929067_1	TRAP transporter large permease [Sagittula sp. P11]	Q9KR66.1	RecName: Full=Sialic acid TRAP transporter large permease protein SiaM [Vibrio cholerae O1 biovar El Tor str. N16961]	B9TSM9	gnl|TC-DB|B9TSM9|2.A.56.1.6 TRAP dicarboxylate transporter DctM subunit OS=Vibrio cholerae GN=VPI2_0025c PE=4 SV=1	PA3781	15598976 TRAP-T probable transporter [Pseudomonas aeruginosa PAO1]
k147_32740098_3	K21394	yiaM; TRAP-type transport system small permease protein	null	null	null	null	null	null	WP_100929068_1	hypothetical protein [Sagittula sp. P11]	null	null	null	null	null	null
k147_32740098_4	K21395	yiaO; TRAP-type transport system periplasmic protein	null	null	null	null	PF03480.15	Bacterial extracellular solute-binding protein, family 7	WP_100929069_1	hypothetical protein [Sagittula sp. P11]	null	null	null	null	null	null
k147_40043062_2	null	null	null	null	null	null	null	null	WP_100928611_1	TlpA family protein disulfide reductase [Sagittula sp. P11]	null	null	null	null	null	null
k147_40043062_3	K01755	argH, ASL; argininosuccinate lyase [EC:4.3.2.1]	null	null	null	null	null	null	WP_100928610_1	argininosuccinate lyase [Sagittula sp. P11]	Q5LXC0.1	RecName: Full=Argininosuccinate lyase; Short=ASAL; AltName: Full=Arginosuccinase [Ruegeria pomeroyi DSS-3]	null	null	null	null
k147_40043062_6	K01586	lysA; diaminopimelate decarboxylase [EC:4.1.1.20]	null	null	null	null	PF00278.24	Pyridoxal-dependent decarboxylase, C-terminal sheet domain	WP_100930912_1	diaminopimelate decarboxylase [Sagittula sp. P11]	Q9Z661.1	RecName: Full=Diaminopimelate decarboxylase; Short=DAP decarboxylase; Short=DAPDC [Zymomonas mobilis subsp. mobilis ZM4 = ATCC 31821]	null	null	null	null
k147_19787642_2	K15509	hpsN; sulfopropanediol 3-dehydrogenase [EC:1.1.1.308]	null	null	null	null	PF00815.22	Histidinol dehydrogenase	WP_100930154_1	histidinol dehydrogenase [Sagittula sp. P11]	Q5WIU9.1	RecName: Full=Histidinol dehydrogenase homolog [Bacillus clausii KSM-K16]	null	null	null	null
k147_19787642_3	null	null	null	null	null	null	null	null	WP_100930153_1	GFA family protein [Sagittula sp. P11]	null	null	null	null	null	null
k147_14741525_2	K01473	hyuA; N-methylhydantoinase A [EC:3.5.2.14]	null	null	null	null	null	null	WP_100931135_1	methylhydantoinase [Sagittula sp. P11]	null	null	null	null	null	null
k147_8875435_3	null	null	null	null	MER0018744	MER0018744 - small protease ({Pseudomonas aeruginosa}) (Xanthomonas fuscans) [S85.001]#S85#{peptidase unit: 75-233}~source YP_008637406~	PF04264.15	YceI-like domain	WP_100927091_1	hypothetical protein [Sagittula sp. P11]	A4XPC6.1	RecName: Full=UPF0312 protein Pmen_0419; Flags: Precursor [Pseudomonas mendocina ymp]	null	null	null	null
k147_8875435_5	null	null	null	null	null	null	null	null	WP_100927089_1	cytochrome [Sagittula sp. P11]	null	null	null	null	null	null
k147_8875435_6	K00645	fabD, MCAT, MCT1; [acyl-carrier-protein] S-malonyltransferase [EC:2.3.1.39]	null	null	null	null	PF00698.23	Acyl transferase domain	WP_100927088_1	[acyl-carrier-protein] S-malonyltransferase [Sagittula sp. P11]	P71019.2	RecName: Full=Malonyl CoA-acyl carrier protein transacylase; Short=MCT [Bacillus subtilis subsp. subtilis str. 168]	null	null	null	null
k147_8875435_8	K00059	fabG, OAR1; 3-oxoacyl-[acyl-carrier protein] reductase [EC:1.1.1.100]	QKC69340.1	GT51	null	null	PF13561.8	Enoyl-(Acyl carrier protein) reductase	WP_100927086_1	beta-ketoacyl-ACP reductase [Sagittula sp. P11]	P72332.1	RecName: Full=Nodulation protein G [Rhizobium sp. N33]	WP_062382148.1	gnl|TC-DB|WP_062382148.1|1.A.115.1.5 SDR family oxidoreductase [Pseudomonas abietaniphila]	null	null
k147_8875435_9	K02078	acpP; acyl carrier protein	null	null	null	null	PF00550.27	Phosphopantetheine attachment site	WP_005856007_1	acyl carrier protein [Sagittula stellata]	Q164P2.1	RecName: Full=Acyl carrier protein; Short=ACP [Roseobacter denitrificans OCh 114]	null	null	null	null
k147_10555996_1	null	null	null	null	null	null	null	null	WP_100929485_1	IclR family transcriptional regulator [Sagittula sp. P11]	null	null	null	null	null	null
k147_783264_1	K03526	gcpE, ispG; (E)-4-hydroxy-3-methylbut-2-enyl-diphosphate synthase [EC:1.17.7.1 1.17.7.3]	null	null	null	null	PF04551.16	GcpE protein	WP_100930494_1	4-hydroxy-3-methylbut-2-en-1-yl diphosphate synthase [Sagittula sp. P11]	Q1GIC1.1	RecName: Full=4-hydroxy-3-methylbut-2-en-1-yl diphosphate synthase (flavodoxin); AltName: Full=1-hydroxy-2-methyl-2-(E)-butenyl 4-diphosphate synthase [Ruegeria sp. TM1040]	null	null	null	null
k147_783264_2	K15539	rodZ; cytoskeleton protein RodZ	null	null	null	null	null	null	WP_100930493_1	DUF4115 domain-containing protein [Sagittula sp. P11]	null	null	null	null	null	null
k147_20390178_2	K01470	E3.5.2.10; creatinine amidohydrolase [EC:3.5.2.10]	null	null	null	null	PF02633.16	Creatinine amidohydrolase	WP_100931127_1	creatininase [Sagittula sp. P11]	null	null	null	null	null	null
k147_13722038_1	K00108	betA, CHDH; choline dehydrogenase [EC:1.1.99.1]	ANI26486.1	AA3_2	null	null	null	null	WP_100931252_1	oxidoreductase [Sagittula sp. P11]	Q8BJ64.1	RecName: Full=Choline dehydrogenase, mitochondrial; Short=CDH; Short=CHD; Flags: Precursor [Mus musculus]	null	null	null	null
k147_13722038_2	K01996	livF; branched-chain amino acid transport system ATP-binding protein	null	null	null	null	null	null	WP_100931251_1	ABC transporter ATP-binding protein [Sagittula sp. P11]	P21630.1	RecName: Full=High-affinity branched-chain amino acid transport ATP-binding protein BraG [Pseudomonas aeruginosa PAO1]	P21630	gnl|TC-DB|P21630|3.A.1.4.8 High-affinity branched-chain amino acid transport ATP-binding protein BraG OS=Pseudomonas aeruginosa (strain ATCC 15692 / PAO1 / 1C / PRS 101 / LMG 12228) GN=braG PE=3 SV=1	mll4885	13474087 ABC(ABC) branched chain amino acid transport ATP-binding protein [Mesorhizobium loti MAFF303099]
k147_13722038_3	K01995	livG; branched-chain amino acid transport system ATP-binding protein	null	null	null	null	null	null	WP_100931250_1	ABC transporter ATP-binding protein [Sagittula sp. P11]	P21629.1	RecName: Full=High-affinity branched-chain amino acid transport ATP-binding protein BraF [Pseudomonas aeruginosa PAO1]	Q8DQH8	gnl|TC-DB|Q8DQH8|3.A.1.4.10 ABC transporter ATP-binding protein-branched chain amino acid transport OS=Streptococcus pneumoniae (strain ATCC BAA-255 / R6) GN=livG PE=3 SV=1	mll4886	13474088 ABC(ABC) branched-chain amino acid ABC transporter, ATP-binding protein [Mesorhizobium loti MAFF303099]
k147_13722038_4	K01998	livM; branched-chain amino acid transport system permease protein	null	null	null	null	PF02653.18	Branched-chain amino acid transport system / permease component	WP_100931249_1	branched-chain amino acid ABC transporter permease [Sagittula sp. P11]	null	null	Q8VM84	gnl|TC-DB|Q8VM84|3.A.1.4.3 Integral membrane protein - Rhizobium leguminosarum (biovar viciae).	mll4887	13474089 ABC(membrane) branched-chain amino acid ABC transporter, permease protein [Mesorhizobium loti MAFF303099]
k147_13722038_5	K01997	livH; branched-chain amino acid transport system permease protein	null	null	null	null	PF02653.18	Branched-chain amino acid transport system / permease component	WP_100931248_1	branched-chain amino acid ABC transporter permease [Sagittula sp. P11]	null	null	null	null	mll4888	13474090 ABC(membrane) branched-chain amino acid ABC transporter, permease protein [Mesorhizobium loti MAFF303099]
k147_20772570_2	K18480	linN; cholesterol transport system auxiliary component	null	null	null	null	PF03886.15	ABC-type transport auxiliary lipoprotein component	WP_125326985_1	ABC transporter [Tabrizicola sp. K13M18]	null	null	null	null	null	null
k147_21591957_2	null	null	null	null	null	null	null	null	WP_100931122_1	LysR family transcriptional regulator [Sagittula sp. P11]	null	null	null	null	null	null
k147_1228745_2	K02030	ABC.PA.S; polar amino acid transport system substrate-binding protein	ATF20797.1	CBM50	null	null	null	null	WP_100927211_1	ABC transporter substrate-binding protein [Sagittula sp. P11]	null	null	null	null	null	null
k147_1228745_3	null	null	null	null	MER0213915	MER0213915 - family S33 non-peptidase homologues (Sagittula stellata) [S33.UNW]#S33#{peptidase unit: 25-218}~source ZP_01744814~	PF12697.9	Alpha/beta hydrolase family	WP_100927210_1	alpha/beta hydrolase [Sagittula sp. P11]	null	null	null	null	null	null
k147_1228745_4	K02913	RP-L33, MRPL33, rpmG; large subunit ribosomal protein L33	null	null	null	null	PF00471.22	Ribosomal protein L33	WP_005856346_1	MULTISPECIES: 50S ribosomal protein L33 [Rhodobacteraceae]	Q1GFB8.1	RecName: Full=50S ribosomal protein L33 [Ruegeria sp. TM1040]	null	null	null	null
k147_1228745_9	K06890	K06890; uncharacterized protein	null	null	null	null	PF01027.22	Inhibitor of apoptosis-promoting Bax1	WP_100927205_1	BAX inhibitor (BI)-1/YccA family protein [Sagittula sp. P11]	Q9A2A3.2	RecName: Full=Uncharacterized protein CC_3663 [Caulobacter vibrioides CB15]	B0CIK0	gnl|TC-DB|B0CIK0|1.A.14.2.7 Uncharacterized protein OS=Brucella suis (strain ATCC 23445 / NCTC 10510) OX=470137 GN=BSUIS_A0092 PE=3 SV=1	null	null
k147_1228745_11	null	null	null	null	null	null	null	null	WP_100927204_1	LysR family transcriptional regulator [Sagittula sp. P11]	P52662.1	RecName: Full=HTH-type transcriptional regulator PecT; AltName: Full=Pectinase gene transcriptional regulator [Dickeya dadantii 3937]	null	null	null	null
k147_10133709_1	K03704	cspA; cold shock protein	null	null	null	null	PF00313.24	'Cold-shock' DNA-binding domain	WP_100927374_1	cold-shock protein [Sagittula sp. P11]	P55390.1	RecName: Full=Probable cold shock protein y4cH [Sinorhizobium fredii NGR234]	null	null	null	null
k147_1140007_2	K14974	nicC; 6-hydroxynicotinate 3-monooxygenase [EC:1.14.13.114]	null	null	null	null	PF01494.21	FAD binding domain	WP_100931145_1	6-hydroxynicotinate 3-monooxygenase [Sagittula sp. P11]	Q88FY2.1	RecName: Full=6-hydroxynicotinate 3-monooxygenase; Short=6-HNA monooxygenase; AltName: Full=Nicotinate degradation protein C; Flags: Precursor [Pseudomonas putida KT2440]	null	null	null	null
k147_1140007_3	K02529	lacI, galR; LacI family transcriptional regulator	null	null	null	null	null	null	WP_100931144_1	transcriptional regulator [Sagittula sp. P11]	Q9Z3R4.2	RecName: Full=HTH-type transcriptional regulator AglR [Sinorhizobium meliloti 1021]	null	null	null	null
k147_1140007_4	K02055	ABC.SP.S; putative spermidine/putrescine transport system substrate-binding protein	null	null	null	null	PF13416.8	Bacterial extracellular solute-binding protein	WP_010914926_1	ABC transporter substrate-binding protein [Mesorhizobium loti]	null	null	Q44384	gnl|TC-DB|Q44384|3.A.1.11.3 PERIPLASMIC PROTEIN MOTB PRECURSOR - Agrobacterium tumefaciens.	mlr7542	13476263 ABC(binding protein) ABC transporter, binding protein [Mesorhizobium loti MAFF303099]
k147_12767766_2	K02234	cobW; cobalamin biosynthesis protein CobW	null	null	null	null	null	null	WP_100929602_1	cobalamin biosynthesis protein CobW [Sagittula sp. P11]	P29937.3	RecName: Full=Protein CobW [Sinorhizobium sp.]	null	null	null	null
k147_12767766_3	null	null	null	null	null	null	PF07845.13	Protein of unknown function (DUF1636)	WP_100929601_1	metal-binding protein [Sagittula sp. P11]	null	null	null	null	null	null
k147_32704688_2	null	null	null	null	null	null	PF02604.21	Antitoxin Phd_YefM, type II toxin-antitoxin system	WP_100931224_1	type II toxin-antitoxin system prevent-host-death family antitoxin [Sagittula sp. P11]	null	null	null	null	null	null
k147_32704688_3	null	null	null	null	null	null	PF01850.23	PIN domain	WP_100931223_1	PIN domain nuclease [Sagittula sp. P11]	null	null	null	null	null	null
k147_32704688_6	K11907	vasG, clpV; type VI secretion system protein VasG	AXG41146.1	GH6	null	null	null	null	WP_100931220_1	type VI secretion system ATPase TssH [Sagittula sp. P11]	Q9I742.1	RecName: Full=AAA+ ATPase ClpV1 [Pseudomonas aeruginosa PAO1]	Q6EE14	gnl|TC-DB|Q6EE14|3.A.23.2.1 EvpH - Edwardsiella tarda.	null	null
k147_36826174_2	null	null	null	null	null	null	PF13561.8	Enoyl-(Acyl carrier protein) reductase	WP_100931623_1	3-oxoacyl-[acyl-carrier-protein] reductase [Sagittula sp. P11]	P46331.2	RecName: Full=Uncharacterized oxidoreductase YxbG [Bacillus subtilis subsp. subtilis str. 168]	null	null	null	null
k147_36826174_3	null	null	null	null	null	null	null	null	WP_100931624_1	GntR family transcriptional regulator [Sagittula sp. P11]	P76114.2	RecName: Full=HTH-type transcriptional regulator McbR [Escherichia coli K-12]	null	null	null	null
k147_36826174_4	null	null	null	null	null	null	PF03480.15	Bacterial extracellular solute-binding protein, family 7	WP_100931625_1	C4-dicarboxylate ABC transporter substrate-binding protein [Sagittula sp. P11]	Q8YSQ6.1	RecName: Full=Monocarboxylate 2-oxoacid-binding periplasmic protein all3028; AltName: Full=Extracellular solute-binding protein; AltName: Full=Extracytoplasmic solute receptor protein all3028; AltName: Full=TRAP transporter monocarboxylate 2-oxoacid-binding subunit P; Flags: Precursor [Nostoc sp. PCC 7120 = FACHB-418]	Q8YSQ6	gnl|TC-DB|Q8YSQ6|2.A.56.3.3 Extracellular solute-binding protein OS=Nostoc sp. (strain PCC 7120 / UTEX 2576) GN=all3028 PE=4 SV=1	all3028	17230520 TRAP-T extracellular solute-binding protein [Nostoc sp. PCC7120]
k147_35369157_2	K10439	rbsB; ribose transport system substrate-binding protein	null	null	null	null	null	null	WP_100930290_1	ABC transporter substrate-binding protein [Sagittula sp. P11]	null	null	null	null	null	null
k147_35369157_3	K10440	rbsC; ribose transport system permease protein	null	null	null	null	PF02653.18	Branched-chain amino acid transport system / permease component	WP_100930289_1	ABC transporter permease [Sagittula sp. P11]	P0AGI1.1	RecName: Full=Ribose import permease protein RbsC [Escherichia coli K-12]_x0001_P0AGI2.1 RecName: Full=Ribose import permease protein RbsC [Escherichia coli CFT073]_x0001_P0AGI3.1 RecName: Full=Ribose import permease protein RbsC [Escherichia coli O157:H7]	Q3MB43	gnl|TC-DB|Q3MB43|3.A.1.2.29 Inner-membrane translocator OS=Anabaena variabilis (strain ATCC 29413 / PCC 7937) GN=Ava_2173 PE=3 SV=1	4086	2.1 1450651 1451631 ABC transporter, membrane spanning protein [ribose] rbsC 2e-79 8.3 [Agrobacterium tumefaciens]
k147_38494986_1	K00303	soxB; sarcosine oxidase, subunit beta [EC:1.5.3.1]	null	null	null	null	PF01266.26	FAD dependent oxidoreductase	WP_100930072_1	sarcosine oxidase subunit beta [Sagittula sp. P11]	Q52671.2	RecName: Full=Sarcosine oxidase subunit beta; Short=Sarcosine oxidase subunit B [Rhodobacter capsulatus SB 1003]	null	null	null	null
k147_31891605_2	K03743	pncC; nicotinamide-nucleotide amidase [EC:3.5.1.42]	null	null	null	null	PF02464.19	Competence-damaged protein	WP_100930741_1	damage-inducible protein CinA [Sagittula sp. P11]	P0A6G3.1	RecName: Full=Nicotinamide-nucleotide amidohydrolase PncC; Short=NMN amidohydrolase PncC; AltName: Full=NMN deamidase; AltName: Full=Nicotinamide-nucleotide amidase [Escherichia coli K-12]_x0001_P0A6G4.1 RecName: Full=Nicotinamide-nucleotide amidohydrolase PncC; Short=NMN amidohydrolase PncC; AltName: Full=NMN deamidase; AltName: Full=Nicotinamide-nucleotide amidase [Escherichia coli CFT073]	null	null	null	null
k147_31891605_3	K01095	pgpA; phosphatidylglycerophosphatase A [EC:3.1.3.27]	null	null	null	null	PF04608.15	Phosphatidylglycerophosphatase A	WP_100930740_1	phosphatidylglycerophosphatase A [Sagittula sp. P11]	null	null	null	null	null	null
k147_1019348_2	K00609	pyrB, PYR2; aspartate carbamoyltransferase catalytic subunit [EC:2.1.3.2]	null	null	null	null	null	null	WP_100929155_1	aspartate carbamoyltransferase catalytic subunit [Sagittula sp. P11]	Q163C5.2	RecName: Full=Aspartate carbamoyltransferase; AltName: Full=Aspartate transcarbamylase; Short=ATCase [Roseobacter denitrificans OCh 114]	null	null	null	null
k147_1271583_2	null	null	null	null	null	null	null	null	WP_100931188_1	DNA-binding response regulator [Sagittula sp. P11]	A1KHB7.1	RecName: Full=Response regulator MprA; AltName: Full=Mycobacterial persistence regulator A [Mycobacterium tuberculosis variant bovis BCG str. Pasteur 1173P2]_x0001_Q7U0X4.1 RecName: Full=Response regulator MprA; AltName: Full=Mycobacterial persistence regulator A [Mycobacterium tuberculosis variant bovis AF2122/97]	null	null	null	null
k147_21119588_1	K01885	EARS, gltX; glutamyl-tRNA synthetase [EC:6.1.1.17]	null	null	null	null	PF00749.23	tRNA synthetases class I (E and Q), catalytic domain	WP_100928637_1	glutamate--tRNA ligase [Sagittula sp. P11]	Q1GEA9.1	RecName: Full=Glutamate--tRNA ligase 2; AltName: Full=Glutamyl-tRNA synthetase 2; Short=GluRS 2 [Ruegeria sp. TM1040]	null	null	null	null
k147_21119588_2	K16370	pfkB; 6-phosphofructokinase 2 [EC:2.7.1.11]	null	null	null	null	PF00294.26	pfkB family carbohydrate kinase	WP_100928638_1	sugar kinase [Sagittula sp. P11]	P9WID2.1	RecName: Full=Putative ATP-dependent 6-phosphofructokinase isozyme 2; Short=ATP-PFK 2; Short=Phosphofructokinase 2; AltName: Full=Phosphohexokinase 2 [Mycobacterium tuberculosis CDC1551]_x0001_P9WID3.1 RecName: Full=Putative ATP-dependent 6-phosphofructokinase isozyme 2; Short=ATP-PFK 2; Short=Phosphofructokinase 2; AltName: Full=Phosphohexokinase 2 [Mycobacterium tuberculosis H37Rv]	null	null	null	null
k147_21119588_3	K01975	thpR; RNA 2',3'-cyclic 3'-phosphodiesterase [EC:3.1.4.58]	null	null	null	null	PF13563.8	2'-5' RNA ligase superfamily	WP_100928639_1	RNA 2',3'-cyclic phosphodiesterase [Sagittula sp. P11]	null	null	null	null	null	null
k147_21119588_4	null	null	null	null	null	null	PF06262.13	Zincin-like metallopeptidase	WP_100928640_1	neutral zinc metallopeptidase [Sagittula sp. P11]	null	null	null	null	null	null
k147_21119588_6	K01916	nadE; NAD+ synthase [EC:6.3.1.5]	null	null	null	null	null	null	WP_100928642_1	NAD+ synthase [Sagittula sp. P11]	Q03638.1	RecName: Full=Glutamine-dependent NAD(+) synthetase; AltName: Full=NAD(+) synthase [glutamine-hydrolyzing] [Rhodobacter capsulatus]	null	null	null	null
k147_21119588_8	K02035	ABC.PE.S; peptide/nickel transport system substrate-binding protein	null	null	null	null	null	null	WP_100928643_1	peptide ABC transporter substrate-binding protein [Sagittula sp. P11]	null	null	Q92NF1	gnl|TC-DB|Q92NF1|3.A.1.5.17 PUTATIVE PERIPLASMIC BINDING PROTEIN - Rhizobium meliloti (Sinorhizobium meliloti).	2450	3.1 333096 334646 ABC transporter, substrate binding protein [oligopeptide] xxxX e-112 8.11 [Agrobacterium tumefaciens]
k147_37461085_1	K02035	ABC.PE.S; peptide/nickel transport system substrate-binding protein	null	null	null	null	PF00496.24	Bacterial extracellular solute-binding proteins, family 5 Middle	WP_100929132_1	ABC transporter substrate-binding protein [Sagittula sp. P11]	null	null	null	null	mlr1186	13471266 ABC(binding protein) dipeptide-binding protein of ABC transporter [Mesorhizobium loti MAFF303099]
k147_37461085_2	K00606	panB; 3-methyl-2-oxobutanoate hydroxymethyltransferase [EC:2.1.2.11]	null	null	null	null	PF02548.17	Ketopantoate hydroxymethyltransferase	WP_100929133_1	3-methyl-2-oxobutanoate hydroxymethyltransferase [Sagittula sp. P11]	Q5LWP5.1	RecName: Full=3-methyl-2-oxobutanoate hydroxymethyltransferase; AltName: Full=Ketopantoate hydroxymethyltransferase; Short=KPHMT [Ruegeria pomeroyi DSS-3]	null	null	null	null
k147_37461085_3	K01918	panC; pantoate--beta-alanine ligase [EC:6.3.2.1]	null	null	null	null	PF02569.17	Pantoate-beta-alanine ligase	WP_100930951_1	pantoate--beta-alanine ligase [Sagittula sp. P11]	Q16DW6.1	RecName: Full=Pantothenate synthetase; Short=PS; AltName: Full=Pantoate--beta-alanine ligase; AltName: Full=Pantoate-activating enzyme [Roseobacter denitrificans OCh 114]	null	null	null	null
k147_93083_1	K00626	ACAT, atoB; acetyl-CoA C-acetyltransferase [EC:2.3.1.9]	null	null	null	null	null	null	WP_100928594_1	acetyl-CoA C-acyltransferase [Sagittula sp. P11]	Q0KBP1.1	RecName: Full=Beta-ketothiolase BktB; AltName: Full=Acetyl-CoA acetyltransferase; AltName: Full=Acetyl-CoA acyltransferase [Cupriavidus necator H16]	null	null	null	null
k147_11129534_3	K01262	pepP; Xaa-Pro aminopeptidase [EC:3.4.11.9]	null	null	null	null	null	null	WP_100929894_1	X-Pro aminopeptidase [Sagittula sp. P11]	A1CAQ1.1	RecName: Full=Probable Xaa-Pro aminopeptidase P; Short=AMPP; Short=Aminopeptidase P; AltName: Full=Aminoacylproline aminopeptidase; AltName: Full=Prolidase [Aspergillus clavatus NRRL 1]	null	null	null	null
k147_32576439_1	null	null	null	null	null	null	PF09917.11	Uncharacterized protein conserved in bacteria (DUF2147)	WP_100930800_1	DUF2147 domain-containing protein [Sagittula sp. P11]	null	null	null	null	null	null
k147_32576439_2	K02501	hisH; imidazole glycerol-phosphate synthase subunit HisH [EC:4.3.2.10]	null	null	MER0444888	MER0444888 - family C26 unassigned peptidases (Sagittula stellata) [C26.UPW]#C26#{peptidase unit: 1-207}~source ZP_01744782~	PF00117.30	Glutamine amidotransferase class-I	WP_100927184_1	imidazole glycerol phosphate synthase subunit HisH [Sagittula sp. P11]	Q5LU93.1	RecName: Full=Imidazole glycerol phosphate synthase subunit HisH; AltName: Full=IGP synthase glutaminase subunit; AltName: Full=IGP synthase subunit HisH; AltName: Full=ImGP synthase subunit HisH; Short=IGPS subunit HisH [Ruegeria pomeroyi DSS-3]	null	null	null	null
k147_32576439_3	null	null	null	null	null	null	null	null	WP_100927183_1	TetR/AcrR family transcriptional regulator [Sagittula sp. P11]	null	null	null	null	null	null
k147_32576439_5	K01693	hisB; imidazoleglycerol-phosphate dehydratase [EC:4.2.1.19]	null	null	null	null	null	null	WP_100927181_1	imidazoleglycerol-phosphate dehydratase HisB [Sagittula sp. P11]	Q5LU92.1	RecName: Full=Imidazoleglycerol-phosphate dehydratase; Short=IGPD [Ruegeria pomeroyi DSS-3]	null	null	null	null
k147_32576439_6	null	null	null	null	null	null	null	null	WP_100927180_1	hypothetical protein [Sagittula sp. P11]	null	null	null	null	null	null
k147_9843849_1	K02335	polA; DNA polymerase I [EC:2.7.7.7]	null	null	null	null	null	null	WP_100928851_1	DNA polymerase I [Sagittula sp. P11]	Q9S1G2.1	RecName: Full=DNA polymerase I; Short=POL I [Rhizobium leguminosarum]	null	null	null	null
k147_6352742_2	K03640	pal; peptidoglycan-associated lipoprotein	null	null	null	null	null	null	WP_100929237_1	peptidoglycan-associated lipoprotein [Sagittula sp. P11]	Q98F85.1	RecName: Full=Peptidoglycan-associated lipoprotein; Short=PAL; AltName: Full=Outer membrane lipoprotein Omp16 homolog; Flags: Precursor [Mesorhizobium japonicum MAFF 303099]	null	null	null	null
k147_6352742_3	null	null	null	null	null	null	null	null	WP_100930966_1	tol-pal system protein [Sagittula sp. P11]	null	null	null	null	null	null
k147_6352742_4	K04075	tilS, mesJ; tRNA(Ile)-lysidine synthase [EC:6.3.4.19]	null	null	null	null	null	null	WP_100929238_1	tRNA lysidine(34) synthetase TilS [Sagittula sp. P11]	Q5LNU7.1	RecName: Full=tRNA(Ile)-lysidine synthase; AltName: Full=tRNA(Ile)-2-lysyl-cytidine synthase; AltName: Full=tRNA(Ile)-lysidine synthetase [Ruegeria pomeroyi DSS-3]	null	null	null	null
k147_6352742_5	K03798	ftsH, hflB; cell division protease FtsH [EC:3.4.24.-]	null	null	null	null	null	null	WP_100929239_1	cell division protein FtsH [Sagittula sp. P11]	B8H444.1	RecName: Full=ATP-dependent zinc metalloprotease FtsH [Caulobacter vibrioides NA1000]	P0AAI3	gnl|TC-DB|P0AAI3|3.A.29.1.5 ATP-dependent zinc metalloprotease FtsH OS=Escherichia coli (strain K12) OX=83333 GN=ftsH PE=1 SV=1	null	null
k147_6352742_6	K00598	tam; trans-aconitate 2-methyltransferase [EC:2.1.1.144]	null	null	null	null	PF13489.8	Methyltransferase domain	WP_100929240_1	trans-aconitate methyltransferase [Sagittula sp. P11]	B1LXF6.1	RecName: Full=Trans-aconitate 2-methyltransferase [Methylobacterium radiotolerans JCM 2831]	null	null	null	null
k147_6352742_7	null	null	null	null	null	null	null	null	WP_094033304_1	MOSC domain-containing protein [Antarctobacter heliothermus]	O32079.1	RecName: Full=Putative metal-sulfur cluster biosynthesis proteins YuaD [Bacillus subtilis subsp. subtilis str. 168]	null	null	null	null
k147_6352742_8	K01938	fhs; formate--tetrahydrofolate ligase [EC:6.3.4.3]	null	null	null	null	PF01268.21	Formate--tetrahydrofolate ligase	WP_100929242_1	formate--tetrahydrofolate ligase [Sagittula sp. P11]	Q160C2.1	RecName: Full=Formate--tetrahydrofolate ligase; AltName: Full=Formyltetrahydrofolate synthetase; Short=FHS; Short=FTHFS [Roseobacter denitrificans OCh 114]	null	null	null	null
k147_6352742_9	K04782	pchB; isochorismate pyruvate lyase [EC:4.2.99.21]	null	null	null	null	PF01817.23	Chorismate mutase type II	WP_100930967_1	chorismate mutase [Sagittula sp. P11]	null	null	null	null	null	null
k147_6352742_10	K01491	folD; methylenetetrahydrofolate dehydrogenase (NADP+) / methenyltetrahydrofolate cyclohydrolase [EC:1.5.1.5 3.5.4.9]	null	null	null	null	null	null	WP_100929243_1	bifunctional methylenetetrahydrofolate dehydrogenase/methenyltetrahydrofolate cyclohydrolase FolD [Sagittula sp. P11]	Q160C1.1	RecName: Full=Bifunctional protein FolD 2; Includes: RecName: Full=Methylenetetrahydrofolate dehydrogenase; Includes: RecName: Full=Methenyltetrahydrofolate cyclohydrolase [Roseobacter denitrificans OCh 114]	null	null	null	null
k147_6352742_11	null	null	null	null	null	null	PF06055.14	Exopolysaccharide synthesis, ExoD	WP_100929244_1	exopolysaccharide synthesis protein [Sagittula sp. P11]	null	null	null	null	null	null
k147_39603734_1	K02495	hemN, hemZ; oxygen-independent coproporphyrinogen III oxidase [EC:1.3.98.3]	null	null	null	null	null	null	WP_100931370_1	oxygen-independent coproporphyrinogen III oxidase [Sagittula sp. P11]	P95651.2	RecName: Full=Oxygen-independent coproporphyrinogen III oxidase; Short=CPO; AltName: Full=Coproporphyrinogen III dehydrogenase; Short=CPDH [Rhodobacter sphaeroides ATCC 17025]	null	null	null	null
k147_39603734_2	null	null	null	null	null	null	PF03781.18	Sulfatase-modifying factor enzyme 1	WP_100931300_1	NirV [Sagittula sp. P11]	null	null	null	null	null	null
k147_36594198_1	null	null	null	null	null	null	PF07690.18	Major Facilitator Superfamily	WP_100929273_1	EmrB/QacA family drug resistance transporter [Sagittula sp. P11]	null	null	Q9ZGB6	gnl|TC-DB|Q9ZGB6|2.A.1.3.32 LanJ OS=Streptomyces cyanogenus GN=lanJ PE=4 SV=1	null	null
k147_16246432_1	K03498	trkH, trkG, ktrB, ktrD; trk/ktr system potassium uptake protein	null	null	null	null	PF02386.18	Cation transport protein	WP_100929944_1	potassium transporter TrkH [Sagittula sp. P11]	E1V6K4.1	RecName: Full=Trk system potassium uptake protein TrkI [Halomonas elongata DSM 2581]	Q6T3V6	gnl|TC-DB|Q6T3V6|2.A.38.1.2 2.A.38.1.2 TrkI	VC0042	15640074 Trk potassium uptake protein TrkH [Vibrio cholerae El Tor N16961]
k147_32083600_2	null	null	null	null	null	null	null	null	WP_100930863_1	GFA family protein [Sagittula sp. P11]	null	null	null	null	null	null
k147_32083600_4	K00266	gltD; glutamate synthase (NADPH) small chain [EC:1.4.1.13]	null	null	null	null	null	null	WP_100928081_1	dihydropyrimidine dehydrogenase [Sagittula sp. P11]	Q05756.3	RecName: Full=Glutamate synthase [NADPH] small chain; AltName: Full=Glutamate synthase subunit beta; Short=GLTS beta chain; AltName: Full=NADPH-GOGAT [Azospirillum brasilense]	null	null	null	null
k147_32083600_5	K06153	bacA; undecaprenyl-diphosphatase [EC:3.6.1.27]	null	null	null	null	PF02673.20	Bacitracin resistance protein BacA	WP_100928082_1	undecaprenyl-diphosphate phosphatase [Sagittula sp. P11]	Q5LLZ3.1	RecName: Full=Undecaprenyl-diphosphatase; AltName: Full=Bacitracin resistance protein; AltName: Full=Undecaprenyl pyrophosphate phosphatase [Ruegeria pomeroyi DSS-3]	null	null	null	null
k147_39803940_1	K06147	ABCB-BAC; ATP-binding cassette, subfamily B, bacterial	null	null	null	null	null	null	WP_100928659_1	multidrug ABC transporter ATP-binding protein [Sagittula sp. P11]	null	null	null	null	PA3228	15598424 ABC(membrane) probable ATP-binding/permease fusion ABC transporter [Pseudomonas aeruginosa PAO1]
k147_39803940_2	K06147	ABCB-BAC; ATP-binding cassette, subfamily B, bacterial	null	null	null	null	null	null	WP_100930915_1	multidrug ABC transporter ATP-binding protein [Sagittula sp. P11]	Q57180.1	RecName: Full=Uncharacterized ABC transporter ATP-binding protein HI_1051 [Haemophilus influenzae Rd KW20]	null	null	PA3228	15598424 ABC(membrane) probable ATP-binding/permease fusion ABC transporter [Pseudomonas aeruginosa PAO1]
k147_17542159_2	null	null	null	null	null	null	PF04248.14	Domain of unknown function (DUF427)	WP_100929893_1	hypothetical protein [Sagittula sp. P11]	null	null	null	null	null	null
k147_6020157_2	null	null	null	null	null	null	PF00293.30	NUDIX domain	WP_048534703_1	NUDIX domain-containing protein [Marinovum algicola]	null	null	null	null	null	null
k147_8290894_1	K08309	slt; soluble lytic murein transglycosylase [EC:4.2.2.-]	AUC52573.1	GH23	null	null	null	null	WP_100927740_1	tail length tape measure protein [Sagittula sp. P11]	null	null	null	null	null	null
k147_27998156_1	K00773	tgt; queuine tRNA-ribosyltransferase [EC:2.4.2.29]	null	null	null	null	PF01702.20	Queuine tRNA-ribosyltransferase	WP_100931040_1	tRNA guanosine(34) transglycosylase Tgt [Sagittula sp. P11]	Q28PC5.1	RecName: Full=Queuine tRNA-ribosyltransferase; AltName: Full=Guanine insertion enzyme; AltName: Full=tRNA-guanine transglycosylase [Jannaschia sp. CCS1]	null	null	null	null
k147_33800096_2	K02867	RP-L11, MRPL11, rplK; large subunit ribosomal protein L11	null	null	null	null	null	null	WP_005862823_1	50S ribosomal protein L11 [Sagittula stellata]	Q28UY2.1	RecName: Full=50S ribosomal protein L11 [Jannaschia sp. CCS1]	null	null	null	null
k147_33800096_3	K03566	gcvA; LysR family transcriptional regulator, glycine cleavage system transcriptional activator	null	null	null	null	null	null	WP_100928311_1	LysR family transcriptional regulator [Sagittula sp. P11]	P0A9F6.1	RecName: Full=Glycine cleavage system transcriptional activator; AltName: Full=Gcv operon activator [Escherichia coli K-12]_x0001_P0A9F7.1 RecName: Full=Glycine cleavage system transcriptional activator; AltName: Full=Gcv operon activator [Escherichia coli CFT073]_x0001_P0A9F8.1 RecName: Full=Glycine cleavage system transcriptional activator; AltName: Full=Gcv operon activator [Escherichia coli O…	null	null	null	null
k147_9622458_2	K01991	wza, gfcE; polysaccharide biosynthesis/export protein	null	null	null	null	null	null	WP_100927549_1	sugar ABC transporter substrate-binding protein [Sagittula sp. P11]	null	null	null	null	null	null
k147_22564436_2	K02904	RP-L29, rpmC; large subunit ribosomal protein L29	null	null	null	null	PF00831.25	Ribosomal L29 protein	WP_005854825_1	50S ribosomal protein L29 [Sagittula stellata]	Q28UU6.1	RecName: Full=50S ribosomal protein L29 [Jannaschia sp. CCS1]	null	null	null	null
k147_22564436_3	K02961	RP-S17, MRPS17, rpsQ; small subunit ribosomal protein S17	null	null	null	null	null	null	WP_100928283_1	30S ribosomal protein S17 [Sagittula sp. P11]	null	null	null	null	null	null
k147_22564436_4	K02874	RP-L14, MRPL14, rplN; large subunit ribosomal protein L14	null	null	null	null	PF00238.21	Ribosomal protein L14p/L23e	WP_023851005_1	MULTISPECIES: 50S ribosomal protein L14 [Rhodobacteraceae]	A1B037.1	RecName: Full=50S ribosomal protein L14 [Paracoccus denitrificans PD1222]	null	null	null	null
k147_22564436_5	K02895	RP-L24, MRPL24, rplX; large subunit ribosomal protein L24	null	null	null	null	null	null	WP_100928282_1	50S ribosomal protein L24 [Sagittula sp. P11]	Q5LW47.1	RecName: Full=50S ribosomal protein L24 [Ruegeria pomeroyi DSS-3]	null	null	null	null
k147_22564436_6	K02931	RP-L5, MRPL5, rplE; large subunit ribosomal protein L5	null	null	null	null	null	null	WP_100928281_1	50S ribosomal protein L5 [Sagittula sp. P11]	Q5LW46.1	RecName: Full=50S ribosomal protein L5 [Ruegeria pomeroyi DSS-3]	null	null	null	null
k147_22564436_7	K02954	RP-S14, MRPS14, rpsN; small subunit ribosomal protein S14	null	null	null	null	null	null	WP_005854839_1	30S ribosomal protein S14 [Sagittula stellata]	Q1GK16.1	RecName: Full=30S ribosomal protein S14 [Ruegeria sp. TM1040]	null	null	null	null
k147_22564436_8	K02994	RP-S8, rpsH; small subunit ribosomal protein S8	null	null	null	null	PF00410.21	Ribosomal protein S8	WP_100928280_1	30S ribosomal protein S8 [Sagittula sp. P11]	Q1GK15.1	RecName: Full=30S ribosomal protein S8 [Ruegeria sp. TM1040]	null	null	null	null
k147_22564436_9	K02933	RP-L6, MRPL6, rplF; large subunit ribosomal protein L6	null	null	null	null	null	null	WP_100928279_1	50S ribosomal protein L6 [Sagittula sp. P11]	Q1GK14.1	RecName: Full=50S ribosomal protein L6 [Ruegeria sp. TM1040]	null	null	null	null
k147_22564436_10	K02881	RP-L18, MRPL18, rplR; large subunit ribosomal protein L18	null	null	null	null	PF00861.24	Ribosomal L18 of archaea, bacteria, mitoch. and chloroplast	WP_100928278_1	50S ribosomal protein L18 [Sagittula sp. P11]	Q16AC8.1	RecName: Full=50S ribosomal protein L18 [Roseobacter denitrificans OCh 114]	null	null	null	null
k147_22564436_11	K02988	RP-S5, MRPS5, rpsE; small subunit ribosomal protein S5	null	null	null	null	null	null	WP_100928277_1	30S ribosomal protein S5 [Sagittula sp. P11]	Q1GK12.1	RecName: Full=30S ribosomal protein S5 [Ruegeria sp. TM1040]	null	null	null	null
k147_22564436_12	K02907	RP-L30, MRPL30, rpmD; large subunit ribosomal protein L30	null	null	null	null	PF00327.22	Ribosomal protein L30p/L7e	WP_100928276_1	50S ribosomal protein L30 [Sagittula sp. P11]	Q5LW40.1	RecName: Full=50S ribosomal protein L30 [Ruegeria pomeroyi DSS-3]	null	null	null	null
k147_22564436_15	null	null	null	null	null	null	PF00067.24	Cytochrome P450	WP_100928274_1	cytochrome P450 [Sagittula sp. P11]	C4B644.1	RecName: Full=Vitamin D(3) 25-hydroxylase; AltName: Full=Cytochrome P450 [Pseudonocardia autotrophica]	null	null	null	null
k147_15797505_1	K18029	nicA; nicotinate dehydrogenase subunit A [EC:1.17.2.1]	null	null	null	null	PF00111.29	2Fe-2S iron-sulfur cluster binding domain	WP_100931147_1	ferredoxin [Sagittula sp. P11]	Q88FX9.1	RecName: Full=Nicotinate dehydrogenase subunit A; AltName: Full=Nicotinate degradation protein A; AltName: Full=Nicotinate dehydrogenase small subunit [Pseudomonas putida KT2440]	null	null	null	null
k147_15797505_2	K22296	nicR; MarR family transcriptional regulator, lower aerobic nicotinate degradation pathway regulator	null	null	null	null	null	null	WP_100931148_1	MarR family transcriptional regulator [Sagittula sp. P11]	null	null	null	null	null	null
k147_15797505_3	null	null	null	null	null	null	null	null	WP_100931149_1	TetR/AcrR family transcriptional regulator [Sagittula sp. P11]	null	null	null	null	null	null
k147_15797505_4	K01799	nicE, maiA; maleate isomerase [EC:5.2.1.1]	null	null	null	null	PF17645.3	Arylmalonate decarboxylase	WP_100931150_1	maleate isomerase [Sagittula sp. P11]	Q88FY4.1	RecName: Full=Maleate isomerase; AltName: Full=Maleate cis-trans isomerase; AltName: Full=Nicotinate degradation protein E [Pseudomonas putida KT2440]	null	null	null	null
k147_15797505_5	K15357	nicD; N-formylmaleamate deformylase [EC:3.5.1.106]	null	null	MER0212960	MER0212960 - family S33 unassigned peptidases (Octadecabacter antarcticus) [S33.UPW]#S33#{peptidase unit: 15-258}~source ZP_05063236~	PF12697.9	Alpha/beta hydrolase family	WP_100931151_1	alpha/beta hydrolase [Sagittula sp. P11]	Q88FY3.1	RecName: Full=N-formylmaleamate deformylase; AltName: Full=Nicotinate degradation protein D [Pseudomonas putida KT2440]	null	null	null	null
k147_33835825_2	K19775	exuR; GntR family transcriptional regulator, hexuronate regulon transcriptional repressor	null	null	null	null	null	null	WP_114911828_1	FadR family transcriptional regulator [Acidisphaera sp. G45-3]	null	null	null	null	null	null
k147_33835825_3	null	null	null	null	null	null	null	null	WP_114913738_1	FAA hydrolase family protein [Acidisphaera sp. G45-3]	null	null	null	null	null	null
k147_33835825_4	K07080	K07080; uncharacterized protein	null	null	null	null	PF16868.7	NMT1-like family	WP_015405486_1	TRAP transporter substrate-binding protein [Desulfocapsa sulfexigens]	P0A3T2.1	RecName: Full=31 kDa immunogenic protein; Flags: Precursor [Brucella melitensis bv. 1 str. 16M]_x0001_P0A3T3.1 RecName: Full=31 kDa immunogenic protein; Flags: Precursor [Brucella abortus bv. 1 str. 9-941]	Q8EJK7	gnl|TC-DB|Q8EJK7|2.A.56.1.12 Alpha-ketoglutarate uptake system substrate-binding component OS=Shewanella oneidensis (strain MR-1) OX=211586 GN=SO_0456 PE=4 SV=1	BH2947	15615509 TRAP-T immunogenic protein [Bacillus halodurans C-125]
k147_33835825_5	null	null	null	null	null	null	null	null	AEG16742_1	TRAP transporter, 4TM/12TM fusion protein [Desulfotomaculum kuznetsovii DSM 6115]	null	null	Q8EJK8	gnl|TC-DB|Q8EJK8|2.A.56.1.12 Alpha-ketoglutarate uptake system bifunctional large and small subunit permease component OS=Shewanella oneidensis (strain MR-1) OX=211586 GN=SO_0455 PE=4 SV=1	BH0602	15613165 TRAP-T BH0602~unknown conserved protein in others [Bacillus halodurans C-125]
k147_33835825_6	K13051	ASRGL1, iaaA; L-asparaginase / beta-aspartyl-peptidase [EC:3.5.1.1 3.4.19.5]	null	null	MER0178240	MER0178240 - family T2 unassigned peptidases (Sagittula stellata) [T02.UPW]#T02#{peptidase unit: 8-295}~source ZP_01747568~	PF01112.20	Asparaginase	WP_018067653_1	isoaspartyl peptidase/L-asparaginase [Martelella mediterranea]	Q7CQV5.1	RecName: Full=Isoaspartyl peptidase; AltName: Full=Beta-aspartyl-peptidase; AltName: Full=Isoaspartyl dipeptidase; Contains: RecName: Full=Isoaspartyl peptidase subunit alpha; Contains: RecName: Full=Isoaspartyl peptidase subunit beta; Flags: Precursor [Salmonella enterica subsp. enterica serovar Typhimurium str. LT2]	null	null	null	null
k147_33835825_7	K22278	pgdA; peptidoglycan-N-acetylglucosamine deacetylase [EC:3.5.1.104]	BCI52933.1	CE4	null	null	null	null	WP_066105012_1	polysaccharide deacetylase [Yangia sp. CCB-MM3]	null	null	null	null	null	null
k147_33835825_8	null	null	null	null	null	null	PF13561.8	Enoyl-(Acyl carrier protein) reductase	WP_066105009_1	SDR family NAD(P)-dependent oxidoreductase [Yangia sp. CCB-MM3]	A0QYC2.1	RecName: Full=D-threitol dehydrogenase [Mycolicibacterium smegmatis MC2 155]	null	null	null	null
k147_33835825_9	K00077	panE, apbA; 2-dehydropantoate 2-reductase [EC:1.1.1.169]	null	null	null	null	null	null	WP_018067650_1	2-dehydropantoate 2-reductase [Martelella mediterranea]	null	null	null	null	null	null
k147_33835825_10	K01470	E3.5.2.10; creatinine amidohydrolase [EC:3.5.2.10]	null	null	null	null	PF02633.16	Creatinine amidohydrolase	WP_066105004_1	creatininase [Yangia sp. CCB-MM3]	null	null	null	null	null	null
k147_33835825_11	null	null	null	null	null	null	null	null	WP_066105001_1	GntR family transcriptional regulator [Yangia sp. CCB-MM3]	null	null	null	null	null	null
k147_36056305_1	K25133	hmuU, phuU, bhuU, hemU; heme transport system permease protein	null	null	null	null	PF01032.20	FecCD transport family	WP_100927443_1	iron ABC transporter [Sagittula sp. P11]	null	null	O68878	gnl|TC-DB|O68878|3.A.1.14.21 ABC-type permease OS=Pseudomonas aeruginosa GN=phuU PE=4 SV=1	SMc01511	15966183 ABC(membrane) PUTATIVE HEMIN TRANSPORT SYSTEM PERMEASE TRANSMEMBRANE PROTEIN [Sinorhizobium meliloti 1021]
k147_36056305_2	K25132	hmuT, phuT, bhuT, hemT; heme transport system substrate-binding protein	null	null	null	null	null	null	WP_100930820_1	hemin ABC transporter substrate-binding protein [Sagittula sp. P11]	Q56991.2	RecName: Full=Hemin-binding periplasmic protein HmuT; Flags: Precursor [Yersinia pestis]	Q7VSQ6	gnl|TC-DB|Q7VSQ6|3.A.1.14.20 Putative hemin binding protein OS=Bordetella pertussis GN=bhuT PE=4 SV=1	SMc01512	15966182 ABC(binding protein) PUTATIVE HEMIN BINDING PERIPLASMIC TRANSMEMBRANE PROTEIN [Sinorhizobium meliloti 1021]
k147_555958_3	K03070	secA; preprotein translocase subunit SecA [EC:7.4.2.8]	null	null	null	null	null	null	WP_100928887_1	preprotein translocase subunit SecA [Sagittula sp. P11]	Q16D42.1	RecName: Full=Protein translocase subunit SecA [Roseobacter denitrificans OCh 114]	P10408	gnl|TC-DB|P10408|3.A.5.1.1 PREPROTEIN TRANSLOCASE SECA SUBUNIT - Escherichia coli.	null	null
k147_4802564_1	null	null	null	null	null	null	PF03401.16	Tripartite tricarboxylate transporter family receptor	WP_100931108_1	tricarboxylate transporter [Sagittula sp. P11]	null	null	null	null	null	null
k147_4802564_2	K07793	tctA; putative tricarboxylic transport membrane protein	null	null	null	null	null	null	WP_100931107_1	tricarboxylate transporter [Sagittula sp. P11]	null	null	null	null	null	null
k147_17347378_2	K06859	pgi1; glucose-6-phosphate isomerase, archaeal [EC:5.3.1.9]	null	null	null	null	PF06560.13	Glucose-6-phosphate isomerase (GPI)	WP_100930560_1	glucose-6-phosphate isomerase [Sagittula sp. P11]	A6UCB5.1	RecName: Full=Glucose-6-phosphate isomerase; Short=GPI; AltName: Full=Phosphoglucose isomerase; Short=PGI; AltName: Full=Phosphohexose isomerase; Short=PHI [Sinorhizobium medicae WSM419]	null	null	null	null
k147_17347378_4	K19337	hexR; RpiR family transcriptional regulator, carbohydrate utilization regulator	null	null	null	null	null	null	WP_100930559_1	MurR/RpiR family transcriptional regulator [Sagittula sp. P11]	O68281.2	RecName: Full=HTH-type transcriptional regulator HexR; AltName: Full=Hex regulon repressor [Pseudomonas aeruginosa PAO1]	null	null	null	null
k147_3403318_2	K03559	exbD; biopolymer transport protein ExbD	null	null	null	null	PF02472.18	Biopolymer transport protein ExbD/TolR	WP_100931231_1	biopolymer transporter ExbD [Sagittula sp. P11]	null	null	null	null	null	null
k147_3403318_3	K03561	exbB; biopolymer transport protein ExbB	null	null	null	null	null	null	WP_100931230_1	MotA/TolQ/ExbB proton channel family protein [Sagittula sp. P11]	null	null	null	null	null	null
k147_38410506_1	K06213	mgtE; magnesium transporter	null	null	null	null	null	null	WP_100929831_1	magnesium transporter [Sagittula sp. P11]	O34442.1	RecName: Full=Magnesium transporter MgtE [Bacillus subtilis subsp. subtilis str. 168]	Q8EAE0	gnl|TC-DB|Q8EAE0|1.A.26.1.7 Magnesium transporter MgtE OS=Shewanella oneidensis (strain MR-1) OX=211586 GN=SO_3966 PE=3 SV=1	mll1318	13471369 MgtE magnesium transporter [Mesorhizobium loti MAFF303099]
k147_816638_3	K07114	yfbK; Ca-activated chloride channel homolog	null	null	null	null	null	null	WP_012177137_1	VWA domain-containing protein [Dinoroseobacter shibae]	null	null	null	null	null	null
k147_1243936_1	K03559	exbD; biopolymer transport protein ExbD	null	null	null	null	PF02472.18	Biopolymer transport protein ExbD/TolR	WP_100927438_1	biopolymer transporter ExbD [Sagittula sp. P11]	null	null	null	null	null	null
k147_1243936_2	K03832	tonB; periplasmic protein TonB	null	null	null	null	null	null	WP_100927437_1	hypothetical protein [Sagittula sp. P11]	null	null	null	null	null	null
k147_22352763_1	K00817	hisC; histidinol-phosphate aminotransferase [EC:2.6.1.9]	null	null	null	null	PF00155.23	Aminotransferase class I and II	WP_100929670_1	histidinol-phosphate aminotransferase [Sagittula sp. P11]	Q3AAT6.1	RecName: Full=Histidinol-phosphate aminotransferase 2; AltName: Full=Imidazole acetol-phosphate transaminase 2 [Carboxydothermus hydrogenoformans Z-2901]	null	null	null	null
k147_22352763_3	null	null	null	null	null	null	PF13460.8	NAD(P)H-binding	WP_100929672_1	epimerase [Sagittula sp. P11]	null	null	null	null	null	null
k147_35082814_2	K02013	ABC.FEV.A; iron complex transport system ATP-binding protein [EC:7.2.2.-]	null	null	null	null	null	null	WP_100931330_1	histidinol phosphatase [Sagittula sp. P11]	Q81V82.1	RecName: Full=Petrobactin import ATP-binding protein FpuD [Bacillus anthracis]	Q5SKA0	gnl|TC-DB|Q5SKA0|3.A.1.14.26 Iron ABC transporter, ATP-binding protein OS=Thermus thermophilus (strain HB8 / ATCC 27634 / DSM 579) OX=300852 GN=TTHA0748 PE=4 SV=1	PSPTO3258	28870422 ABC(ABC) iron ABC transporter, ATP-binding protein [Pseudomonas syringae pv. tomato DC3000]
k147_38176376_1	K06048	gshA, ybdK; glutamate---cysteine ligase / carboxylate-amine ligase [EC:6.3.2.2 6.3.-.-]	null	null	null	null	null	null	WP_100926938_1	carboxylate-amine ligase [Sagittula sp. P11]	Q28R34.1	RecName: Full=Putative glutamate--cysteine ligase 2; AltName: Full=Gamma-glutamylcysteine synthetase 2; Short=GCS 2; Short=Gamma-GCS 2 [Jannaschia sp. CCS1]	null	null	null	null
k147_38176376_3	null	null	null	null	null	null	PF08002.13	Protein of unknown function (DUF1697)	WP_100926936_1	hypothetical protein [Sagittula sp. P11]	null	null	null	null	null	null
k147_38176376_4	K02034	ABC.PE.P1; peptide/nickel transport system permease protein	null	null	null	null	null	null	WP_100926935_1	peptide ABC transporter [Sagittula sp. P11]	P42063.1	RecName: Full=Oligopeptide transport system permease protein AppC [Bacillus subtilis subsp. subtilis str. 168]	P42063	gnl|TC-DB|P42063|3.A.1.5.20 Oligopeptide transport system permease protein appC - Bacillus subtilis.	all2011	17229503 ABC(membrane) permease protein of ABC transporter [Nostoc sp. PCC7120]
k147_38176376_5	K02033	ABC.PE.P; peptide/nickel transport system permease protein	null	null	null	null	null	null	WP_100926934_1	ABC transporter substrate-binding protein [Sagittula sp. P11]	P42062.2	RecName: Full=Oligopeptide transport system permease protein AppB [Bacillus subtilis subsp. subtilis str. 168]	P42062	gnl|TC-DB|P42062|3.A.1.5.20 Oligopeptide transport system permease protein appB - Bacillus subtilis.	all2012	17229504 ABC(membrane) permease protein of ABC transporter [Nostoc sp. PCC7120]
k147_13884911_2	K07018	K07018; uncharacterized protein	null	null	MER0068875	MER0068875 - subfamily S9C unassigned peptidases (Silicibacter sp. TM1040) [S09.UPC]#S09C#{peptidase unit: 1-212}~source YP_613234~	PF02129.20	X-Pro dipeptidyl-peptidase (S15 family)	WP_100926879_1	alpha/beta hydrolase [Sagittula sp. P11]	Q9ZD73.1	RecName: Full=Uncharacterized protein RP471 [Rickettsia prowazekii str. Madrid E]	null	null	null	null
k147_13884911_3	K13643	iscR; Rrf2 family transcriptional regulator, iron-sulfur cluster assembly transcription factor	null	null	null	null	PF02082.22	Iron-dependent Transcriptional regulator	WP_100926878_1	Rrf2 family transcriptional regulator [Sagittula sp. P11]	B7VJS5.1	RecName: Full=HTH-type transcriptional regulator IscR [Vibrio atlanticus LGP32]	null	null	null	null
k147_13884911_4	K04487	iscS, NFS1; cysteine desulfurase [EC:2.8.1.7]	null	null	null	null	PF00266.21	Aminotransferase class-V	WP_100926877_1	aminotransferase [Sagittula sp. P11]	Q01179.1	RecName: Full=Cysteine desulfurase; AltName: Full=Nitrogenase metalloclusters biosynthesis protein NifS [Rhodobacter sphaeroides]	null	null	null	null
k147_23501024_1	K02484	K02484; two-component system, OmpR family, sensor kinase [EC:2.7.13.3]	null	null	null	null	null	null	WP_100929033_1	two-component sensor histidine kinase [Sagittula sp. P11]	Q8ZLZ9.1	RecName: Full=Sensor protein QseC [Salmonella enterica subsp. enterica serovar Typhimurium str. LT2]	null	null	null	null
k147_23501024_2	K02483	K02483; two-component system, OmpR family, response regulator	null	null	null	null	null	null	WP_100929032_1	DNA-binding response regulator [Sagittula sp. P11]	P52076.1	RecName: Full=Transcriptional regulatory protein QseB [Escherichia coli K-12]	null	null	null	null
k147_23501024_5	null	null	null	null	null	null	PF10029.11	Predicted periplasmic protein (DUF2271)	WP_058898341_1	DUF2271 domain-containing protein [Pannonibacter phragmitetus]	null	null	null	null	null	null
k147_41579139_1	K00799	GST, gst; glutathione S-transferase [EC:2.5.1.18]	null	null	null	null	null	null	WP_100930112_1	glutathione S-transferase [Sagittula sp. P11]	null	null	null	null	null	null
k147_41579139_3	K07305	msrB; peptide-methionine (R)-S-oxide reductase [EC:1.8.4.12]	null	null	null	null	PF01641.20	SelR domain	WP_100930113_1	peptide-methionine (R)-S-oxide reductase [Sagittula sp. P11]	Q3SJU1.1	RecName: Full=Peptide methionine sulfoxide reductase MsrB; AltName: Full=Peptide-methionine (R)-S-oxide reductase [Thiobacillus denitrificans ATCC 25259]	null	null	null	null
k147_11401528_2	K10195	togA; oligogalacturonide transport system ATP-binding protein	null	null	null	null	null	null	WP_100930053_1	sugar ABC transporter ATP-binding protein [Sagittula sp. P11]	Q46ZM0.1	RecName: Full=sn-glycerol-3-phosphate import ATP-binding protein UgpC [Cupriavidus pinatubonensis JMP134]	Q93KB8	gnl|TC-DB|Q93KB8|3.A.1.1.11 ABC ATPase - Erwinia chrysanthemi.	4592	2.1 140163 139066 ABC transporter, nucleotide binding/ATPase protein [sugar] xxxX e-106 8.3 [Agrobacterium tumefaciens]
k147_11401528_3	K10194	togN; oligogalacturonide transport system permease protein	null	null	null	null	PF00528.24	Binding-protein-dependent transport system inner membrane component	WP_100930052_1	sugar ABC transporter permease [Sagittula sp. P11]	O31520.1	RecName: Full=Probable ABC transporter permease protein YesQ [Bacillus subtilis subsp. subtilis str. 168]	Q93KB9	gnl|TC-DB|Q93KB9|3.A.1.1.11 Inner membrane protein - Erwinia chrysanthemi.	4593	2.1 141050 140169 ABC transporter, membrane spanning protein [sugar] xxxX 1e-94 8.3 [Agrobacterium tumefaciens]
k147_11401528_4	K10193	togM; oligogalacturonide transport system permease protein	null	null	null	null	PF00528.24	Binding-protein-dependent transport system inner membrane component	WP_100930051_1	sugar ABC transporter permease [Sagittula sp. P11]	O31519.1	RecName: Full=Probable ABC transporter permease protein YesP [Bacillus subtilis subsp. subtilis str. 168]	Q93KC0	gnl|TC-DB|Q93KC0|3.A.1.1.11 Inner membrane protein - Erwinia chrysanthemi.	4594	2.1 141936 141058 ABC transporter, membrane spanning protein [sugar] xxxX e-105 8.3 [Agrobacterium tumefaciens]
k147_13704865_1	K00045	E1.1.1.67, mtlK; mannitol 2-dehydrogenase [EC:1.1.1.67]	null	null	null	null	null	null	WP_100930064_1	mannitol dehydrogenase [Sagittula sp. P11]	P33216.3	RecName: Full=Mannitol 2-dehydrogenase; Short=M2DH; Short=MDH [Rhodobacter sphaeroides]	null	null	null	null
k147_9391665_2	K15581	oppB; oligopeptide transport system permease protein	null	null	null	null	null	null	WP_100930974_1	oligopeptide ABC transporter permease OppB [Sagittula sp. P11]	P08005.1	RecName: Full=Oligopeptide transport system permease protein OppB [Salmonella enterica subsp. enterica serovar Typhimurium str. LT2]	P08005	gnl|TC-DB|P08005|3.A.1.5.1 Oligopeptide transport system permease protein oppB - Salmonella typhimurium.	STM1745	16765089 ABC(membrane) ABC superfamily (membrane), oligopeptide transport protein [Salmonella typhimurium LT2]
k147_9391665_3	K15582	oppC; oligopeptide transport system permease protein	null	null	null	null	null	null	WP_100930973_1	peptide ABC transporter permease [Sagittula sp. P11]	P45053.1	RecName: Full=Oligopeptide transport system permease protein OppC [Haemophilus influenzae Rd KW20]	Q5V9S0	gnl|TC-DB|Q5V9S0|3.A.1.5.22 Oligopeptide permease C - Vibrio fluvialis.	VC1093	15641106 ABC(membrane) oligopeptide ABC transporter, permease protein [Vibrio cholerae El Tor N16961]
k147_9391665_4	K02032	ddpF; peptide/nickel transport system ATP-binding protein	null	null	null	null	null	null	WP_100929333_1	ABC transporter ATP-binding protein [Sagittula sp. P11]	Q6D3A9.2	RecName: Full=Glutathione import ATP-binding protein GsiA [Pectobacterium atrosepticum SCRI1043]	Q9F9T4	gnl|TC-DB|Q9F9T4|3.A.1.5.23 EppD - EDTA-degrading bacterium BNC1.	BMEII0738	17989083 ABC(ABC) OLIGOPEPTIDE TRANSPORT ATP-BINDING PROTEIN OPPD [Brucella melitensis 16M]
k147_9391665_5	null	null	null	null	null	null	null	null	WP_100930972_1	TetR/AcrR family transcriptional regulator [Sagittula sp. P11]	null	null	null	null	null	null
k147_9391665_6	K03585	acrA, mexA, adeI, smeD, mtrC, cmeA; membrane fusion protein, multidrug efflux system	null	null	null	null	PF00529.22	Cation efflux system protein CusB domain 1	WP_100929332_1	efflux RND transporter periplasmic adaptor subunit [Sagittula sp. P11]	P0C069.1	RecName: Full=Multidrug/solvent efflux pump periplasmic linker protein MepA; Flags: Precursor [Pseudomonas putida]_x0001_Q88N30.1 RecName: Full=Probable efflux pump periplasmic linker TtgA; Flags: Precursor [Pseudomonas putida KT2440]	Q9WWZ9	gnl|TC-DB|Q9WWZ9|2.A.6.2.9 Toluene efflux pump periplasmic linker protein ttgA - Pseudomonas putida.	null	null
k147_9391665_7	K18138	acrB, mexB, adeJ, smeE, mtrD, cmeB; multidrug efflux pump	null	null	null	null	PF00873.21	AcrB/AcrD/AcrF family	WP_100929331_1	hydrophobe/amphiphile efflux-1 family RND transporter [Sagittula sp. P11]	P31224.1	RecName: Full=Multidrug efflux pump subunit AcrB; AltName: Full=AcrAB-TolC multidrug efflux pump subunit AcrB; AltName: Full=Acridine resistance protein B [Escherichia coli K-12]	O68441	gnl|TC-DB|O68441|2.A.6.2.3 TRANSMEMBRANE EFFLUX PUMP PROTEIN - Agrobacterium radiobacter.	SO4692	24376164 RND AcrB/AcrD/AcrF family protein [Shewanella oneidensis MR-1]
k147_3578517_1	null	null	null	null	null	null	null	null	WP_100930783_1	glutathione ABC transporter ATP-binding protein GsiA [Sagittula sp. P11]	Q6D3A9.2	RecName: Full=Glutathione import ATP-binding protein GsiA [Pectobacterium atrosepticum SCRI1043]	P75796	gnl|TC-DB|P75796|3.A.1.5.11 Hypothetical ABC transporter ATP-binding protein yliA - Escherichia coli.	RS04662	17546098 ABC(ABC) PROBABLE ATP-BINDING ABC TRANSPORTER PROTEIN [Ralstonia solanacearum GMI1000]
k147_8426123_2	K02013	ABC.FEV.A; iron complex transport system ATP-binding protein [EC:7.2.2.-]	null	null	null	null	null	null	WP_100931491_1	ferrichrome ABC transporter [Sagittula sp. P11]	P49938.1	RecName: Full=Iron(3+)-hydroxamate import ATP-binding protein FhuC; AltName: Full=Ferric hydroxamate uptake protein C; AltName: Full=Ferrichrome transport ATP-binding protein FhuC; AltName: Full=Iron(III)-hydroxamate import ATP-binding protein FhuC [Bacillus subtilis subsp. subtilis str. 168]	P07821	gnl|TC-DB|P07821|3.A.1.14.3 Ferrichrome transport ATP-binding protein fhuC - Escherichia coli.	SMb21429	16265005 ABC(ABC) putative iron ABC transporter ATP-binding protein [Sinorhizobium meliloti 1021]
k147_8426123_3	K02035	ABC.PE.S; peptide/nickel transport system substrate-binding protein	null	null	null	null	null	null	WP_100931492_1	ABC transporter substrate-binding protein [Sagittula sp. P11]	null	null	null	null	PSPTO2576	28869767 ABC(binding protein) peptide ABC transporter, periplasmic peptide-binding protein [Pseudomonas syringae pv. tomato DC3000]
k147_8426123_4	null	null	null	null	null	null	null	null	WP_100931493_1	hypothetical protein [Sagittula sp. P11]	null	null	null	null	null	null
k147_37148333_2	K03531	ftsZ; cell division protein FtsZ	null	null	null	null	null	null	WP_100929883_1	cell division protein FtsZ [Sagittula sp. P11]	null	null	null	null	null	null
k147_37148333_4	K03590	ftsA; cell division protein FtsA	null	null	null	null	null	null	WP_005856862_1	cell division protein FtsA [Sagittula stellata]	O30994.1	RecName: Full=Cell division protein FtsA [Sinorhizobium meliloti 1021]	null	null	null	null
k147_37148333_5	K03589	ftsQ; cell division protein FtsQ	null	null	null	null	null	null	WP_100929881_1	cell division protein FtsQ [Sagittula sp. P11]	F7ZDD2.1	RecName: Full=Cell division protein FtsQ [Roseobacter litoralis Och 149]	null	null	null	null
k147_37148333_6	K01921	ddl; D-alanine-D-alanine ligase [EC:6.3.2.4]	null	null	null	null	null	null	WP_100929880_1	D-alanine--D-alanine ligase [Sagittula sp. P11]	Q5LU57.1	RecName: Full=D-alanine--D-alanine ligase; AltName: Full=D-Ala-D-Ala ligase; AltName: Full=D-alanylalanine synthetase [Ruegeria pomeroyi DSS-3]	null	null	null	null
k147_1518220_3	K07483	K07483; transposase	null	null	null	null	null	null	WP_076705841_1	IS66 family insertion sequence hypothetical protein [Pelagibaca abyssi]	null	null	null	null	null	null
k147_1518220_4	K07484	K07484; transposase	null	null	null	null	PF05717.15	IS66 Orf2 like protein	WP_076623781_1	IS66 family insertion sequence hypothetical protein [Thiobacimonas profunda]	P55503.1	RecName: Full=Uncharacterized protein y4jC [Sinorhizobium fredii NGR234]	null	null	null	null
k147_1518220_5	K07484	K07484; transposase	null	null	null	null	null	null	WP_076623782_1	transposase [Thiobacimonas profunda]	P55504.1	RecName: Full=Uncharacterized protein y4jD [Sinorhizobium fredii NGR234]	null	null	null	null
k147_31446001_1	null	null	null	null	null	null	null	null	null	null	P76481.1	RecName: Full=Uncharacterized protein YfbK [Escherichia coli K-12]	VIP05124.1	gnl|TC-DB|VIP05124.1|1.A.13.2.4 von Willebrand factor type A domain protein OS=Bacteroides fragilis str. S24L26 GN=M133_3428 PE=4 SV=1: vWF_A: VWA_2: DUF3520 [Tuwongella immobilis]	null	null
k147_31446001_2	null	null	null	null	null	null	null	null	WP_055045164_1	alkaline phosphatase [Devosia sp. A16]	null	null	null	null	null	null
k147_31446001_4	null	null	null	null	null	null	null	null	WP_100930928_1	LysR family transcriptional regulator [Sagittula sp. P11]	null	null	null	null	null	null
k147_31446001_5	K04080	ibpA; molecular chaperone IbpA	null	null	null	null	null	null	WP_100928830_1	heat-shock protein [Sagittula sp. P11]	A8ACK0.1	RecName: Full=Small heat shock protein IbpA; AltName: Full=16 kDa heat shock protein A [Citrobacter koseri ATCC BAA-895]	null	null	null	null
k147_31446001_7	K04775	ydgD; protease YdgD [EC:3.4.21.-]	null	null	MER0216942	MER0216942 - B1598 peptidase (Sagittula stellata) [S01.260]#S01A#{peptidase unit: 29-247}~source ZP_01748043~	null	null	WP_100930929_1	hypothetical protein [Sagittula sp. P11]	null	null	null	null	null	null
k147_31446001_8	K04775	ydgD; protease YdgD [EC:3.4.21.-]	null	null	null	null	PF00089.28	Trypsin	WP_100930930_1	trypsin [Sagittula sp. P11]	null	null	null	null	null	null
k147_1209132_2	K20975	K20975; two-component system, sensor histidine kinase [EC:2.7.13.3]	null	null	null	null	null	null	WP_100931191_1	hybrid sensor histidine kinase/response regulator [Sagittula sp. P11]	null	null	null	null	null	null
k147_40388029_3	null	null	null	null	MER0808372	MER0808372 - subfamily M20F unassigned peptidases (Salipiger mucosus) [M20.UPF]#M20F#{peptidase unit: 7-455}~source S9RQQ4~	PF01546.30	Peptidase family M20/M25/M40	WP_100930490_1	hypothetical protein [Sagittula sp. P11]	Q9P6I2.2	RecName: Full=Cys-Gly metallodipeptidase dug1; AltName: Full=GSH degradosomal complex subunit DUG1 [Schizosaccharomyces pombe 972h-]	null	null	null	null
k147_40722046_1	K06145	gntR; LacI family transcriptional regulator, gluconate utilization system Gnt-I transcriptional repressor	null	null	null	null	PF00532.23	Periplasmic binding proteins and sugar binding domain of LacI family	WP_100928122_1	LacI family transcriptional regulator [Sagittula sp. P11]	P0ACP5.1	RecName: Full=HTH-type transcriptional regulator GntR; AltName: Full=Gluconate utilization system GNT-I transcriptional repressor [Escherichia coli K-12]_x0001_P0ACP6.1 RecName: Full=HTH-type transcriptional regulator GntR; AltName: Full=Gluconate utilization system GNT-I transcriptional repressor [Escherichia coli CFT073]	null	null	null	null
k147_40722046_2	K00945	cmk; CMP/dCMP kinase [EC:2.7.4.25]	null	null	null	null	PF02224.20	Cytidylate kinase	WP_100928123_1	(d)CMP kinase [Sagittula sp. P11]	A8LSF1.1	RecName: Full=Cytidylate kinase; Short=CK; AltName: Full=Cytidine monophosphate kinase; Short=CMP kinase [Dinoroseobacter shibae DFL 12 = DSM 16493]	null	null	null	null
k147_14216411_2	K01474	hyuB; N-methylhydantoinase B [EC:3.5.2.14]	null	null	null	null	PF02538.16	Hydantoinase B/oxoprolinase	WP_100931134_1	methylhydantoinase [Sagittula sp. P11]	Q58373.1	RecName: Full=Uncharacterized protein MJ0963 [Methanocaldococcus jannaschii DSM 2661]	null	null	null	null
k147_39747005_2	K04749	rsbV; anti-sigma B factor antagonist	null	null	null	null	PF01740.23	STAS domain	WP_100927725_1	anti-sigma factor antagonist [Sagittula sp. P11]	null	null	null	null	null	null
k147_39747005_3	K04757	rsbW; serine/threonine-protein kinase RsbW [EC:2.7.11.1]	null	null	null	null	PF13581.8	Histidine kinase-like ATPase domain	WP_100927726_1	ATP-binding protein [Sagittula sp. P11]	null	null	null	null	null	null
k147_39747005_4	K00681	ggt; gamma-glutamyltranspeptidase / glutathione hydrolase [EC:2.3.2.2 3.4.19.13]	null	null	MER0107511	MER0107511 - oxamate amidohydrolase proenzyme ({Klebsiella pneumonia}) (Sagittula stellata) [T03.025]#T03#{peptidase unit: 2-501}~source EBA08207~	PF01019.23	Gamma-glutamyltranspeptidase	WP_100927727_1	gamma-glutamyltransferase [Sagittula sp. P11]	O05218.1	RecName: Full=Glutathione hydrolase-like YwrD proenzyme; AltName: Full=Putative gamma-glutamyltransferase YwrD; Contains: RecName: Full=Glutathione hydrolase-like YwrD large chain; Contains: RecName: Full=Glutathione hydrolase-like YwrD small chain [Bacillus subtilis subsp. subtilis str. 168]	null	null	null	null
k147_39747005_5	null	null	null	null	null	null	null	null	WP_100927728_1	hypothetical protein [Sagittula sp. P11]	null	null	null	null	null	null
k147_39747005_6	K01919	gshA; glutamate--cysteine ligase [EC:6.3.2.2]	null	null	null	null	null	null	WP_100927729_1	glutamate--cysteine ligase [Sagittula sp. P11]	O22493.1	RecName: Full=Glutamate--cysteine ligase, chloroplastic; AltName: Full=Gamma-ECS; Short=GCS; AltName: Full=Gamma-glutamylcysteine synthetase; Flags: Precursor [Solanum lycopersicum]	null	null	null	null
k147_39747005_8	null	null	null	null	null	null	null	null	WP_100927731_1	hypothetical protein [Sagittula sp. P11]	null	null	null	null	null	null
k147_35950883_2	null	null	null	null	null	null	PF13561.8	Enoyl-(Acyl carrier protein) reductase	WP_100926928_1	short-chain dehydrogenase [Sagittula sp. P11]	Q51576.1	RecName: Full=Uncharacterized oxidoreductase PA3106 [Pseudomonas aeruginosa PAO1]	null	null	null	null
k147_37800734_2	K01652	E2.2.1.6L, ilvB, ilvG, ilvI; acetolactate synthase I/II/III large subunit [EC:2.2.1.6]	null	null	null	null	null	null	WP_100931565_1	acetolactate synthase large subunit [Sagittula sp. P11]	O53554.1	RecName: Full=Putative acetolactate synthase large subunit IlvX; Short=ALS; AltName: Full=Acetohydroxy-acid synthase large subunit; Short=AHAS [Mycobacterium tuberculosis H37Rv]	null	null	null	null
k147_27541172_2	K09903	pyrH; uridylate kinase [EC:2.7.4.22]	null	null	null	null	PF00696.30	Amino acid kinase family	WP_100930384_1	UMP kinase [Sagittula sp. P11]	Q5LSV4.1	RecName: Full=Uridylate kinase; Short=UK; AltName: Full=Uridine monophosphate kinase; Short=UMP kinase; Short=UMPK [Ruegeria pomeroyi DSS-3]	null	null	null	null
k147_27541172_3	K17736	cdhR; AraC family transcriptional regulator, carnitine catabolism transcriptional activator	null	null	null	null	null	null	WP_100930385_1	AraC family transcriptional regulator [Sagittula sp. P11]	Q9HTH5.1	RecName: Full=HTH-type transcriptional regulator CdhR; AltName: Full=Carnitine catabolism transcriptional activator [Pseudomonas aeruginosa PAO1]	null	null	null	null
k147_11618121_2	K03455	TC.KEF; monovalent cation:H+ antiporter-2, CPA2 family	null	null	null	null	null	null	WP_100929938_1	potassium transporter [Sagittula sp. P11]	B1IRC9.1	RecName: Full=Glutathione-regulated potassium-efflux system protein KefC; AltName: Full=K(+)/H(+) antiporter [Escherichia coli ATCC 8739]_x0001_B1XC48.1 RecName: Full=Glutathione-regulated potassium-efflux system protein KefC; AltName: Full=K(+)/H(+) antiporter [Escherichia coli str. K-12 substr. DH10B]_x0001_C4ZPX3.1 RecName: Full=Glutathione-regulated potassium-efflux system protein KefC; AltNa…	V9HMH9	gnl|TC-DB|V9HMH9|2.A.37.1.10 Monovalent cation:proton antiporter-2 (CPA2) family transporter OS=Simonsiella muelleri ATCC 29453 GN=HMPREF9021_01065 PE=4 SV=1	VPA0464	28900319 CPA2 putative TrkA family protein [Vibrio parahaemolyticus RIMD2210633]
k147_11618121_3	null	null	null	null	null	null	PF12697.9	Alpha/beta hydrolase family	WP_081508270_1	alpha/beta hydrolase [Roseovarius mucosus]	null	null	null	null	null	null
k147_11618121_4	K10764	metZ; O-succinylhomoserine sulfhydrylase [EC:2.5.1.-]	null	null	null	null	PF01053.22	Cys/Met metabolism PLP-dependent enzyme	WP_100929940_1	O-succinylhomoserine sulfhydrylase [Sagittula sp. P11]	P9WGB4.1	RecName: Full=O-succinylhomoserine sulfhydrylase; Short=OSH sulfhydrylase; Short=OSHS sulfhydrylase [Mycobacterium tuberculosis CDC1551]_x0001_P9WGB5.1 RecName: Full=O-succinylhomoserine sulfhydrylase; Short=OSH sulfhydrylase; Short=OSHS sulfhydrylase [Mycobacterium tuberculosis H37Rv]	null	null	null	null
k147_11618121_5	K09007	folE2; GTP cyclohydrolase IB [EC:3.5.4.16]	null	null	null	null	null	null	WP_100929941_1	GTP cyclohydrolase I FolE2 [Sagittula sp. P11]	Q1GF96.1	RecName: Full=GTP cyclohydrolase FolE2 [Ruegeria sp. TM1040]	null	null	null	null
k147_16664420_2	null	null	null	null	null	null	PF01906.19	Putative heavy-metal-binding	WP_100926873_1	hypothetical protein [Sagittula sp. P11]	A4WV36.1	RecName: Full=UPF0145 protein Rsph17025_2361 [Rhodobacter sphaeroides ATCC 17025]	null	null	null	null
k147_31129701_2	null	null	null	null	null	null	null	null	WP_011453126_1	methyltransferase [Jannaschia sp. CCS1]	Q28JB2.1	RecName: Full=Putative methyltransferase Jann_4284 [Jannaschia sp. CCS1]	null	null	null	null
k147_16743554_2	K04042	glmU; bifunctional UDP-N-acetylglucosamine pyrophosphorylase / glucosamine-1-phosphate N-acetyltransferase [EC:2.7.7.23 2.3.1.157]	null	null	null	null	null	null	WP_100930191_1	bifunctional N-acetylglucosamine-1-phosphate uridyltransferase/glucosamine-1-phosphate acetyltransferase [Sagittula sp. P11]	Q1GIQ5.1	RecName: Full=Bifunctional protein GlmU; Includes: RecName: Full=UDP-N-acetylglucosamine pyrophosphorylase; AltName: Full=N-acetylglucosamine-1-phosphate uridyltransferase; Includes: RecName: Full=Glucosamine-1-phosphate N-acetyltransferase [Ruegeria sp. TM1040]	null	null	null	null
k147_16743554_3	K00820	glmS, GFPT; glutamine---fructose-6-phosphate transaminase (isomerizing) [EC:2.6.1.16]	null	null	null	null	null	null	WP_100930190_1	glutamine--fructose-6-phosphate transaminase (isomerizing) [Sagittula sp. P11]	Q98LX5.3	RecName: Full=Glutamine--fructose-6-phosphate aminotransferase [isomerizing]; AltName: Full=D-fructose-6-phosphate amidotransferase; AltName: Full=GFAT; AltName: Full=Glucosamine-6-phosphate synthase; AltName: Full=Hexosephosphate aminotransferase; AltName: Full=L-glutamine--D-fructose-6-phosphate amidotransferase [Mesorhizobium japonicum MAFF 303099]	null	null	null	null
k147_16743554_6	null	null	null	null	null	null	PF08713.13	DNA alkylation repair enzyme	WP_100930187_1	DNA alkylation repair protein [Sagittula sp. P11]	null	null	null	null	null	null
k147_16743554_8	K03639	moaA, CNX2; GTP 3',8-cyclase [EC:4.1.99.22]	null	null	null	null	null	null	WP_100930185_1	GTP 3',8-cyclase MoaA [Sagittula sp. P11]	A8LIR8.1	RecName: Full=GTP 3',8-cyclase; AltName: Full=Molybdenum cofactor biosynthesis protein A [Dinoroseobacter shibae DFL 12 = DSM 16493]	null	null	null	null
k147_16743554_9	null	null	null	null	MER0190963	MER0190963 - MjS2P-type peptidase (Sagittula stellata) [M50.006]#M50B#{peptidase unit: 16-288}~source ZP_01745332~	null	null	WP_100930184_1	site-2 protease family protein [Sagittula sp. P11]	Q57837.1	RecName: Full=Zinc metalloprotease MJ0392; AltName: Full=MjS2P; AltName: Full=S2P endopeptidase; AltName: Full=Site-2-type intramembrane protease [Methanocaldococcus jannaschii DSM 2661]	F8D414	gnl|TC-DB|F8D414|3.A.1.105.12 Peptidase M50 OS=Halopiger xanaduensis (strain DSM 18323 / JCM 14033 / SH-6) GN=Halxa_1635 PE=4 SV=1	null	null
k147_11627327_1	K00690	E2.4.1.7; sucrose phosphorylase [EC:2.4.1.7]	AUC54217.1	GH13_18	null	null	null	null	WP_100929341_1	alpha-amylase [Sagittula sp. P11]	G0GBS4.1	RecName: Full=Glucosylglycerate phosphorylase; Short=GGa phosphorylase; Short=GGaP [Spirochaeta thermophila DSM 6578]	null	null	null	null
k147_11627327_2	null	null	null	null	null	null	PF00378.22	Enoyl-CoA hydratase/isomerase	WP_100929342_1	crotonobetainyl-CoA hydratase [Sagittula sp. P11]	B4EY26.1	RecName: Full=Carnitinyl-CoA dehydratase; AltName: Full=Crotonobetainyl-CoA hydratase [Proteus mirabilis HI4320]_x0001_Q8GB17.3 RecName: Full=Carnitinyl-CoA dehydratase; AltName: Full=Crotonobetainyl-CoA hydratase [Proteus sp. LE138]	null	null	null	null
k147_11627327_3	K07107	ybgC; acyl-CoA thioester hydrolase [EC:3.1.2.-]	null	null	null	null	null	null	WP_100929343_1	thioesterase-like protein [Sagittula sp. P11]	null	null	null	null	null	null
k147_11627327_4	K02051	ABC.SN.S; NitT/TauT family transport system substrate-binding protein	null	null	null	null	null	null	WP_100929344_1	nitrate ABC transporter substrate-binding protein [Sagittula sp. P11]	null	null	null	null	mll1621	13471600 ABC(binding protein) hypothetical protein [Mesorhizobium loti MAFF303099]
k147_11627327_5	K02050	ABC.SN.P; NitT/TauT family transport system permease protein	null	null	null	null	null	null	WP_100929345_1	ABC transporter permease [Sagittula sp. P11]	A9WGD1.1	RecName: Full=Riboflavin transport system permease protein RibX [Chloroflexus aurantiacus J-10-fl]	A7NH43	gnl|TC-DB|A7NH43|3.A.1.17.8 Binding-protein-dependent transport systems inner membrane component OS=Roseiflexus castenholzii (strain DSM 13941 / HLO8) GN=Rcas_0666 PE=3 SV=1	1104	1.1 776255 775386 ABC transporter, membrane spanning protein xxxX e-110 8.7 [Agrobacterium tumefaciens]
k147_11627327_7	K02050	ABC.SN.P; NitT/TauT family transport system permease protein	null	null	null	null	null	null	WP_100929346_1	ABC transporter permease [Sagittula sp. P11]	null	null	null	null	1103	1.1 777127 776255 ABC transporter, membrane spanning protein xxxX e-102 8.7 [Agrobacterium tumefaciens]
k147_11627327_8	null	null	null	null	null	null	PF13673.9	Acetyltransferase (GNAT) domain	WP_109758846_1	GNAT family N-acetyltransferase [Silicimonas algicola]	null	null	null	null	null	null
k147_11627327_9	null	null	null	null	null	null	PF00583.27	Acetyltransferase (GNAT) family	WP_109758846_1	GNAT family N-acetyltransferase [Silicimonas algicola]	null	null	null	null	null	null
k147_11627327_10	K02049	ABC.SN.A; NitT/TauT family transport system ATP-binding protein	null	null	null	null	null	null	WP_100929348_1	sulfonate ABC transporter ATP-binding protein [Sagittula sp. P11]	Q57855.1	RecName: Full=Uncharacterized ABC transporter ATP-binding protein MJ0412 [Methanocaldococcus jannaschii DSM 2661]	C0LZR9	gnl|TC-DB|C0LZR9|3.A.1.17.5 OphH OS=Burkholderia cepacia GN=ophH PE=4 SV=1	SMc01823	15966209 ABC(ABC) PUTATIVE ATP-BINDING ABC TRANSPORTER PROTEIN [Sinorhizobium meliloti 1021]
k147_23651437_2	null	null	null	null	null	null	PF01810.20	LysE type translocator	WP_076624969_1	LysE family translocator [Thiobacimonas profunda]	null	null	null	null	SMc01425	15965861 RhtB HYPOTHETICAL TRANSMEMBRANE PROTEIN [Sinorhizobium meliloti 1021]
k147_23651437_3	null	null	null	null	null	null	null	null	WP_076624970_1	GntR family transcriptional regulator [Thiobacimonas profunda]	null	null	null	null	null	null
k147_23651437_4	K03523	bioY; biotin transport system substrate-specific component	null	null	null	null	PF02632.16	BioY family	WP_011747751_1	MULTISPECIES: biotin transporter BioY [Rhodobacteraceae]	Q9WZQ6.1	RecName: Full=Biotin transporter BioY; AltName: Full=Biotin ECF transporter S component BioY [Thermotoga maritima MSB8]	Q5LR30	gnl|TC-DB|Q5LR30|2.A.88.1.6 BioY family protein OS=Ruegeria pomeroyi (strain ATCC 700808 / DSM 15171 / DSS-3) GN=SPO2302 PE=4 SV=1	null	null
k147_23651437_5	K01012	bioB; biotin synthase [EC:2.8.1.6]	null	null	null	null	null	null	WP_076624971_1	biotin synthase BioB [Thiobacimonas profunda]	A1B1Z0.1	RecName: Full=Biotin synthase 1 [Paracoccus denitrificans PD1222]	null	null	null	null
k147_24089058_2	K16898	addA; ATP-dependent helicase/nuclease subunit A [EC:3.1.-.- 3.6.4.12]	null	null	null	null	null	null	WP_100928751_1	double-strand break repair helicase AddA [Sagittula sp. P11]	null	null	null	null	null	null
k147_24089058_3	K03671	trxA; thioredoxin 1	null	null	null	null	PF00085.22	Thioredoxin	WP_005864060_1	thioredoxin [Sagittula stellata]	P08058.3	RecName: Full=Thioredoxin; Short=Trx [Rhodobacter sphaeroides]	null	null	null	null
k147_3038130_2	null	null	null	null	null	null	PF00106.27	short chain dehydrogenase	WP_100927246_1	3-oxoacyl-ACP reductase [Sagittula sp. P11]	A0A1L5BUG8.1	RecName: Full=2,5-dichloro-2,5-cyclohexadiene-1,4-diol dehydrogenase; Short=2,5-DDOL dehydrogenase [Sphingobium indicum B90A]	null	null	null	null
k147_3038130_3	K22186	xylD; xylonate dehydratase [EC:4.2.1.82]	null	null	null	null	PF00920.23	Dehydratase family	WP_100927247_1	dihydroxy-acid dehydratase [Sagittula sp. P11]	Q92RP0.1	RecName: Full=Putative dehydratase IlvD1 [Sinorhizobium meliloti 1021]	null	null	null	null
k147_10652795_2	K01812	uxaC; glucuronate isomerase [EC:5.3.1.12]	null	null	null	null	PF02614.16	Glucuronate isomerase	WP_100930041_1	glucuronate isomerase [Sagittula sp. P11]	Q92V04.1	RecName: Full=Uronate isomerase; AltName: Full=Glucuronate isomerase; AltName: Full=Uronic isomerase [Sinorhizobium meliloti 1021]	null	null	null	null
k147_10652795_3	K22293	rspR; GntR family transcriptional regulator, rspAB operon transcriptional repressor	null	null	null	null	null	null	WP_100930040_1	GntR family transcriptional regulator [Sagittula sp. P11]	P0ACM2.1	RecName: Full=HTH-type transcriptional repressor RspR [Escherichia coli K-12]_x0001_P0ACM3.1 RecName: Full=Uncharacterized HTH-type transcriptional regulator YdfH [Escherichia coli O157:H7]_x0001_P0ACM4.1 RecName: Full=Uncharacterized HTH-type transcriptional regulator YdfH [Shigella flexneri]	null	null	null	null
k147_10652795_4	null	null	null	null	null	null	PF13561.8	Enoyl-(Acyl carrier protein) reductase	WP_100930039_1	hypothetical protein [Sagittula sp. P11]	Q9X248.1	RecName: Full=3-oxoacyl-[acyl-carrier-protein] reductase FabG; AltName: Full=3-ketoacyl-acyl carrier protein reductase; AltName: Full=Beta-Ketoacyl-acyl carrier protein reductase; AltName: Full=Beta-ketoacyl-ACP reductase [Thermotoga maritima MSB8]	null	null	null	null
k147_10652795_5	K03451	TC.BCT; betaine/carnitine transporter, BCCT family	null	null	null	null	PF02028.19	BCCT, betaine/carnitine/choline family transporter	WP_100930038_1	BCCT transporter [Sagittula sp. P11]	Q87NZ5.1	RecName: Full=Glycine betaine/proline/choline transporter VP1723 [Vibrio parahaemolyticus RIMD 2210633]	null	null	VP1723	28898497 BCCT transporter, BCCT family [Vibrio parahaemolyticus RIMD2210633]
k147_34152897_1	K07335	bmpA, bmpB, tmpC; basic membrane protein A and related proteins	null	null	null	null	PF02608.16	ABC transporter substrate-binding protein PnrA-like	WP_100929262_1	BMP family ABC transporter substrate-binding protein [Sagittula sp. P11]	Q2YKI6.1	RecName: Full=Purine-binding protein BAB2_0673; Flags: Precursor [Brucella abortus 2308]	Q5SIR3	gnl|TC-DB|Q5SIR3|3.A.1.2.31 Uncharacterized protein OS=Thermus thermophilus (strain HB8 / ATCC 27634 / DSM 579) OX=300852 GN=TTHA1301 PE=4 SV=1	BRA0567	23500311 ABC(binding protein) bmp family protein [Brucella suis 1330]
k147_34152897_2	K23536	nupC; general nucleoside transport system permease protein	null	null	null	null	PF02653.18	Branched-chain amino acid transport system / permease component	WP_100930968_1	ABC transporter permease [Sagittula sp. P11]	D4GPW1.1	RecName: Full=Putative glucose ABC transporter permease protein TsgC13 [Haloferax volcanii DS2]	Q5SIR2	gnl|TC-DB|Q5SIR2|3.A.1.2.31 Sugar ABC transporter, permease protein OS=Thermus thermophilus (strain HB8 / ATCC 27634 / DSM 579) OX=300852 GN=TTHA1302 PE=3 SV=1	BMEII0701	17989046 ABC(membrane) RIBOSE TRANSPORT SYSTEM PERMEASE PROTEIN RBSC [Brucella melitensis 16M]
k147_34152897_4	K23535	nupB; general nucleoside transport system permease protein	null	null	null	null	PF02653.18	Branched-chain amino acid transport system / permease component	WP_100929264_1	sugar ABC transporter permease [Sagittula sp. P11]	D4GPW2.1	RecName: Full=Glucose ABC transporter permease protein TsgB13 [Haloferax volcanii DS2]	Q5SIR1	gnl|TC-DB|Q5SIR1|3.A.1.2.31 Sugar ABC transporter, permease protein OS=Thermus thermophilus (strain HB8 / ATCC 27634 / DSM 579) OX=300852 GN=TTHA1303 PE=3 SV=1	mll0503	13470722 ABC(membrane) permease protein of sugar ABC transporter [Mesorhizobium loti MAFF303099]
k147_34152897_5	K23537	nupA; general nucleoside transport system ATP-binding protein	null	null	null	null	null	null	WP_100929265_1	ABC transporter [Sagittula sp. P11]	D4GPW3.1	RecName: Full=Glucose import ATP-binding protein TsgD13 [Haloferax volcanii DS2]	A2RKA7	gnl|TC-DB|A2RKA7|3.A.1.2.17 Purine/cytidine ABC transporter ATP-binding protein OS=Lactococcus lactis subsp. cremoris (strain MG1363) GN=nupA PE=4 SV=1	blr6155	27381266 ABC(ABC) ABC transporter ATP-binding protein [Bradyrhizobium japonicum USDA110]
k147_8523355_1	K00020	HIBADH, mmsB; 3-hydroxyisobutyrate dehydrogenase [EC:1.1.1.31]	null	null	null	null	null	null	WP_100930727_1	oxidoreductase [Sagittula sp. P11]	O33730.2	RecName: Full=Uncharacterized oxidoreductase Sfri_1503 [Shewanella frigidimarina NCIMB 400]	null	null	null	null
k147_16576616_2	K17865	croR; 3-hydroxybutyryl-CoA dehydratase [EC:4.2.1.55]	null	null	null	null	PF01575.21	MaoC like domain	WP_100931635_1	(R)-hydratase [Sagittula sp. P11]	null	null	null	null	null	null
k147_16576616_4	K01715	crt; enoyl-CoA hydratase [EC:4.2.1.17]	null	null	null	null	PF00378.22	Enoyl-CoA hydratase/isomerase	WP_100931637_1	enoyl-CoA hydratase [Sagittula sp. P11]	A4YI89.1	RecName: Full=3-hydroxypropionyl-coenzyme A dehydratase; Short=3-hydroxypropionyl-CoA dehydratase [Metallosphaera sedula DSM 5348]	null	null	null	null
k147_16576616_5	K01026	pct; propionate CoA-transferase [EC:2.8.3.1]	null	null	null	null	null	null	WP_100931638_1	acyl CoA:acetate/3-ketoacid CoA transferase [Sagittula sp. P11]	F1CYZ5.1	RecName: Full=Caffeate CoA-transferase; AltName: Full=Hydrocaffeyl-CoA:caffeate CoA transferase [Acetobacterium woodii]	null	null	null	null
k147_16576616_6	K06222	dkgB; 2,5-diketo-D-gluconate reductase B [EC:1.1.1.346]	null	null	null	null	PF00248.23	Aldo/keto reductase family	WP_100931639_1	oxidoreductase [Sagittula sp. P11]	Q8ZH36.1	RecName: Full=2,5-diketo-D-gluconic acid reductase B; Short=2,5-DKG reductase B; Short=2,5-DKGR B; Short=25DKGR-B; AltName: Full=AKR5D [Yersinia pestis]	null	null	null	null
k147_27082184_2	K02111	ATPF1A, atpA; F-type H+/Na+-transporting ATPase subunit alpha [EC:7.1.2.2 7.2.2.1]	null	null	null	null	null	null	WP_100927346_1	F0F1 ATP synthase subunit alpha [Sagittula sp. P11]	null	null	null	null	null	null
k147_28987822_2	null	null	null	null	null	null	PF00072.26	Response regulator receiver domain	WP_100928385_1	response regulator [Sagittula sp. P11]	null	null	null	null	null	null
k147_28987822_3	K13924	cheBR; two-component system, chemotaxis family, CheB/CheR fusion protein [EC:2.1.1.80 3.1.1.61]	null	null	null	null	null	null	WP_099091873_1	chemotaxis protein CheR [Fuerstia marisgermanicae]	Q02998.1	RecName: Full=Uncharacterized 104.1 kDa protein in hypE 3'region; AltName: Full=ORF19 [Rhodobacter capsulatus]	null	null	null	null
k147_25858546_2	K17285	SELENBP1; methanethiol oxidase [EC:1.8.3.4]	null	null	null	null	PF05694.13	56kDa selenium binding protein (SBP56)	WP_027789264_1	selenium-binding protein [Burkholderia cepacia]	Q52KZ7.1	RecName: Full=Methanethiol oxidase; Short=MTO; AltName: Full=Selenium-binding protein 1-A [Xenopus laevis]	null	null	null	null
k147_32711941_1	K00058	serA, PHGDH; D-3-phosphoglycerate dehydrogenase / 2-oxoglutarate reductase [EC:1.1.1.95 1.1.1.399]	null	null	null	null	PF00389.32	D-isomer specific 2-hydroxyacid dehydrogenase, catalytic domain	WP_100931104_1	3-phosphoglycerate dehydrogenase [Sagittula sp. P11]	null	null	null	null	null	null
k147_32711941_2	K07120	K07120; uncharacterized protein	null	null	null	null	PF05145.14	Transition state regulatory protein AbrB	WP_100931356_1	aminopeptidase [Sagittula sp. P11]	null	null	null	null	null	null
k147_9155577_2	K01039	gctA; glutaconate CoA-transferase, subunit A [EC:2.8.3.12]	null	null	null	null	null	null	WP_036051647_1	MULTISPECIES: glutaconate CoA-transferase [Rhodobacteraceae]	null	null	null	null	null	null
k147_9155577_3	K01040	gctB; glutaconate CoA-transferase, subunit B [EC:2.8.3.12]	null	null	null	null	PF01144.25	Coenzyme A transferase	WP_081710587_1	MULTISPECIES: hypothetical protein [Rhodobacteraceae]	null	null	null	null	null	null
k147_9155577_4	K07080	K07080; uncharacterized protein	null	null	null	null	PF16868.7	NMT1-like family	WP_027264350_1	MULTISPECIES: hypothetical protein [Rhodobacteraceae]	null	null	null	null	null	null
k147_9155577_5	null	null	null	null	null	null	PF06808.14	Tripartite ATP-independent periplasmic transporter, DctM component	WP_036051574_1	MULTISPECIES: C4-dicarboxylate ABC transporter [Rhodobacteraceae]	null	null	Q8EJK8	gnl|TC-DB|Q8EJK8|2.A.56.1.12 Alpha-ketoglutarate uptake system bifunctional large and small subunit permease component OS=Shewanella oneidensis (strain MR-1) OX=211586 GN=SO_0455 PE=4 SV=1	OB3064	23100519 TRAP-T hypothetical conserved protein [Oceanobacillus iheyensis HTE831]
k147_9155577_6	K07068	K07068; uncharacterized protein	null	null	null	null	null	null	WP_027264352_1	MULTISPECIES: hypothetical protein [Rhodobacteraceae]	null	null	null	null	null	null
k147_9155577_7	null	null	null	null	null	null	null	null	WP_027264353_1	MULTISPECIES: thiolase [Rhodobacteraceae]	O26884.1	RecName: Full=Uncharacterized protein MTH_793 [Methanothermobacter thermautotrophicus str. Delta H]	null	null	null	null
k147_9155577_8	null	null	null	null	null	null	null	null	WP_027264354_1	MULTISPECIES: butyryl-CoA dehydrogenase [Rhodobacteraceae]	O34421.1	RecName: Full=Probable acyl-CoA dehydrogenase YngJ [Bacillus subtilis subsp. subtilis str. 168]	null	null	null	null
k147_9155577_10	K22224	acdB; acetate---CoA ligase (ADP-forming) subunit beta [EC:6.2.1.13]	null	null	null	null	PF13549.8	ATP-grasp domain	WP_027264356_1	MULTISPECIES: hypothetical protein [Rhodobacteraceae]	null	null	null	null	null	null
k147_9155577_11	K24012	acdAB; acetate---CoA ligase (ADP-forming) [EC:6.2.1.13]	null	null	null	null	null	null	WP_027264357_1	MULTISPECIES: acetyl-CoA synthetase [Rhodobacteraceae]	E7FI45.1	RecName: Full=Acetate--CoA ligase [ADP-forming] I subunit alpha; AltName: Full=ADP-forming acetyl coenzyme A synthetase I subunit alpha; Short=ACS I subunit alpha [Pyrococcus furiosus DSM 3638]	null	null	null	null
k147_8477254_1	null	null	null	null	null	null	null	null	WP_100928680_1	coproporphyrinogen III oxidase [Sagittula sp. P11]	null	null	null	null	null	null
k147_8477254_2	K02428	rdgB; XTP/dITP diphosphohydrolase [EC:3.6.1.66]	null	null	null	null	PF01725.18	Ham1 family	WP_100928679_1	non-canonical purine NTP pyrophosphatase, RdgB/HAM1 family [Sagittula sp. P11]	Q5LWF7.1	RecName: Full=dITP/XTP pyrophosphatase; AltName: Full=Non-canonical purine NTP pyrophosphatase; AltName: Full=Non-standard purine NTP pyrophosphatase; AltName: Full=Nucleoside-triphosphate diphosphatase; AltName: Full=Nucleoside-triphosphate pyrophosphatase; Short=NTPase [Ruegeria pomeroyi DSS-3]	null	null	null	null
k147_8477254_3	K00989	rph; ribonuclease PH [EC:2.7.7.56]	null	null	null	null	null	null	WP_100928678_1	ribonuclease PH [Sagittula sp. P11]	Q5LWF6.1	RecName: Full=Ribonuclease PH; Short=RNase PH; AltName: Full=tRNA nucleotidyltransferase [Ruegeria pomeroyi DSS-3]	null	null	null	null
k147_5893718_3	null	null	null	null	null	null	PF00067.24	Cytochrome P450	WP_100928321_1	cytochrome P450 [Sagittula sp. P11]	Q9ZW95.1	RecName: Full=Cytokinin hydroxylase; AltName: Full=Cytochrome P450 35A2 [Arabidopsis thaliana]	null	null	null	null
k147_36900328_3	null	null	null	null	null	null	PF01609.23	Transposase DDE domain	null	null	null	null	null	null	null	null
k147_36900328_5	null	null	null	null	null	null	null	null	WP_100928908_1	complex I NDUFA9 subunit family protein [Sagittula sp. P11]	Q9SK66.2	RecName: Full=NADH dehydrogenase [ubiquinone] 1 alpha subcomplex subunit 9, mitochondrial; Flags: Precursor [Arabidopsis thaliana]	Q9SK66	gnl|TC-DB|Q9SK66|3.D.1.6.3 Putative NADH-ubiquinone oxireductase - Arabidopsis thaliana (Mouse-ear cress).	null	null
k147_36900328_9	null	null	null	null	MER0889603	MER0889603 - subfamily M48C unassigned peptidases (Sagittula stellata) [M48.UPC]#M48C#{peptidase unit: 20-202}~source A3JX04~	PF01435.20	Peptidase family M48	WP_100930934_1	peptidase M48 [Sagittula sp. P11]	null	null	null	null	null	null
k147_36900328_12	null	null	null	null	null	null	PF02469.24	Fasciclin domain	WP_100928911_1	Nex18 symbiotically induced protein [Sagittula sp. P11]	null	null	null	null	null	null
k147_25254336_2	K02116	atpI; ATP synthase protein I	null	null	null	null	null	null	WP_100928415_1	F0F1 ATP synthase assembly protein I [Sagittula sp. P11]	null	null	null	null	null	null
k147_25254336_3	K02108	ATPF0A, atpB; F-type H+-transporting ATPase subunit a	null	null	null	null	PF00119.22	ATP synthase A chain	WP_100928414_1	F0F1 ATP synthase subunit A [Sagittula sp. P11]	A8LKI0.1	RecName: Full=ATP synthase subunit a; AltName: Full=ATP synthase F0 sector subunit a; AltName: Full=F-ATPase subunit 6 [Dinoroseobacter shibae DFL 12 = DSM 16493]	A1B619	gnl|TC-DB|A1B619|3.A.2.1.7 ATP synthase subunit a OS=Paracoccus denitrificans (strain Pd 1222) GN=atpB PE=3 SV=1	bll1188	27376299 F-ATPase FoF1 ATP synthase A chain [Bradyrhizobium japonicum USDA110]
k147_25254336_4	K02110	ATPF0C, atpE; F-type H+-transporting ATPase subunit c	null	null	null	null	null	null	WP_005862946_1	F0F1 ATP synthase subunit C [Sagittula stellata]	Q16AM7.1	RecName: Full=ATP synthase subunit c; AltName: Full=ATP synthase F(0) sector subunit c; AltName: Full=F-type ATPase subunit c; Short=F-ATPase subunit c; AltName: Full=Lipid-binding protein [Roseobacter denitrificans OCh 114]	A1B618	gnl|TC-DB|A1B618|3.A.2.1.7 ATP synthase F0 subcomplex C subunit OS=Paracoccus denitrificans (strain Pd 1222) GN=Pden_2878 PE=3 SV=1	null	null
k147_25254336_5	K02109	ATPF0B, atpF; F-type H+-transporting ATPase subunit b	null	null	null	null	null	null	WP_100928413_1	ATP F0F1 synthase subunit B' [Sagittula sp. P11]	Q16AM6.1	RecName: Full=ATP synthase subunit b 2; AltName: Full=ATP synthase F(0) sector subunit b 2; AltName: Full=ATPase subunit I 2; AltName: Full=F-type ATPase subunit b 2; Short=F-ATPase subunit b 2 [Roseobacter denitrificans OCh 114]	A1B617	gnl|TC-DB|A1B617|3.A.2.1.7 ATP synthase subunit b OS=Paracoccus denitrificans (strain Pd 1222) GN=atpF PE=3 SV=1	null	null
k147_25254336_6	K02109	ATPF0B, atpF; F-type H+-transporting ATPase subunit b	null	null	null	null	null	null	WP_100928412_1	ATP F0F1 synthase subunit B [Sagittula sp. P11]	Q16AM5.1	RecName: Full=ATP synthase subunit b 1; AltName: Full=ATP synthase F(0) sector subunit b 1; AltName: Full=ATPase subunit I 1; AltName: Full=F-type ATPase subunit b 1; Short=F-ATPase subunit b 1 [Roseobacter denitrificans OCh 114]	A1B616	gnl|TC-DB|A1B616|3.A.2.1.7 ATP synthase subunit b OS=Paracoccus denitrificans (strain Pd 1222) GN=atpF PE=3 SV=1	SMc00868	15964591 F-ATPase PROBABLE ATP SYNTHASE B CHAIN TRANSMEMBRANE PROTEIN [Sinorhizobium meliloti 1021]
k147_25254336_7	K03496	parA, soj; chromosome partitioning protein	null	null	null	null	PF09140.13	ATPase MipZ	WP_100928411_1	ATPase [Sagittula sp. P11]	null	null	null	null	null	null
k147_1773878_1	null	null	null	null	null	null	PF09335.13	SNARE associated Golgi protein	WP_100928008_1	hypothetical protein [Sagittula sp. P11]	null	null	B1J6T5	gnl|TC-DB|B1J6T5|9.B.27.3.3 Putative uncharacterized protein OS=Pseudomonas putida (strain W619) GN=PputW619_1852 PE=4 SV=1	null	null
k147_1773878_2	null	null	null	null	null	null	PF01936.20	NYN domain	WP_040604057_1	NYN domain-containing protein [Sagittula stellata]	null	null	null	null	null	null
k147_1773878_3	K00950	folK; 2-amino-4-hydroxy-6-hydroxymethyldihydropteridine diphosphokinase [EC:2.7.6.3]	null	null	null	null	PF01288.22	7,8-dihydro-6-hydroxymethylpterin-pyrophosphokinase (HPPK)	WP_100928009_1	2-amino-4-hydroxy-6-hydroxymethyldihydropteridine diphosphokinase [Sagittula sp. P11]	null	null	null	null	null	null
k147_1773878_4	K03060	rpoZ; DNA-directed RNA polymerase subunit omega [EC:2.7.7.6]	null	null	null	null	null	null	WP_100928010_1	DNA-directed RNA polymerase subunit omega [Sagittula sp. P11]	Q1GDG8.1	RecName: Full=DNA-directed RNA polymerase subunit omega; Short=RNAP omega subunit; AltName: Full=RNA polymerase omega subunit; AltName: Full=Transcriptase subunit omega [Ruegeria sp. TM1040]	null	null	null	null
k147_1773878_5	K01139	spoT; GTP diphosphokinase / guanosine-3',5'-bis(diphosphate) 3'-diphosphatase [EC:2.7.6.5 3.1.7.2]	null	null	null	null	null	null	WP_100928011_1	bifunctional (p)ppGpp synthetase/guanosine-3',5'-bis(diphosphate) 3'-pyrophosphohydrolase [Sagittula sp. P11]	Q8YG65.2	RecName: Full=GTP pyrophosphokinase rsh; AltName: Full=(p)ppGpp synthase; AltName: Full=ATP:GTP 3'-pyrophosphotransferase [Brucella melitensis bv. 1 str. 16M]	null	null	null	null
k147_1773878_6	K09928	K09928; uncharacterized protein	null	null	null	null	PF09835.11	Uncharacterized protein conserved in bacteria (DUF2062)	WP_100928012_1	DUF2062 domain-containing protein [Sagittula sp. P11]	null	null	null	null	null	null
k147_1773878_7	K15256	cmoA; tRNA (cmo5U34)-methyltransferase [EC:2.1.1.-]	null	null	null	null	null	null	WP_100928013_1	SAM-dependent methyltransferase [Sagittula sp. P11]	null	null	null	null	null	null
k147_1773878_9	K03474	pdxJ; pyridoxine 5-phosphate synthase [EC:2.6.99.2]	null	null	null	null	PF03740.15	Pyridoxal phosphate biosynthesis protein PdxJ	WP_100928015_1	pyridoxine 5'-phosphate synthase [Sagittula sp. P11]	Q16AJ0.1	RecName: Full=Pyridoxine 5'-phosphate synthase; Short=PNP synthase [Roseobacter denitrificans OCh 114]	null	null	null	null
k147_1773878_10	null	null	null	null	null	null	null	null	WP_100928016_1	deaminase [Sagittula sp. P11]	null	null	null	null	null	null
k147_1773878_12	K00997	acpS; holo-[acyl-carrier protein] synthase [EC:2.7.8.7]	null	null	null	null	PF01648.22	4'-phosphopantetheinyl transferase superfamily	WP_100928018_1	holo-ACP synthase [Sagittula sp. P11]	Q16AI8.1	RecName: Full=Holo-[acyl-carrier-protein] synthase; Short=Holo-ACP synthase; AltName: Full=4'-phosphopantetheinyl transferase AcpS [Roseobacter denitrificans OCh 114]	null	null	null	null
k147_18092585_2	K00940	ndk, NME; nucleoside-diphosphate kinase [EC:2.7.4.6]	null	null	null	null	PF00334.21	Nucleoside diphosphate kinase	WP_100927063_1	nucleoside-diphosphate kinase [Sagittula sp. P11]	Q164H3.1	RecName: Full=Nucleoside diphosphate kinase; Short=NDK; Short=NDP kinase; AltName: Full=Nucleoside-2-P kinase [Roseobacter denitrificans OCh 114]	null	null	null	null
k147_18092585_3	K06158	ABCF3; ATP-binding cassette, subfamily F, member 3	null	null	null	null	null	null	WP_100927064_1	glycosyl transferase family 1 [Sagittula sp. P11]	A0A0H2VBH0.1	RecName: Full=Probable ATP-binding protein YheS [Escherichia coli CFT073]	null	null	2389	1.1 2025379 2027259 ABC transporter, nucleotide binding/ATPase protein xxxX 0.0 8.7 [Agrobacterium tumefaciens]
k147_26465838_1	K01652	E2.2.1.6L, ilvB, ilvG, ilvI; acetolactate synthase I/II/III large subunit [EC:2.2.1.6]	null	null	null	null	null	null	WP_100930509_1	acetolactate synthase 3 large subunit [Sagittula sp. P11]	P45261.1	RecName: Full=Acetolactate synthase large subunit; Short=AHAS; AltName: Full=Acetohydroxy-acid synthase large subunit; Short=ALS [Haemophilus influenzae Rd KW20]	null	null	null	null
k147_28077336_1	K18910	dpe, lre; D-psicose/D-tagatose/L-ribulose 3-epimerase [EC:5.1.3.30 5.1.3.31]	null	null	null	null	PF01261.26	Xylose isomerase-like TIM barrel	WP_100930286_1	isomerase [Sagittula sp. P11]	A0A1L7NQ96.1	RecName: Full=Ketose 3-epimerase; AltName: Full=D-allulose 3-epimerase; Short=D-AE; AltName: Full=L-ribulose 3-epimerase [Arthrobacter globiformis]	null	null	null	null
k147_28077336_2	K10441	rbsA; ribose transport system ATP-binding protein [EC:7.5.2.7]	null	null	null	null	null	null	WP_100930287_1	sugar ABC transporter ATP-binding protein [Sagittula sp. P11]	Q1AXG5.1	RecName: Full=Ribose import ATP-binding protein RbsA 1 [Rubrobacter xylanophilus DSM 9941]	G4FGN3	gnl|TC-DB|G4FGN3|3.A.1.2.20 Monosaccharide-transporting ATPase OS=Thermotoga maritima (strain ATCC 43589 / MSB8 / DSM 3109 / JCM 10099) GN=ThemaDRAFT_1375 PE=3 SV=1	SAV5319	29831862 ABC(ABC) putative D-ribose ABC transporter ATP-binding protein [Streptomyces avermitilis MA-4680]
k147_4864419_1	null	null	null	null	null	null	null	null	WP_046903035_1	copper resistance system multicopper oxidase [Altererythrobacter atlanticus]	P59571.1	RecName: Full=Copper resistance protein A homolog; Flags: Precursor [Pseudomonas syringae pv. tomato str. DC3000]	Q4KCN4	gnl|TC-DB|Q4KCN4|9.B.62.1.5 Copper resistance protein A OS=Pseudomonas fluorescens (strain Pf-5 / ATCC BAA-477) GN=copA PE=4 SV=1	null	null
k147_9799368_1	null	null	null	null	null	null	null	null	WP_100928802_1	acyltransferase [Sagittula sp. P11]	null	null	null	null	null	null
k147_2467546_2	K06139	pqqE; PqqA peptide cyclase [EC:1.21.98.4]	null	null	null	null	null	null	WP_100930310_1	pyrroloquinoline quinone biosynthesis protein PqqE [Sagittula sp. P11]	Q5LTB4.1	RecName: Full=PqqA peptide cyclase; AltName: Full=Coenzyme PQQ synthesis protein E; AltName: Full=Pyrroloquinoline quinone biosynthesis protein E [Ruegeria pomeroyi DSS-3]	null	null	null	null
k147_26330475_2	K09710	ybeB; ribosome-associated protein	null	null	null	null	PF02410.17	Ribosomal silencing factor during starvation	WP_100928084_1	ribosome silencing factor [Sagittula sp. P11]	null	null	null	null	null	null
k147_26330475_3	K00783	rlmH; 23S rRNA (pseudouridine1915-N3)-methyltransferase [EC:2.1.1.177]	null	null	null	null	PF02590.19	Predicted SPOUT methyltransferase	WP_100928083_1	23S rRNA (pseudouridine(1915)-N(3))-methyltransferase RlmH [Sagittula sp. P11]	Q1GDM9.1	RecName: Full=Ribosomal RNA large subunit methyltransferase H; AltName: Full=23S rRNA (pseudouridine1915-N3)-methyltransferase; AltName: Full=23S rRNA m3Psi1915 methyltransferase; AltName: Full=rRNA (pseudouridine-N3-)-methyltransferase RlmH [Ruegeria sp. TM1040]	null	null	null	null
k147_32253352_2	K06915	K06915; uncharacterized protein	null	null	null	null	PF05872.14	Bacterial protein of unknown function (DUF853)	WP_100930708_1	ATP-binding protein [Sagittula sp. P11]	P39342.1	RecName: Full=Uncharacterized protein YjgR [Escherichia coli K-12]	null	null	null	null
k147_40777018_2	null	null	null	null	null	null	PF06414.14	Zeta toxin	WP_100931618_1	hypothetical protein [Sagittula sp. P11]	null	null	null	null	null	null
k147_40777018_3	K16090	fiu; catecholate siderophore receptor	null	null	null	null	null	null	WP_042441198_1	TonB-dependent receptor [Rhodopseudomonas palustris]	null	null	O68590	gnl|TC-DB|O68590|1.B.14.1.31 Hydroxamate-type ferrisiderophore receptor OS=Pseudomonas aeruginosa OX=287 GN=piuA PE=3 SV=1	null	null
k147_40777018_4	K07336	K07336; PKHD-type hydroxylase [EC:1.14.11.-]	null	null	null	null	null	null	WP_100931617_1	Fe2+-dependent dioxygenase [Sagittula sp. P11]	B6JGF2.1	RecName: Full=PKHD-type hydroxylase OCAR_6723/OCA5_c13470 [Oligotropha carboxidovorans OM5]	null	null	null	null
k147_40777018_5	K03561	exbB; biopolymer transport protein ExbB	null	null	null	null	null	null	WP_100931616_1	tonB-system energizer ExbB [Sagittula sp. P11]	null	null	P0ABU7	gnl|TC-DB|P0ABU7|1.A.30.2.1 Biopolymer transport protein exbB OS=Escherichia coli (strain K12) GN=exbB PE=1 SV=1	null	null
k147_40777018_6	K03559	exbD; biopolymer transport protein ExbD	null	null	null	null	PF02472.18	Biopolymer transport protein ExbD/TolR	WP_100931615_1	TonB system transport protein ExbD [Sagittula sp. P11]	Q05606.1	RecName: Full=Biopolymer transport protein ExbD [Pseudomonas putida]	P0ABV2	gnl|TC-DB|P0ABV2|1.A.30.2.1 Biopolymer transport protein exbD OS=Escherichia coli (strain K12) GN=exbD PE=1 SV=1	null	null
k147_40777018_7	K03832	tonB; periplasmic protein TonB	null	null	null	null	null	null	WP_100931614_1	energy transducer TonB [Sagittula sp. P11]	null	null	null	null	null	null
k147_28256319_2	null	null	null	null	null	null	PF06537.13	Di-haem oxidoreductase, putative peroxidase	WP_100929993_1	thiol oxidoreductase [Sagittula sp. P11]	null	null	null	null	null	null
k147_34101689_1	null	null	null	null	null	null	null	null	WP_100928792_1	peptide synthetase [Sagittula sp. P11]	null	null	null	null	null	null
k147_10796545_2	null	null	null	null	null	null	null	null	WP_094036238_1	SPOR domain-containing protein [Antarctobacter heliothermus]	null	null	null	null	null	null
k147_10796545_3	K07258	dacC, dacA, dacD; serine-type D-Ala-D-Ala carboxypeptidase (penicillin-binding protein 5/6) [EC:3.4.16.4]	null	null	MER0164248	MER0164248 - family S11 unassigned peptidases (Sagittula stellata) [S11.UPW]#S11#{peptidase unit: 21-392}~source ZP_01745153~	null	null	WP_100929950_1	D-alanyl-D-alanine carboxypeptidase [Sagittula sp. P11]	P08506.2	RecName: Full=D-alanyl-D-alanine carboxypeptidase DacC; Short=DD-carboxypeptidase; Short=DD-peptidase; AltName: Full=Penicillin-binding protein 6; Short=PBP-6; Flags: Precursor [Escherichia coli K-12]	null	null	null	null
k147_10796545_4	K00943	tmk, DTYMK; dTMP kinase [EC:2.7.4.9]	null	null	null	null	PF02223.19	Thymidylate kinase	WP_100929949_1	dTMP kinase [Sagittula sp. P11]	Q5LPV9.1	RecName: Full=Thymidylate kinase; AltName: Full=dTMP kinase [Ruegeria pomeroyi DSS-3]	null	null	null	null
k147_10796545_5	K02341	holB; DNA polymerase III subunit delta' [EC:2.7.7.7]	null	null	null	null	null	null	WP_100931016_1	DNA polymerase III subunit delta' [Sagittula sp. P11]	null	null	null	null	null	null
k147_27833840_2	K03518	coxS; aerobic carbon-monoxide dehydrogenase small subunit [EC:1.2.5.3]	null	null	null	null	null	null	WP_100927916_1	ferredoxin [Sagittula sp. P11]	O33818.1	RecName: Full=4-hydroxybenzoyl-CoA reductase subunit gamma; Short=4-HBCR subunit gamma [Thauera aromatica]	null	null	null	null
k147_27833840_3	null	null	null	null	null	null	null	null	WP_100927915_1	oxidoreductase [Sagittula sp. P11]	null	null	null	null	null	null
k147_28610174_3	K06282	hyaA, hybO; hydrogenase small subunit [EC:1.12.99.6]	null	null	null	null	null	null	WP_100929627_1	uptake hydrogenase small subunit [Sagittula sp. P11]	P21950.1	RecName: Full=Uptake hydrogenase small subunit; AltName: Full=Hydrogenase subunit beta; AltName: Full=Hydrogenlyase; AltName: Full=Membrane-bound hydrogenase small subunit; Flags: Precursor [Azotobacter vinelandii]	T2K7C6	gnl|TC-DB|T2K7C6|3.D.7.2.3 Hydrogenase-1 small subunit OS=Salmonella enterica subsp. enterica serovar Typhimurium str. DT104 GN=hyaA PE=4 SV=1	null	null
k147_28610174_4	K06281	hyaB, hybC; hydrogenase large subunit [EC:1.12.99.6]	null	null	null	null	PF00374.21	Nickel-dependent hydrogenase	WP_100929628_1	hydrogenase 2 large subunit [Sagittula sp. P11]	P15284.1	RecName: Full=Uptake hydrogenase large subunit; AltName: Full=Hydrogenlyase; AltName: Full=Membrane-bound hydrogenase large subunit [Rhodobacter capsulatus]	T2K7N8	gnl|TC-DB|T2K7N8|3.D.7.2.3 Uptake hydrogenase-1 large subunit OS=Salmonella enterica subsp. enterica serovar Typhimurium str. DT104 GN=hyaB2 PE=3 SV=1	null	null
k147_28610174_6	K03620	hyaC; Ni/Fe-hydrogenase 1 B-type cytochrome subunit	null	null	null	null	PF01292.22	Prokaryotic cytochrome b561	WP_100929629_1	Ni/Fe-hydrogenase, b-type cytochrome subunit [Sagittula sp. P11]	P16145.1	RecName: Full=Probable Ni/Fe-hydrogenase B-type cytochrome subunit [Rhodobacter capsulatus]	T2K6Q3	gnl|TC-DB|T2K6Q3|3.D.7.2.3 Ni/Fe-hydrogenase 1 b-type cytochrome subunit HyaC2 OS=Salmonella enterica subsp. enterica serovar Typhimurium str. DT104 GN=hyaC2 PE=4 SV=1	null	null
k147_28610174_7	K03605	hyaD, hybD; hydrogenase maturation protease [EC:3.4.23.-]	null	null	MER0184838	MER0184838 - HyaD peptidase (Sagittula stellata) [A31.002]#A31#{peptidase unit: 4-164}~source ZP_01748536~	null	null	WP_100929630_1	HyaD/HybD family hydrogenase maturation endopeptidase [Sagittula sp. P11]	Q03004.1	RecName: Full=Hydrogenase expression/formation protein HupD [Rhodobacter capsulatus]	T2K766	gnl|TC-DB|T2K766|3.D.7.2.3 Hydrogenase-1 operon protein HyaD OS=Salmonella enterica subsp. enterica serovar Typhimurium str. DT104 GN=hyaD PE=4 SV=1	null	null
[truncated: 1,671 more rows]
