# Supplementary material for: Chemosynthetic alphaproteobacterial diazotrophs reside in deep-sea cold-seep bottom waters
Source: mSystems. 2024 Aug 6;9(9):e00176-24. doi: 10.1128/msystems.00176-24 (PMC11406894; doi:10.1128/msystems.00176-24)
Supplement: Table S3 — The copy number of genes associated with environmental adaptation in oceanic alphaproteobacterial diazotrophs and close relatives of Sagittula. [file msystems.00176-24-s0007.xlsx]

## Sheet: Table_S3
Table S3. The copy number of genes associated with environmental adaptation in oceanic Alphaproteobacterial diazotrophs and close relatives of Sagittula.
ID	Category	Gene name	HBD-Alpha-03	HBD-Alpha-04	HBD-Alpha-01	HBD-Alpha-08	HBD-Alpha-05	HBD-Alpha-06	HBD-Alpha-07	HBD-Alpha-02	M10.9X	E-37	P11	Seep-BW-D1	MA-2
K02588	nitrogen fixation	nifH	1	1	1	1	0	1	1	1	0	0	1	1	1
K02586	nitrogen fixation	nifD	1	1	1	1	1	1	1	1	0	0	1	1	1
K02591	nitrogen fixation	nifK	1	1	1	1	0	1	1	1	0	0	1	1	1
K02587	nitrogen fixation	nifE	1	1	1	1	1	1	1	1	0	0	1	1	1
K02592	nitrogen fixation	nifN	1	1	1	1	1	1	1	1	0	0	1	1	1
K02585	nitrogen fixation	nifB	1	1	1	1	1	1	0	1	0	0	1	1	1
K23163	sulfate/thiosulfate transportation	sbp	0	0	0	1	0	0	0	1	0	0	0	0	0
K02048	sulfate/thiosulfate transportation	cysP	0	0	0	1	0	0	0	1	0	0	0	0	0
K02046	sulfate/thiosulfate transportation	cysU	0	0	0	2	0	0	0	2	0	0	0	0	0
K02047	sulfate/thiosulfate transportation	cysW	0	0	0	2	0	0	0	2	0	0	0	0	0
K02045	sulfate/thiosulfate transportation	cysA	0	0	0	1	0	0	0	2	0	0	0	1	0
K03321	sulfate/thiosulfate transportation	SulP	3	1	2	0	0	2	2	2	2	3	3	4	3
K02575	nitrate/nitrite transportation	NRT2	0	0	0	0	0	0	0	1	0	0	0	0	0
K15576	nitrate/nitrite transportation	nrtA	1	1	1	1	1	1	0	1	1	1	2	1	2
K15577	nitrate/nitrite transportation	nrtB	1	1	1	1	1	0	0	1	1	1	2	2	2
K15578	nitrate/nitrite transportation	nrtC	1	1	1	1	1	0	1	1	1	1	2	2	2
K11959	urea transportation	urtA	3	0	0	1	1	0	2	2	1	1	1	1	1
K11960	urea transportation	urtB	2	0	0	0	2	0	1	1	1	1	1	1	1
K11961	urea transportation	urtC	2	0	0	1	2	0	1	1	1	1	1	1	1
K11962	urea transportation	urtD	2	0	0	1	1	0	1	1	1	1	1	1	1
K11963	urea transportation	urtE	2	0	0	1	1	0	1	1	1	1	1	1	1
K03320	ammonium transportation	amt	4	2	3	1	4	3	1	2	2	1	2	1	2
K02038	phosphate transportation	pstA	1	1	2	1	1	1	1	1	1	1	1	1	1
K02036	phosphate transportation	pstB	1	1	2	2	1	1	2	2	1	1	1	1	1
K02037	phosphate transportation	pstC	1	1	2	1	1	0	1	1	1	1	1	1	1
K02040	phosphate transportation	pstS	2	1	2	1	1	0	2	2	2	2	2	2	2
K02041	phosphonate transportation	phnC	1	0	0	1	0	0	2	2	2	1	2	1	2
K02044	phosphonate transportation	phnD	2	0	1	1	0	0	2	2	2	1	3	3	3
K02042	phosphonate transportation	phnE	0	0	2	2	0	0	3	4	4	2	4	2	4
K11072	spermidine/putrescine transportation	potA	1	0	1	0	0	0	5	5	1	4	5	3	5
K11071	spermidine/putrescine transportation	potB	1	0	1	0	0	0	7	7	1	4	6	4	6
K11070	spermidine/putrescine transportation	potC	1	0	1	0	0	0	6	6	1	4	6	5	6
K11069	spermidine/putrescine transportation	potD	1	0	1	0	0	0	4	6	1	4	6	4	6
K11073	spermidine/putrescine transportation	potF	0	0	0	1	0	0	1	1	1	1	1	1	1
K11076	spermidine/putrescine transportation	potG	0	0	0	1	0	0	1	1	1	1	1	1	1
K11075	spermidine/putrescine transportation	potH	0	0	0	1	0	0	1	1	1	1	1	1	1
K11074	spermidine/putrescine transportation	potI	0	0	0	1	0	0	1	1	1	1	1	1	1
K15551	taurine transportation	tauA	0	0	0	0	0	0	1	1	1	1	1	1	1
K10831	taurine transportation	tauB	0	0	0	0	0	0	1	1	1	1	1	1	1
K15552	taurine transportation	tauC	0	0	0	0	0	0	1	1	1	1	1	1	1
K05814	glycerol 3-phosphate transportation	ugpA	1	0	0	0	0	0	1	3	1	1	2	2	2
K05813	glycerol 3-phosphate transportation	ugpB	1	0	0	0	0	0	1	3	1	1	2	2	2
K05816	glycerol 3-phosphate transportation	ugpC	1	0	0	0	0	0	1	2	1	1	2	2	2
K05815	glycerol 3-phosphate transportation	ugpE	1	0	0	0	0	0	1	3	1	1	2	1	2
K17323	glycerol transportation	glpQ	0	0	0	0	0	0	0	0	1	1	1	1	1
K17324	glycerol transportation	glpS	0	0	0	0	0	0	0	0	1	1	1	1	1
K17321	glycerol transportation	glpV	0	0	0	0	0	0	0	0	1	1	1	1	1
K17322	glycerol transportation	glpP	0	0	0	0	0	0	0	0	1	1	1	1	1
K17325	glycerol transportation	glpT	0	0	0	0	0	0	0	0	1	1	1	1	1
K10195	oligogalacturonide transportation	togA	0	0	0	0	0	0	0	0	0	0	1	1	1
K10192	oligogalacturonide transportation	togB	0	0	0	0	0	0	0	0	0	0	1	1	1
K10193	oligogalacturonide transportation	togM	0	0	0	0	0	0	0	0	0	0	1	1	1
K10194	oligogalacturonide transportation	togN	0	0	0	0	0	0	0	0	0	0	1	1	1
K17241	digalacturonate transportation	aguE	0	0	0	0	0	0	0	0	1	1	1	1	1
K17243	digalacturonate transportation	aguG	0	0	0	0	0	0	0	0	1	1	1	1	1
K00372	assimilatory nitrate reduction	nasC	1	1	1	2	1	0	1	1	1	1	1	0	1
K00366	assimilatory nitrate reduction	nirA	0	0	0	1	1	0	0	0	0	0	0	0	0
K00368	assimilatory nitrate reduction	nirK	0	0	0	0	0	0	0	0	0	0	1	0	1
K04561	denitrification	norB	1	0	0	0	0	0	0	0	0	0	1	0	1
K02305	denitrification	norC	1	0	0	0	0	0	0	0	0	0	1	0	1
K00261	glutamine synthesis	GLUD1_2	0	0	0	0	1	0	1	1	1	1	1	1	1
K01915	glutamine synthesis	glnA	3	1	7	4	5	0	4	5	4	7	5	5	5
K00265	glutamine synthesis	gltB	1	1	1	0	0	0	0	1	1	1	1	0	1
K00266	glutamine synthesis	gltD	1	1	1	0	1	1	1	1	1	1	1	1	1
K06282	hydrogen oxidation	hyaA	1	0	0	0	0	0	1	0	0	1	1	1	1
K06281	hydrogen oxidation	hyaB	1	0	0	1	0	0	0	0	0	1	1	1	1
K03620	hydrogen oxidation	hyaC	0	0	0	1	0	0	0	0	0	1	1	1	1
K17222	thiosulfate oxidation (sox system )	soxA	1	0	0	1	0	0	1	1	1	1	1	1	1
K17224	thiosulfate oxidation (sox system )	soxB	1	0	0	1	0	0	1	1	1	1	1	1	1
K17225	thiosulfate oxidation (sox system )	soxC	1	0	0	1	0	0	0	1	1	1	1	0	1
K22622	thiosulfate oxidation (sox system )	soxD	1	0	0	1	0	0	1	1	1	1	1	0	1
K17223	thiosulfate oxidation (sox system )	soxX	1	0	0	0	1	0	1	1	1	1	1	1	1
K17226	thiosulfate oxidation (sox system )	soxY	1	0	0	2	3	0	2	3	3	3	3	2	3
K17227	thiosulfate oxidation (sox system )	soxZ	1	0	0	1	1	0	1	1	1	1	1	1	1
K21307	sulfite oxidation	soeA	0	0	0	0	0	0	0	1	1	1	1	1	1
K21308	sulfite oxidation	soeB	0	0	0	0	0	0	0	1	1	1	1	0	1
K21309	sulfite oxidation	soeC	0	0	0	0	0	0	0	1	1	1	1	1	1
K17218	sulfide oxidation	sqr	0	1	0	0	0	0	1	1	0	1	1	1	1
K17230	sulfide oxidation	fccA	1	0	0	0	0	0	0	0	0	0	0	0	0
K17229	sulfide oxidation	fccB	1	0	0	0	0	0	2	0	0	0	1	1	1
K00958	assimilatory sulfate reduction	sat	0	0	0	0	0	0	1	1	1	1	1	1	1
K00955	assimilatory sulfate reduction	cysNC	1	1	1	1	1	0	0	0	0	0	0	0	0
K00957	assimilatory sulfate reduction	cysD	1	1	2	1	1	1	0	0	0	0	0	0	0
K00860	assimilatory sulfate reduction	cysC	0	0	0	0	0	0	0	0	0	0	0	0	0
K00390	assimilatory sulfate reduction	cysH	1	1	1	1	1	1	1	1	1	1	1	1	1
K00381	assimilatory sulfate reduction	cysI	1	1	1	1	1	1	1	1	1	1	1	1	1
K00380	assimilatory sulfate reduction	cysJ	0	0	1	2	2	0	0	0	0	0	1	0	1
K01082	assimilatory sulfate reduction	cysQ	1	1	1	1	1	0	1	1	1	1	1	1	1
K20034	DMSP degradation	dmdB	0	0	1	1	0	0	1	1	1	1	1	0	1
K20035	DMSP degradation	dmdC	2	0	0	0	0	0	0	0	0	0	0	0	0
K20036	DMSP degradation	dmdD	1	0	0	0	0	0	1	0	1	1	1	1	1
K15511	benzoyl-CoA degradation	boxA	0	0	0	0	0	0	0	0	1	1	1	1	1
K15512	benzoyl-CoA degradation	boxB	0	0	0	0	0	0	0	0	1	1	1	1	1
K15513	benzoyl-CoA degradation	boxC	0	0	0	0	0	0	0	0	1	1	1	1	1
K02227	vb12 synthesis	cbiB	1	1	0	0	0	0	1	1	1	1	1	1	1
K02189	vb12 synthesis	cbiG	0	0	0	1	0	0	1	1	1	1	1	1	1
K02303	vb12 synthesis	cobA	2	2	1	0	0	2	1	1	1	1	1	1	1
K19221	vb12 synthesis	cobA	1	1	0	1	0	0	1	1	1	1	1	0	1
K02224	vb12 synthesis	cobB-cbiA	1	1	0	0	1	0	1	1	1	1	1	1	1
K02226	vb12 synthesis	cobC	1	1	0	0	0	0	1	1	1	1	1	1	1
K02225	vb12 synthesis	cobC1	1	1	0	0	0	0	0	0	1	1	1	1	1
K02228	vb12 synthesis	cobF	0	0	0	0	0	0	1	1	1	1	1	1	1
K02229	vb12 synthesis	cobG	0	0	0	0	0	0	1	1	1	1	0	1	1
K06042	vb12 synthesis	cobH-cbiC	0	0	0	0	0	0	1	1	1	1	1	1	1
K03394	vb12 synthesis	cobI-cbiL	0	0	0	0	0	0	1	1	1	1	1	1	1
K05934	vb12 synthesis	cobJ	0	0	0	0	0	0	1	1	1	1	1	1	1
K05895	vb12 synthesis	cobK-cbiJ	1	0	0	0	0	0	1	1	1	1	1	1	1
K00595	vb12 synthesis	cobL-cbiET	0	0	0	1	0	0	1	1	1	1	1	1	1
K05936	vb12 synthesis	cobM	0	0	0	1	0	0	1	1	1	1	1	1	1
K02230	vb12 synthesis	cobN	1	0	0	0	1	0	1	1	1	1	1	0	1
K02231	vb12 synthesis	cobP	1	1	0	1	1	0	1	1	1	1	1	1	1
K02232	vb12 synthesis	cobQ	1	1	0	1	1	0	1	1	1	1	1	1	1
K09882	vb12 synthesis	cobS	1	1	1	1	2	1	0	1	1	1	1	1	1
K09883	vb12 synthesis	cobT	1	1	1	1	1	1	0	1	1	1	1	0	1
K03070	secretion (Sec pathway)	secA	1	1	1	1	1	0	1	1	2	1	2	1	2
K03071	secretion (Sec pathway)	secB	1	1	1	1	0	0	1	1	1	1	1	1	1
K03072	secretion (Sec pathway)	secD	1	1	1	0	1	0	1	1	1	1	1	1	1
K12257	secretion (Sec pathway)	secDF	0	0	0	1	0	0	0	0	0	0	0	0	0
K03073	secretion (Sec pathway)	secE	1	1	1	0	1	1	1	1	1	1	1	1	1
K03074	secretion (Sec pathway)	secF	1	1	1	0	0	0	1	1	1	1	1	0	1
K03075	secretion (Sec pathway)	secG	0	1	1	0	2	0	1	1	1	1	1	0	1
K03076	secretion (Sec pathway)	secY	1	1	1	1	1	1	0	1	1	1	1	0	1
K03116	secretion (Tat pathway)	tatA	0	1	1	1	0	1	1	1	1	1	1	1	1
K03117	secretion (Tat pathway)	tatB	0	1	0	0	0	0	1	1	1	1	1	1	1
K03118	secretion (Tat pathway)	tatC	1	1	1	0	1	1	1	1	1	1	1	1	1
K03194	secretion (type IV system)	virB1	0	0	0	1	0	0	0	0	0	0	0	0	0
K03195	secretion (type IV system)	virB10	0	2	0	1	0	0	0	2	0	1	2	0	2
K03196	secretion (type IV system)	virB11	0	2	0	1	0	0	0	2	0	1	2	0	2
K03197	secretion (type IV system)	virB2	0	2	0	1	0	0	0	1	0	1	1	1	2
K03198	secretion (type IV system)	virB3	0	2	0	1	0	0	1	1	0	0	1	1	1
K03199	secretion (type IV system)	virB4	0	2	0	1	0	0	1	2	0	1	2	1	2
K03200	secretion (type IV system)	virB5	0	0	0	1	0	0	0	1	0	1	2	0	2
K03201	secretion (type IV system)	virB6	0	2	0	0	0	0	0	2	0	1	2	1	3
K03203	secretion (type IV system)	virB8	0	1	0	0	0	0	0	2	0	1	2	0	2
K03204	secretion (type IV system)	virB9	0	1	0	1	0	0	0	2	0	1	2	0	2
K03205	secretion (type IV system)	virD4	0	0	3	3	1	1	0	4	0	1	2	0	3
K11913	secretion (type VI system)	fha1	0	0	0	0	0	0	0	1	0	0	0	0	0
K11907	secretion (type VI system)	vasG	0	0	0	0	0	0	1	1	1	1	1	1	1
K11904	secretion (type VI system)	vgrG	0	0	0	0	0	0	0	1	1	1	1	1	1
K11903	secretion (type VI system)	hcp	0	0	0	0	0	0	1	1	1	1	1	1	1
K11892	secretion (type VI system)	impK	0	0	0	0	0	0	1	1	0	0	1	1	0
K11891	secretion (type VI system)	impL	0	0	0	0	0	0	1	1	1	1	1	0	1
K14028	methanol oxidation	mdh1	0	0	0	0	1	0	0	0	0	0	0	0	0
K14029	methanol oxidation	mdh2	0	0	0	0	1	0	0	0	0	0	0	0	0
K16256	methanol oxidation	mxaA	0	0	0	0	1	0	0	0	0	0	0	0	0
K16260	methanol oxidation	mxaD	0	0	0	0	1	0	0	0	0	0	0	0	0
K16255	methanol oxidation	mxaG	0	0	0	0	1	0	0	0	0	0	0	0	0
K16254	methanol oxidation	mxaJ	0	0	0	0	1	0	0	0	0	0	0	0	0
K16259	methanol oxidation	mxaL	0	0	0	0	1	0	0	0	0	0	0	0	0
K23995	methanol oxidation	xoxF	0	0	0	1	4	0	0	1	1	1	1	1	1
K03396	formaldehyde oxidation	gfa	0	0	0	0	0	0	0	0	1	1	1	1	1
K00121	formaldehyde oxidation	frmA	1	1	2	0	0	0	0	1	2	4	3	2	3
K01070	formaldehyde oxidation	frmB	1	1	1	0	0	0	1	1	2	2	2	2	2
K00122	formate oxidation	FDH	0	0	0	0	1	0	0	0	0	0	0	0	0
K00123	formate oxidation	fdoG	1	1	0	0	1	1	1	4	3	2	2	2	2
K00124	formate oxidation	fdoH	0	1	0	2	1	1	0	2	2	1	1	1	1
K00127	formate oxidation	fdoI	0	1	0	2	0	1	1	2	2	1	1	1	1
K00126	formate oxidation	fdsD	0	0	0	0	0	0	0	1	0	0	0	0	0
K22515	formate oxidation	fdwB	1	0	0	0	0	0	1	2	1	1	1	1	1
K00925	acetate utilization	ackA	0	0	1	1	2	1	1	1	0	0	1	0	0
K01895	acetate utilization	acs	3	2	1	3	2	0	2	2	2	3	4	1	4
