# Supplementary material for: Chemosynthetic alphaproteobacterial diazotrophs reside in deep-sea cold-seep bottom waters
Source: mSystems. 2024 Aug 6;9(9):e00176-24. doi: 10.1128/msystems.00176-24 (PMC11406894; doi:10.1128/msystems.00176-24)
Supplement: Table S4 — Transcriptional activity of Seep-BW-D1 in cold-seep bottom waters. [file msystems.00176-24-s0008.xlsx]

## Sheet: Table_S4
Table S4. Transcriptional activity of Seep-BW-D1 in cold-seep bottom waters.
Gene ID	Ko ID	MT1 TPM	MT2 TPM	MT3 TPM	Average TPM	Description
k147_21119588_2	K16370	8618.89	20596.8	21956.1	17057.3	pfkB; 6-phosphofructokinase 2 [EC:2.7.1.11]
k147_56644_2	K02970	23261.4	1730.07	8073.93	11021.8	RP-S21, MRPS21, rpsU; small subunit ribosomal protein S21
k147_38879020_3	K04077	15426.9	9305.75	7354.46	10695.7	groEL, HSPD1; chaperonin GroEL
k147_38198793_2	K03704	22167.4	1694.03	7060.81	10307.4	cspA; cold shock protein
k147_11861317_6	K00124	6171.01	5576.86	4431.22	5393.03	fdoH, fdsB; formate dehydrogenase iron-sulfur subunit
k147_9910375_2	K11959	12197.5	1067.09	240.537	4501.71	urtA; urea transport system substrate-binding protein
k147_38198793_3	K03704	7110.59	2270.72	2305.36	3895.56	cspA; cold shock protein
k147_21556988_3	K02956	4717.6	1754.7	4319.54	3597.28	RP-S15, MRPS15, rpsO; small subunit ribosomal protein S15
k147_10133709_1	K03704	8151.35	648.777	1364.61	3388.25	cspA; cold shock protein
k147_5836698_4	K02982	8058.43	745.577	1053.7	3285.9	RP-S3, rpsC; small subunit ribosomal protein S3
k147_38879020_2	K04078	2721.7	3180.46	2366.29	2756.15	groES, HSPE1; chaperonin GroES
k147_22074815_6	K02111	3452.21	2433.55	2025.71	2637.15	ATPF1A, atpA; F-type H+/Na+-transporting ATPase subunit alpha [EC:7.1.2.2 7.2.2.1]
k147_7234724_5	K04043	3092.82	2078.29	2573.28	2581.46	dnaK, HSPA9; molecular chaperone DnaK
k147_15683373_11	K08720	3229.34	331.864	3867.05	2476.09	ompU; outer membrane protein OmpU
k147_36752096_3	K02899	3878.92	2265.91	935.239	2360.02	RP-L27, MRPL27, rpmA; large subunit ribosomal protein L27
k147_29181809_4	K04751	4318.67	1320.52	795.381	2144.86	glnB; nitrogen regulatory protein P-II 1
k147_29181809_5	K01915	4796.96	1169.25	421.299	2129.17	glnA, GLUL; glutamine synthetase [EC:6.3.1.2]
k147_33800096_2	K02867	2336.24	2470.51	911.724	1906.16	RP-L11, MRPL11, rplK; large subunit ribosomal protein L11
k147_14992153_14	K02887	2199.83	998.868	2204.27	1800.99	RP-L20, MRPL20, rplT; large subunit ribosomal protein L20
k147_40397554_2	K02055	2003.46	2094.83	1190.14	1762.81	ABC.SP.S; putative spermidine/putrescine transport system substrate-binding protein
k147_21699899_8	K02902	2588.13	1437.78	1188.86	1738.26	RP-L28, MRPL28, rpmB; large subunit ribosomal protein L28
k147_33094255_12	K00836	4075.18	0	992.009	1689.06	ectB, dat; diaminobutyrate-2-oxoglutarate transaminase [EC:2.6.1.76]
k147_5836698_7	K02886	1874.73	1371.82	1787.1	1677.88	RP-L2, MRPL2, rplB; large subunit ribosomal protein L2
k147_37728825_3	K01647	2269.01	1755.85	929.625	1651.5	CS, gltA; citrate synthase [EC:2.3.3.1]
k147_30604594_1	K01251	2496.94	836.078	1595.31	1642.78	E3.3.1.1, ahcY; adenosylhomocysteinase [EC:3.3.1.1]
k147_14806699_4	K03089	2159.83	677.889	2075.54	1637.75	rpoH; RNA polymerase sigma-32 factor
k147_5836698_3	K02878	1735.87	572.185	2599.99	1636.01	RP-L16, MRPL16, rplP; large subunit ribosomal protein L16
k147_37903069_3	K02906	2641.48	1014.78	1087.81	1581.36	RP-L3, MRPL3, rplC; large subunit ribosomal protein L3
k147_33094255_10	K00928	3479.04	199.378	991.722	1556.71	lysC; aspartate kinase [EC:2.7.2.4]
k147_2776741_2	K00962	2410.93	1039.72	1214.84	1555.16	pnp, PNPT1; polyribonucleotide nucleotidyltransferase [EC:2.7.7.8]
k147_8875435_9	K02078	3575.16	15.9422	1060.83	1550.65	acpP; acyl carrier protein
k147_6656781_4	K00053	1896.88	1123.15	1593.98	1538	ilvC; ketol-acid reductoisomerase [EC:1.1.1.86]
k147_14992153_3	K02986	2380.33	384.46	1791.91	1518.9	RP-S4, rpsD; small subunit ribosomal protein S4
k147_13935019_3	K02879	1304.79	2603.28	628.643	1512.24	RP-L17, MRPL17, rplQ; large subunit ribosomal protein L17
k147_14992153_13	K02916	4459.43	0	10.6465	1490.02	RP-L35, MRPL35, rpmI; large subunit ribosomal protein L35
k147_37903069_2	K02946	2749.37	505.929	1146.9	1467.4	RP-S10, MRPS10, rpsJ; small subunit ribosomal protein S10
k147_33239085_2	K02945	2352.73	749.197	1233.37	1445.1	RP-S1, rpsA; small subunit ribosomal protein S1
k147_9226067_7	K03553	1771.66	1087.18	1396.75	1418.53	recA; recombination protein RecA
k147_22564436_11	K02988	2721.38	396.241	1108.78	1408.8	RP-S5, MRPS5, rpsE; small subunit ribosomal protein S5
k147_16322904_3	K02952	1500.09	1703.48	872.799	1358.79	RP-S13, rpsM; small subunit ribosomal protein S13
k147_31739364_6	K02871	2178.94	381.987	1405.66	1322.19	RP-L13, MRPL13, rplM; large subunit ribosomal protein L13
k147_22074815_2	K03694	2071.75	908.211	950.172	1310.05	clpA; ATP-dependent Clp protease ATP-binding subunit ClpA
k147_26512608_3	K01338	1641.08	1155.22	1061.54	1285.95	lon; ATP-dependent Lon protease [EC:3.4.21.53]
k147_12993870_6	K01681	2344.91	750.019	731.01	1275.31	ACO, acnA; aconitate hydratase [EC:4.2.1.3]
k147_1773878_4	K03060	3065.11	0	725.408	1263.51	rpoZ; DNA-directed RNA polymerase subunit omega [EC:2.7.7.6]
k147_35070096_2	K03671	1900.76	546.205	1213.31	1220.09	trxA; thioredoxin 1
k147_11861317_5	K00123	1548.12	1280.82	796.021	1208.32	fdoG, fdhF, fdwA; formate dehydrogenase major subunit [EC:1.17.1.9]
k147_28338978_2	K01687	2469.04	331.733	734.332	1178.37	ilvD; dihydroxy-acid dehydratase [EC:4.2.1.9]
k147_15918192_3	K01689	1070.56	1708.7	731.78	1170.35	ENO, eno; enolase [EC:4.2.1.11]
k147_13935019_2	K03040	1691.6	1181.13	385.065	1085.93	rpoA; DNA-directed RNA polymerase subunit alpha [EC:2.7.7.6]
k147_25405093_2	K01902	1228.99	1440.93	549.448	1073.12	sucD; succinyl-CoA synthetase alpha subunit [EC:6.2.1.5]
k147_4125273_4	K03782	1759.13	1061.02	383.796	1067.98	katG; catalase-peroxidase [EC:1.11.1.21]
k147_40397554_3	K02055	3028.27	0	160.884	1063.05	ABC.SP.S; putative spermidine/putrescine transport system substrate-binding protein
k147_33094255_11	K06720	1873.74	0	1304.2	1059.31	ectC; L-ectoine synthase [EC:4.2.1.108]
k147_5870118_4	K02911	357.049	18.0216	2780.91	1051.99	RP-L32, MRPL32, rpmF; large subunit ribosomal protein L32
k147_22564436_4	K02874	1934.77	0	1185.96	1040.25	RP-L14, MRPL14, rplN; large subunit ribosomal protein L14
k147_22564436_10	K02881	2096.71	62.1745	909.48	1022.79	RP-L18, MRPL18, rplR; large subunit ribosomal protein L18
k147_26020479_7	K02884	1304.25	259.468	1488.42	1017.38	RP-L19, MRPL19, rplS; large subunit ribosomal protein L19
k147_25908509_6	K03522	776.937	804.847	1469.34	1017.04	fixB, etfA; electron transfer flavoprotein alpha subunit
k147_29609015_4	K00404	1516.9	856.78	549.932	974.536	ccoN; cytochrome c oxidase cbb3-type subunit I [EC:7.1.1.9]
k147_33094255_13	K06718	2902.23	0	0	967.41	ectA; L-2,4-diaminobutyric acid acetyltransferase [EC:2.3.1.178]
k147_24285691_4	K02274	1189.26	693.056	1011.17	964.498	coxA, ctaD; cytochrome c oxidase subunit I [EC:7.1.1.9]
k147_23745024_3	K02519	1328.03	129.975	1392.14	950.047	infB, MTIF2; translation initiation factor IF-2
k147_31370955_3	K00331	1186.14	1087.16	519.703	931.003	nuoB; NADH-quinone oxidoreductase subunit B [EC:7.1.1.2]
k147_5836698_6	K02965	1882.53	0	885.895	922.809	RP-S19, rpsS; small subunit ribosomal protein S19
k147_4993111_6	K01940	1014.95	758.894	982.56	918.802	argG, ASS1; argininosuccinate synthase [EC:6.3.4.5]
k147_12221607_2	K07390	1014.54	290.816	1386.37	897.241	grxD, GLRX5; monothiol glutaredoxin
k147_33092486_3	K02357	680.355	451.404	1524.35	885.37	tsf, TSFM; elongation factor Ts
k147_18860425_5	K03320	2049.7	184.014	395.044	876.253	amt, AMT, MEP; ammonium transporter, Amt family
k147_25908509_7	K03521	1653.34	245.749	678.075	859.054	fixA, etfB; electron transfer flavoprotein beta subunit
k147_11840386_2	K01903	1576.49	671.734	309.164	852.461	sucC; succinyl-CoA synthetase beta subunit [EC:6.2.1.5]
k147_22454926_6	K02036	876.238	1081.09	580.236	845.856	pstB; phosphate transport system ATP-binding protein [EC:7.3.2.1]
k147_16322904_2	K02948	778.325	1455.45	235.071	822.948	RP-S11, MRPS11, rpsK; small subunit ribosomal protein S11
k147_22564436_6	K02931	859.22	487.14	1110.42	818.928	RP-L5, MRPL5, rplE; large subunit ribosomal protein L5
k147_35081453_7	K02876	1225.35	0	1227.46	817.605	RP-L15, MRPL15, rplO; large subunit ribosomal protein L15
k147_30114278_3	K09972	1715.85	298.065	416.77	810.228	aapP, bztD; general L-amino acid transport system ATP-binding protein [EC:7.4.2.1]
k147_22564436_5	K02895	1582.62	0	689.312	757.309	RP-L24, MRPL24, rplX; large subunit ribosomal protein L24
k147_8481925_4	K03530	567.86	0	1701.56	756.473	hupB; DNA-binding protein HU-beta
k147_30035327_8	K00031	740.321	997.862	463.216	733.8	IDH1, IDH2, icd; isocitrate dehydrogenase [EC:1.1.1.42]
k147_8477254_3	K00989	1568.13	266.462	338.676	724.423	rph; ribonuclease PH [EC:2.7.7.56]
k147_5636562_1	K09882	908.151	910.884	336.062	718.366	cobS; cobaltochelatase CobS [EC:6.6.1.2]
k147_24089058_3	K03671	1303.1	11.6214	786.65	700.456	trxA; thioredoxin 1
k147_22772361_1	K00024	659.714	666.293	773.317	699.774	mdh; malate dehydrogenase [EC:1.1.1.37]
k147_7805871_3	K02963	1069.05	539.936	464.595	691.193	RP-S18, MRPS18, rpsR; small subunit ribosomal protein S18
k147_18092585_2	K00940	520.461	802.535	748.731	690.576	ndk, NME; nucleoside-diphosphate kinase [EC:2.7.4.6]
k147_26020479_6	K02909	2025.88	25.2059	0	683.695	RP-L31, rpmE; large subunit ribosomal protein L31
k147_31739364_7	K02996	635.368	520.005	892.728	682.7	RP-S9, MRPS9, rpsI; small subunit ribosomal protein S9
k147_31462413_2	K00600	977.981	679.313	348.403	668.566	glyA, SHMT; glycine hydroxymethyltransferase [EC:2.1.2.1]
k147_37903069_5	K02892	1763.15	0	237.773	666.973	RP-L23, MRPL23, rplW; large subunit ribosomal protein L23
k147_6352742_5	K03798	1481.76	91.1763	373.908	648.949	ftsH, hflB; cell division protease FtsH [EC:3.4.24.-]
k147_21884358_3	K03667	1206.69	227.641	504.383	646.238	hslU; ATP-dependent HslUV protease ATP-binding subunit HslU
k147_22564436_3	K02961	1553.12	0	379.776	644.299	RP-S17, MRPS17, rpsQ; small subunit ribosomal protein S17
k147_11310450_3	K00335	1145.2	462.36	317.945	641.836	nuoF; NADH-quinone oxidoreductase subunit F [EC:7.1.1.2]
k147_5836698_5	K02890	1209.32	0	659.959	623.095	RP-L22, MRPL22, rplV; large subunit ribosomal protein L22
k147_7805871_4	K02939	1223.93	66.3999	578.272	622.868	RP-L9, MRPL9, rplI; large subunit ribosomal protein L9
k147_23355607_2	K00121	861.857	794.358	194.192	616.802	frmA, ADH5, adhC; S-(hydroxymethyl)glutathione dehydrogenase / alcohol dehydrogenase [EC:1.1.1.284 1.1.1.1]
k147_2206225_1	K01895	801.349	645.918	390.494	612.587	ACSS1_2, acs; acetyl-CoA synthetase [EC:6.2.1.1]
k147_14992153_9	K09948	589.077	473.71	747.285	603.357	K09948; uncharacterized protein
k147_34894364_6	K03116	786.267	0	1019.03	601.764	tatA; sec-independent protein translocase protein TatA
k147_22564436_2	K02904	1168.17	0	585.94	584.703	RP-L29, rpmC; large subunit ribosomal protein L29
k147_10308080_2	K01956	827.219	284.966	626.011	579.399	carA, CPA1; carbamoyl-phosphate synthase small subunit [EC:6.3.5.5]
k147_33092486_2	K02967	1001.26	471.166	261.921	578.117	RP-S2, MRPS2, rpsB; small subunit ribosomal protein S2
k147_3088428_3	K13584	543.917	213.318	937.162	564.799	ctrA; two-component system, cell cycle response regulator CtrA
k147_10656195_4	K01878	857.125	121.514	704.024	560.888	glyQ; glycyl-tRNA synthetase alpha chain [EC:6.1.1.14]
k147_14619254_2	K01638	815.21	234.585	587.503	545.766	aceB, glcB; malate synthase [EC:2.3.3.9]
k147_1470587_1	K02470	944.51	441.869	250.11	545.496	gyrB; DNA gyrase subunit B [EC:5.6.2.2]
k147_22564436_8	K02994	1624.55	0	0	541.518	RP-S8, rpsH; small subunit ribosomal protein S8
k147_38632430_1	K02031	410.501	505.636	640.267	518.801	ddpD; peptide/nickel transport system ATP-binding protein
k147_22454926_3	K02040	368.586	627.12	540.641	512.116	pstS; phosphate transport system substrate-binding protein
k147_24478711_1	K01457	262.572	1241.2	0	501.257	atzF; allophanate hydrolase [EC:3.5.1.54]
k147_22074815_7	K02115	684.641	367.971	388.2	480.271	ATPF1G, atpG; F-type H+-transporting ATPase subunit gamma
k147_38198793_10	K01428	457.337	973.649	0	476.995	ureC; urease subunit alpha [EC:3.5.1.5]
k147_5879262_2	K05816	414.321	603.129	407.915	475.122	ugpC; sn-glycerol 3-phosphate transport system ATP-binding protein [EC:7.6.2.10]
k147_19174721_2	K00133	101.454	765.785	552.246	473.162	asd; aspartate-semialdehyde dehydrogenase [EC:1.2.1.11]
k147_25254336_4	K02110	1416.7	0	0	472.233	ATPF0C, atpE; F-type H+-transporting ATPase subunit c
k147_35081453_6	K11927	1013.9	0	358.333	457.412	rhlE; ATP-dependent RNA helicase RhlE [EC:3.6.4.13]
k147_7805871_2	K02990	823.09	0	545.305	456.132	RP-S6, MRPS6, rpsF; small subunit ribosomal protein S6
k147_31696077_4	K01704	114.177	714.083	536.754	455.005	leuD, IPMI-S; 3-isopropylmalate/(R)-2-methylmalate dehydratase small subunit [EC:4.2.1.33 4.2.1.35]
k147_9577205_1	K11209	305.391	464.957	592.364	454.237	yghU, yfcG; GSH-dependent disulfide-bond oxidoreductase [EC:1.8.4.-]
k147_1403034_1	K05520	902.92	0	412.322	438.414	pfpI; protease I [EC:3.5.1.124]
k147_19958943_6	K03551	708.101	319.962	283.659	437.24	ruvB; holliday junction DNA helicase RuvB [EC:3.6.4.12]
k147_26465838_1	K01652	549.224	621.745	136.334	435.768	E2.2.1.6L, ilvB, ilvG, ilvI; acetolactate synthase I/II/III large subunit [EC:2.2.1.6]
k147_36452283_7	K00162	230.684	495.77	575.006	433.82	PDHB, pdhB; pyruvate dehydrogenase E1 component beta subunit [EC:1.2.4.1]
k147_17103613_5	K02897	104.836	367.125	822.014	431.325	RP-L25, rplY; large subunit ribosomal protein L25
k147_36596696_3	K01679	388.615	771.821	127.598	429.345	E4.2.1.2B, fumC, FH; fumarate hydratase, class II [EC:4.2.1.2]
k147_18032133_4	K00338	190.61	1092.76	0	427.791	nuoI; NADH-quinone oxidoreductase subunit I [EC:7.1.1.2]
k147_2516285_8	K11209	300.17	770.538	207.289	425.999	yghU, yfcG; GSH-dependent disulfide-bond oxidoreductase [EC:1.8.4.-]
k147_270984_3	K00134	288.769	461.655	523.242	424.555	GAPDH, gapA; glyceraldehyde 3-phosphate dehydrogenase (phosphorylating) [EC:1.2.1.12]
k147_22564436_9	K02933	689.088	41.9154	540.999	424.001	RP-L6, MRPL6, rplF; large subunit ribosomal protein L6
k147_40205531_12	K03210	404.054	867.852	0	423.969	yajC; preprotein translocase subunit YajC
k147_40397554_1	K02052	145.289	946.133	176.391	422.604	ABC.SP.A; putative spermidine/putrescine transport system ATP-binding protein
k147_26137186_1	K01696	955.627	281.084	5.25787	413.99	trpB; tryptophan synthase beta chain [EC:4.2.1.20]
k147_5287394_6	K05816	478.991	518.12	235.723	410.945	ugpC; sn-glycerol 3-phosphate transport system ATP-binding protein [EC:7.6.2.10]
k147_34981668_3	K10227	794.722	338.091	88.7538	407.189	smoE, mtlE; polyol transport system substrate-binding protein
k147_15771389_3	K14981	712.345	196.62	304.837	404.601	chvI; two-component system, OmpR family, response regulator ChvI
k147_29722762_1	K01923	924.535	0	286.45	403.662	purC; phosphoribosylaminoimidazole-succinocarboxamide synthase [EC:6.3.2.6]
k147_4238529_2	K00325	485.028	660.442	65.1161	403.529	pntB; H+-translocating NAD(P) transhydrogenase subunit beta [EC:1.6.1.2 7.1.1.1]
k147_5611802_1	K00134	441.591	427.824	339.457	402.957	GAPDH, gapA; glyceraldehyde 3-phosphate dehydrogenase (phosphorylating) [EC:1.2.1.12]
k147_31739364_2	K01611	459.427	0	742.69	400.706	speD, AMD1; S-adenosylmethionine decarboxylase [EC:4.1.1.50]
k147_40777018_6	K03559	624.982	573.918	0	399.633	exbD; biopolymer transport protein ExbD
k147_93083_1	K00626	970.8	0	220.182	396.994	ACAT, atoB; acetyl-CoA C-acetyltransferase [EC:2.3.1.9]
k147_27541172_2	K09903	541.225	641.964	0	394.396	pyrH; uridylate kinase [EC:2.7.4.22]
k147_19580063_1	K01610	660.768	468.039	0	376.269	E4.1.1.49, pckA; phosphoenolpyruvate carboxykinase (ATP) [EC:4.1.1.49]
k147_20514286_2	K01716	733.85	0	386.031	373.293	fabA; 3-hydroxyacyl-[acyl-carrier protein] dehydratase / trans-2-decenoyl-[acyl-carrier protein] isomerase [EC:4.2.1.59 5.3.3.14]
k147_10920532_2	K03746	1119.6	0	0	373.201	hns; DNA-binding protein H-NS
k147_2060333_2	K01847	392.033	484.16	240.77	372.321	MUT; methylmalonyl-CoA mutase [EC:5.4.99.2]
k147_3455016_2	K00135	287.659	414.496	403.054	368.403	gabD; succinate-semialdehyde dehydrogenase / glutarate-semialdehyde dehydrogenase [EC:1.2.1.16 1.2.1.79 1.2.1.20]
k147_18032133_9	K00341	547.893	159.073	392.826	366.597	nuoL; NADH-quinone oxidoreductase subunit L [EC:7.1.1.2]
k147_26438202_3	K00412	378.249	113.548	600.521	364.106	CYTB, petB; ubiquinol-cytochrome c reductase cytochrome b subunit
k147_23570436_2	K01903	476.765	590.501	20.6109	362.626	sucC; succinyl-CoA synthetase beta subunit [EC:6.2.1.5]
k147_14992153_5	K01869	339.608	588.176	142.329	356.704	LARS, leuS; leucyl-tRNA synthetase [EC:6.1.1.4]
k147_36752096_2	K02888	264.791	0	797.886	354.226	RP-L21, MRPL21, rplU; large subunit ribosomal protein L21
k147_1899853_2	K02601	742.095	0	312.577	351.558	nusG; transcription termination/antitermination protein NusG
k147_32083600_4	K00266	546.019	5.1812	502.295	351.165	gltD; glutamate synthase (NADPH) small chain [EC:1.4.1.13]
k147_20633647_6	K02276	732.68	0	312.905	348.529	coxC, ctaE; cytochrome c oxidase subunit III [EC:7.1.1.9]
k147_34940605_2	K02110	353.662	689.163	0	347.608	ATPF0C, atpE; F-type H+-transporting ATPase subunit c
k147_26900767_2	K01464	845.588	0	196.676	347.421	DPYS, dht, hydA; dihydropyrimidinase [EC:3.5.2.2]
k147_10920532_1	K03784	1039.43	0	0	346.478	deoD; purine-nucleoside phosphorylase [EC:2.4.2.1]
k147_37148333_2	K03531	352.646	334.173	352.095	346.305	ftsZ; cell division protein FtsZ
k147_555958_3	K03070	277.251	489.859	271.179	346.096	secA; preprotein translocase subunit SecA [EC:7.4.2.8]
k147_25131300_5	K00948	549.139	362.684	125.255	345.693	PRPS, prsA; ribose-phosphate pyrophosphokinase [EC:2.7.6.1]
k147_1228745_4	K02913	0	0	1031.76	343.921	RP-L33, MRPL33, rpmG; large subunit ribosomal protein L33
k147_40310473_2	K17321	526.932	363.682	128.672	339.762	glpV; glycerol transport system substrate-binding protein
k147_13884911_2	K07018	577.077	433.51	0	336.862	K07018; uncharacterized protein
k147_31370955_1	K00332	407.981	202.144	397.069	335.731	nuoC; NADH-quinone oxidoreductase subunit C [EC:7.1.1.2]
k147_10652795_5	K03451	744.627	151.078	106.664	334.123	TC.BCT; betaine/carnitine transporter, BCCT family
k147_9389031_6	K11209	273.484	356.827	365.963	332.092	yghU, yfcG; GSH-dependent disulfide-bond oxidoreductase [EC:1.8.4.-]
k147_36920638_2	K03527	189.703	331.597	473.281	331.527	ispH, lytB; 4-hydroxy-3-methylbut-2-en-1-yl diphosphate reductase [EC:1.17.7.4]
k147_36637493_2	K02520	987.582	0	0	329.194	infC, MTIF3; translation initiation factor IF-3
k147_23732646_2	K10111	159.601	686.703	134.146	326.817	malK, mtlK, thuK; multiple sugar transport system ATP-binding protein [EC:7.5.2.-]
k147_37797805_1	K03702	394.526	522.681	59.5334	325.58	uvrB; excinuclease ABC subunit B
k147_1228745_9	K06890	972.266	0	0	324.089	K06890; uncharacterized protein
k147_1403034_9	K15986	297.091	145.816	527.437	323.448	ppaC; manganese-dependent inorganic pyrophosphatase [EC:3.6.1.1]
k147_9700061_5	K07393	406.635	486.091	71.3318	321.353	ECM4, yqjG; glutathionyl-hydroquinone reductase [EC:1.8.5.7]
k147_13884911_3	K13643	635.778	320.9	0	318.893	iscR; Rrf2 family transcriptional regulator, iron-sulfur cluster assembly transcription factor
k147_3662525_3	K02041	462.96	13.6148	479.016	318.531	phnC; phosphonate transport system ATP-binding protein [EC:7.3.2.2]
k147_21835844_3	K02914	955.169	0	0	318.39	RP-L34, MRPL34, rpmH; large subunit ribosomal protein L34
k147_9910375_4	K01430	51.8988	898.759	0	316.886	ureA; urease subunit gamma [EC:3.5.1.5]
k147_28864775_5	K17226	939.906	0	0	313.302	soxY; sulfur-oxidizing protein SoxY
k147_8171149_5	K03413	0	0	935.873	311.958	cheY; two-component system, chemotaxis family, chemotaxis protein CheY
k147_25210924_2	K00023	639.454	0	293.023	310.826	phbB; acetoacetyl-CoA reductase [EC:1.1.1.36]
k147_12585021_2	K15034	156.138	0	763.908	306.682	yaeJ; ribosome-associated protein
k147_21718316_4	K01951	454.438	320.212	140.827	305.159	guaA, GMPS; GMP synthase (glutamine-hydrolysing) [EC:6.3.5.2]
k147_10447729_4	K01966	406.213	165.474	332.23	301.306	PCCB, pccB; propionyl-CoA carboxylase beta chain [EC:6.4.1.3 2.1.3.15]
k147_36990536_2	K00560	436.815	4.71019	462.035	301.187	thyA, TYMS; thymidylate synthase [EC:2.1.1.45]
k147_35352749_4	K01662	194.483	373.486	333.974	300.648	dxs; 1-deoxy-D-xylulose-5-phosphate synthase [EC:2.2.1.7]
k147_10059487_3	K02968	459.392	419.154	8.01481	295.52	RP-S20, rpsT; small subunit ribosomal protein S20
k147_27288531_1	K01687	424.245	136.426	324.585	295.085	ilvD; dihydroxy-acid dehydratase [EC:4.2.1.9]
k147_18848389_1	K23537	560.286	313.087	10.166	294.513	nupA; general nucleoside transport system ATP-binding protein
k147_16131568_5	K10773	195.043	237.13	427.991	286.721	NTH; endonuclease III [EC:4.2.99.18]
k147_1365436_8	K15512	119.131	434.193	305.076	286.134	boxB; benzoyl-CoA 2,3-epoxidase subunit B [EC:1.14.13.208]
k147_9226067_6	K01872	290.622	283.309	277.802	283.911	AARS, alaS; alanyl-tRNA synthetase [EC:6.1.1.7]
k147_36401372_2	K00128	190.234	397.328	260.284	282.615	ALDH; aldehyde dehydrogenase (NAD+) [EC:1.2.1.3]
k147_5915186_3	K04771	469.732	164.617	201.937	278.762	degP, htrA; serine protease Do [EC:3.4.21.107]
k147_6122006_2	K17686	598.85	7.01545	229.389	278.418	copA, ctpA, ATP7; P-type Cu+ transporter [EC:7.2.2.8]
k147_35131983_2	K01883	719.853	115.201	0	278.351	CARS, cysS; cysteinyl-tRNA synthetase [EC:6.1.1.16]
k147_9898877_4	K00481	130.711	227.815	473.73	277.419	pobA; p-hydroxybenzoate 3-monooxygenase [EC:1.14.13.2]
k147_37684795_2	K11075	225.668	606.497	0	277.388	potH; putrescine transport system permease protein
k147_20514286_5	K00647	411.672	351.816	67.8522	277.113	fabB; 3-oxoacyl-[acyl-carrier-protein] synthase I [EC:2.3.1.41]
k147_15959208_1	K00525	254.477	344.41	232.346	277.078	E1.17.4.1A, nrdA, nrdE; ribonucleoside-diphosphate reductase alpha chain [EC:1.17.4.1]
k147_2506795_1	K05520	787.937	0	40.8908	276.276	pfpI; protease I [EC:3.5.1.124]
k147_27977682_4	K01962	698.904	0	126.664	275.189	accA; acetyl-CoA carboxylase carboxyl transferase subunit alpha [EC:6.4.1.2 2.1.3.15]
k147_11277503_4	K00240	247.211	575.589	0	274.267	sdhB, frdB; succinate dehydrogenase / fumarate reductase, iron-sulfur subunit [EC:1.3.5.1 1.3.5.4]
k147_39886910_6	K03704	273.484	540.647	0	271.377	cspA; cold shock protein
k147_30727663_1	K01881	347.059	292.419	174.258	271.245	PARS, proS; prolyl-tRNA synthetase [EC:6.1.1.15]
k147_37069455_2	K01358	268.3	194.479	348.207	270.329	clpP, CLPP; ATP-dependent Clp protease, protease subunit [EC:3.4.21.92]
k147_12664864_3	K19519	138.873	313.295	355.733	269.3	TGFBI, BIGH3; transforming growth factor-beta-induced protein
k147_1773878_9	K03474	280.96	213.88	308.153	267.664	pdxJ; pyridoxine 5-phosphate synthase [EC:2.6.99.2]
k147_30829404_3	K06204	206.912	589.021	0	265.311	dksA; DnaK suppressor protein
k147_20514286_1	K09826	206.819	0	582.3	263.04	irr; Fur family transcriptional regulator, iron response regulator
k147_7805871_5	K03406	583.717	110.779	92.1435	262.213	mcp; methyl-accepting chemotaxis protein
k147_23680084_1	K03664	782.95	0	0	260.983	smpB; SsrA-binding protein
k147_34349054_2	K01933	286.189	242.981	250.071	259.747	purM; phosphoribosylformylglycinamidine cyclo-ligase [EC:6.3.3.1]
k147_23745024_1	K02600	311.454	205.236	259.011	258.567	nusA; transcription termination/antitermination protein NusA
k147_28860992_3	K06878	361.822	0	407.159	256.327	K06878; tRNA-binding protein
k147_8696255_2	K10112	378.242	134.24	248.243	253.575	msmX, msmK, malK, sugC, ggtA, msiK; multiple sugar transport system ATP-binding protein [EC:7.5.2.-]
k147_8109824_2	K03518	0	476.547	281.91	252.819	coxS; aerobic carbon-monoxide dehydrogenase small subunit [EC:1.2.5.3]
k147_20633647_2	K02275	488.276	0	266.273	251.516	coxB, ctaC; cytochrome c oxidase subunit II [EC:7.1.1.9]
k147_19309830_7	K15577	469.3	273.837	5.15031	249.429	nrtB, nasE, cynB; nitrate/nitrite transport system permease protein
k147_28629034_11	K08738	747.95	0	0	249.317	CYC; cytochrome c
k147_10961075_1	K17322	165.318	143.48	436.221	248.34	K17322, glpP; glycerol transport system permease protein
k147_6593105_2	K00457	226.905	514.43	0	247.111	HPD, hppD; 4-hydroxyphenylpyruvate dioxygenase [EC:1.13.11.27]
k147_18032133_2	K00337	203.005	460.019	76.2797	246.435	nuoH; NADH-quinone oxidoreductase subunit H [EC:7.1.1.2]
k147_5844428_3	K00311	210.053	412.231	110.441	244.242	ETFDH; electron-transferring-flavoprotein dehydrogenase [EC:1.5.5.1]
k147_23487879_1	K06164	202.908	0	529.236	244.048	phnI; alpha-D-ribose 1-methylphosphonate 5-triphosphate synthase subunit PhnI [EC:2.7.8.37]
k147_14986941_3	K07305	608.047	0	118.886	242.311	msrB; peptide-methionine (R)-S-oxide reductase [EC:1.8.4.12]
k147_14414522_3	K17865	722.516	0	0	240.839	croR; 3-hydroxybutyryl-CoA dehydratase [EC:4.2.1.55]
k147_30535809_4	K03569	518.118	3.5939	197.915	239.876	mreB; rod shape-determining protein MreB and related proteins
k147_16970137_6	K02055	92.5756	335.356	289.413	239.115	ABC.SP.S; putative spermidine/putrescine transport system substrate-binding protein
k147_40205531_13	K03072	467.612	87.2232	159.085	237.974	secD; preprotein translocase subunit SecD
k147_40310473_1	K00864	126.941	490.646	90.8401	236.142	glpK, GK; glycerol kinase [EC:2.7.1.30]
k147_10155179_1	K00019	156.334	234.518	315.987	235.613	E1.1.1.30, bdh; 3-hydroxybutyrate dehydrogenase [EC:1.1.1.30]
k147_7840975_2	K00615	177.846	120.278	408.672	235.599	E2.2.1.1, tktA, tktB; transketolase [EC:2.2.1.1]
k147_18032133_6	K00339	0	0	706.22	235.407	nuoJ; NADH-quinone oxidoreductase subunit J [EC:7.1.1.2]
k147_14992153_16	K01889	588.602	0	115.565	234.723	FARSA, pheS; phenylalanyl-tRNA synthetase alpha chain [EC:6.1.1.20]
k147_13884911_4	K04487	650.704	0	52.269	234.324	iscS, NFS1; cysteine desulfurase [EC:2.8.1.7]
k147_11309205_3	K13628	0	0	702.172	234.057	iscA; iron-sulfur cluster assembly protein
k147_18430936_6	K10235	113.751	474.057	108.776	232.195	aglK; alpha-glucoside transport system ATP-binding protein
k147_8168315_3	K02356	524.178	0	170.741	231.64	efp; elongation factor P
k147_945587_1	K23269	435.619	155.2	98.8005	229.873	purL; phosphoribosylformylglycinamidine synthase subunit PurL [EC:6.3.5.3]
k147_22264613_5	K01783	340.376	0	348.939	229.772	rpe, RPE; ribulose-phosphate 3-epimerase [EC:5.1.3.1]
k147_25611422_2	K00831	253.239	109.815	326.088	229.714	serC, PSAT1; phosphoserine aminotransferase [EC:2.6.1.52]
k147_29076656_4	K00384	598.618	0	88.6371	229.085	trxB, TRR; thioredoxin reductase (NADPH) [EC:1.8.1.9]
k147_13113626_3	K07659	273.29	0	411.53	228.273	ompR; two-component system, OmpR family, phosphate regulon response regulator OmpR
k147_35352749_1	K02609	137.437	288.126	258.795	228.119	paaA; ring-1,2-phenylacetyl-CoA epoxidase subunit PaaA [EC:1.14.13.149]
k147_26438202_4	K00411	242.334	0	437.31	226.548	UQCRFS1, RIP1, petA; ubiquinol-cytochrome c reductase iron-sulfur subunit [EC:7.1.1.8]
k147_22564436_7	K02954	678.348	0	0	226.116	RP-S14, MRPS14, rpsN; small subunit ribosomal protein S14
k147_31619470_1	K02032	109.288	432.1	132.198	224.529	ddpF; peptide/nickel transport system ATP-binding protein
k147_29216433_2	K11532	488.586	0	184.934	224.507	glpX-SEBP; fructose-1,6-bisphosphatase II / sedoheptulose-1,7-bisphosphatase [EC:3.1.3.11 3.1.3.37]
k147_16781477_1	K18661	454.013	218.671	0	224.228	matB; malonyl-CoA/methylmalonyl-CoA synthetase [EC:6.2.1.-]
k147_16599197_5	K00611	373.201	297.793	0	223.665	OTC, argF, argI; ornithine carbamoyltransferase [EC:2.1.3.3]
k147_39388082_3	K03089	311.287	0	353.007	221.431	rpoH; RNA polymerase sigma-32 factor
k147_30695428_5	K03808	380.334	0	282.009	220.781	pqiA; paraquat-inducible protein A
k147_40934341_1	K02010	519.94	140.772	0	220.237	afuC, fbpC; iron(III) transport system ATP-binding protein [EC:7.2.2.7]
k147_36773542_2	K03637	375.826	0	282.635	219.487	moaC, CNX3; cyclic pyranopterin monophosphate synthase [EC:4.6.1.17]
k147_2516285_5	K00259	157.394	50.0063	449.409	218.937	ald; alanine dehydrogenase [EC:1.4.1.1]
k147_13227006_8	K09987	162.246	0	492.529	218.258	K09987; uncharacterized protein
k147_37797805_4	K00031	347.313	208.094	96.0795	217.162	IDH1, IDH2, icd; isocitrate dehydrogenase [EC:1.1.1.42]
k147_36452283_9	K00161	473.451	0	175.715	216.389	PDHA, pdhA; pyruvate dehydrogenase E1 component alpha subunit [EC:1.2.4.1]
k147_35148096_5	K06217	372.102	276.331	0	216.144	phoH, phoL; phosphate starvation-inducible protein PhoH and related proteins
k147_37797805_5	K01991	412.579	0	234.705	215.761	wza, gfcE; polysaccharide biosynthesis/export protein
k147_22553648_2	K01995	0	411.449	233.402	214.95	livG; branched-chain amino acid transport system ATP-binding protein
k147_23891331_2	K23265	297.507	184.843	160.657	214.336	purQ; phosphoribosylformylglycinamidine synthase subunit PurQ / glutaminase [EC:6.3.5.3 3.5.1.2]
k147_14992153_11	K00873	82.6505	198.649	358.139	213.146	PK, pyk; pyruvate kinase [EC:2.7.1.40]
k147_24268086_4	K11072	197.045	86.2273	354.056	212.443	potA; spermidine/putrescine transport system ATP-binding protein [EC:7.6.2.11]
k147_41360275_7	K02197	636.003	0	0	212.001	ccmE; cytochrome c-type biogenesis protein CcmE
k147_24118848_2	K13481	458.222	43.9201	122.823	208.322	xdhA; xanthine dehydrogenase small subunit [EC:1.17.1.4]
k147_29498695_2	K00164	249.104	182.311	191.132	207.516	OGDH, sucA; 2-oxoglutarate dehydrogenase E1 component [EC:1.2.4.2]
k147_22564436_12	K02907	0	621.745	0	207.248	RP-L30, MRPL30, rpmD; large subunit ribosomal protein L30
k147_10308080_3	K09117	0	0	620.679	206.893	K09117; uncharacterized protein
k147_1999944_3	K00453	267.746	348.893	0	205.546	TDO2, kynA; tryptophan 2,3-dioxygenase [EC:1.13.11.11]
k147_36817768_4	K03518	0	401.624	212.666	204.763	coxS; aerobic carbon-monoxide dehydrogenase small subunit [EC:1.2.5.3]
k147_6931531_4	K11962	407.458	191.306	5.77585	201.513	urtD; urea transport system ATP-binding protein
k147_36537085_2	K14393	211.048	73.4665	319.978	201.498	actP; cation/acetate symporter
k147_38198793_6	K03189	409.433	191.782	0	200.405	ureG; urease accessory protein
k147_37334404_2	K03644	284.412	313.814	0	199.409	lipA, LIAS, LIP1, LIP5; lipoyl synthase [EC:2.8.1.8]
k147_38300905_3	K02032	297.934	280.503	12.6699	197.036	ddpF; peptide/nickel transport system ATP-binding protein
k147_27523382_3	K00297	355.498	0	234.482	196.66	metF, MTHFR; methylenetetrahydrofolate reductase (NADH) [EC:1.5.1.54]
k147_31446001_5	K04080	172.514	417.12	0	196.545	ibpA; molecular chaperone IbpA
k147_2772408_2	K03071	142.097	0	446.898	196.331	secB; preprotein translocase subunit SecB
k147_33094255_15	K02002	587.353	0	0	195.784	proX; glycine betaine/proline transport system substrate-binding protein
k147_2060333_1	K03313	239.906	346.93	0	195.612	nhaA; Na+:H+ antiporter, NhaA family
k147_18640969_8	K01589	547.87	38.6395	0	195.503	purK; 5-(carboxyamino)imidazole ribonucleotide synthase [EC:6.3.4.18]
k147_22572629_6	K03560	500.955	0	81.2641	194.073	tolR; biopolymer transport protein TolR
k147_16743554_8	K03639	443.055	0	137.993	193.683	moaA, CNX2; GTP 3',8-cyclase [EC:4.1.99.22]
k147_22454926_8	K07657	68.3711	254.104	257.415	193.297	phoB; two-component system, OmpR family, phosphate regulon response regulator PhoB
k147_20055910_4	K01868	385.402	48.9118	143.527	192.614	TARS, thrS; threonyl-tRNA synthetase [EC:6.1.1.3]
k147_32963039_2	K01029	483.857	0	92.5941	192.15	E2.8.3.5B, scoB; 3-oxoacid CoA-transferase subunit B [EC:2.8.3.5]
k147_9860480_1	K02434	240.811	312.719	22.6002	192.043	gatB, PET112; aspartyl-tRNA(Asn)/glutamyl-tRNA(Gln) amidotransferase subunit B [EC:6.3.5.6 6.3.5.7]
k147_15771389_4	K01610	232.094	181.974	161.935	192.001	E4.1.1.49, pckA; phosphoenolpyruvate carboxykinase (ATP) [EC:4.1.1.49]
k147_21358355_4	K21430	0	0	575.256	191.752	yliI; aldose sugar dehydrogenase [EC:1.1.5.-]
k147_41715981_6	K03321	0	233.584	341.552	191.712	TC.SULP; sulfate permease, SulP family
k147_32232403_1	K23359	0	573.918	0	191.306	biuH; biuret amidohydrolase [EC:3.5.1.84]
k147_25110505_2	K07167	570.074	0	0	190.025	chrR; putative transcriptional regulator
k147_24739150_1	K23995	306.537	259.363	1.39048	189.097	xoxF; lanthanide-dependent methanol dehydrogenase [EC:1.1.2.10]
k147_20633647_1	K03568	453.403	112.806	0	188.736	tldD; TldD protein
k147_35081453_5	K06199	410.227	0	155.069	188.432	crcB, FEX; fluoride exporter
k147_16976746_4	K07302	0	268.204	293.719	187.308	iorA; isoquinoline 1-oxidoreductase subunit alpha [EC:1.3.99.16]
k147_10693968_2	K07231	561.812	0	0	187.271	K07231; putative iron-regulated protein
k147_23781390_5	K07478	206.313	110.975	241.581	186.29	ycaJ; putative ATPase
k147_10968537_2	K01915	148.753	0	409.676	186.143	glnA, GLUL; glutamine synthetase [EC:6.3.1.2]
k147_22074815_5	K02113	78.9086	0	479.38	186.096	ATPF1D, atpH; F-type H+-transporting ATPase subunit delta
k147_39661433_2	K02337	368.847	113.381	74.9373	185.722	dnaE; DNA polymerase III subunit alpha [EC:2.7.7.7]
k147_8875435_8	K00059	217.342	338.674	0	185.339	fabG, OAR1; 3-oxoacyl-[acyl-carrier protein] reductase [EC:1.1.1.100]
k147_5870118_5	K03621	344.818	204.5	3.78418	184.367	plsX; phosphate acyltransferase [EC:2.3.1.274]
k147_230194_2	K01711	61.8499	139.388	351.398	184.212	gmd, GMDS; GDPmannose 4,6-dehydratase [EC:4.2.1.47]
k147_37903069_4	K02926	445.297	0	103.881	183.059	RP-L4, MRPL4, rplD; large subunit ribosomal protein L4
k147_15351991_2	K03852	171.485	232.761	144.348	182.865	xsc; sulfoacetaldehyde acetyltransferase [EC:2.3.3.15]
k147_3101773_2	K00343	136.46	30.8303	380.24	182.51	nuoN; NADH-quinone oxidoreductase subunit N [EC:7.1.1.2]
k147_37971079_5	K13483	542.899	0	0	180.966	yagT; xanthine dehydrogenase YagT iron-sulfur-binding subunit
k147_15797505_4	K01799	0	542.161	0	180.72	nicE, maiA; maleate isomerase [EC:5.2.1.1]
k147_29820386_5	K00963	0	0	541.549	180.516	UGP2, galU, galF; UTP--glucose-1-phosphate uridylyltransferase [EC:2.7.7.9]
k147_28864775_6	K17223	0	0	538.353	179.451	soxX; L-cysteine S-thiosulfotransferase [EC:2.8.5.2]
k147_18860425_3	K03594	0	0	531.665	177.222	bfr; bacterioferritin [EC:1.16.3.1]
k147_32251953_2	K02433	272.657	258.225	0	176.961	gatA, QRSL1; aspartyl-tRNA(Asn)/glutamyl-tRNA(Gln) amidotransferase subunit A [EC:6.3.5.6 6.3.5.7]
k147_31785593_5	K10111	0	473.352	56.031	176.461	malK, mtlK, thuK; multiple sugar transport system ATP-binding protein [EC:7.5.2.-]
k147_32790284_2	K01690	287.34	196.232	34.3625	172.645	edd; phosphogluconate dehydratase [EC:4.2.1.12]
k147_32315286_5	K14441	80.9989	233.326	197.619	170.648	rimO; ribosomal protein S12 methylthiotransferase [EC:2.8.4.4]
k147_11315970_1	K00013	507.269	2.86518	0	170.045	hisD; histidinol dehydrogenase [EC:1.1.1.23]
k147_1352143_1	K16566	154.974	0	353.558	169.511	exoY; exopolysaccharide production protein ExoY
k147_25254336_5	K02109	299.123	0	207.405	168.843	ATPF0B, atpF; F-type H+-transporting ATPase subunit b
k147_6931531_3	K11963	0	0	505.139	168.38	urtE; urea transport system ATP-binding protein
k147_12953174_4	K00528	334.738	170.162	0	168.3	fpr; ferredoxin/flavodoxin---NADP+ reductase [EC:1.18.1.2 1.19.1.1]
k147_2060333_7	K01965	218.652	284.822	0	167.824	PCCA, pccA; propionyl-CoA carboxylase alpha chain [EC:6.4.1.3]
k147_7959824_3	K03110	0	0	502.719	167.573	ftsY; fused signal recognition particle receptor
k147_28295689_1	K00052	168.079	118.267	215.158	167.168	leuB, IMDH; 3-isopropylmalate dehydrogenase [EC:1.1.1.85]
k147_34152897_5	K23537	290.981	112.599	96.8877	166.823	nupA; general nucleoside transport system ATP-binding protein
k147_40310473_4	K17323	42.3578	360.068	97.2706	166.565	glpQ; glycerol transport system permease protein
k147_866572_4	K07112	147.201	0	351.773	166.325	K07112; uncharacterized protein
k147_40270108_1	K01626	208.754	100.676	187.304	165.578	E2.5.1.54, aroF, aroG, aroH; 3-deoxy-7-phosphoheptulonate synthase [EC:2.5.1.54]
k147_36320798_2	K02052	0	321.235	174.367	165.2	ABC.SP.A; putative spermidine/putrescine transport system ATP-binding protein
k147_35148096_2	K06168	245.258	148.306	94.8909	162.818	miaB; tRNA-2-methylthio-N6-dimethylallyladenosine synthase [EC:2.8.4.3]
k147_1999944_4	K15836	120.771	157.177	210.001	162.649	fhlA; formate hydrogenlyase transcriptional activator
k147_25254336_6	K02109	278.998	0	205.175	161.391	ATPF0B, atpF; F-type H+-transporting ATPase subunit b
k147_14180721_7	K04485	2.29903	0	478.674	160.324	radA, sms; DNA repair protein RadA/Sms
k147_20633647_3	K02257	327.611	139.893	13.3747	160.293	COX10, ctaB, cyoE; heme o synthase [EC:2.5.1.141]
k147_7234724_2	K03630	464.566	14.6293	0	159.732	radC; DNA repair protein RadC
k147_31505843_3	K01866	238.263	95.1953	145.053	159.504	YARS, tyrS; tyrosyl-tRNA synthetase [EC:6.1.1.1]
k147_31370955_4	K00330	8.45449	270.76	198.463	159.226	nuoA; NADH-quinone oxidoreductase subunit A [EC:7.1.1.2]
k147_14837192_2	K07010	0	475.452	0	158.484	K07010; putative glutamine amidotransferase
k147_1335115_2	K17723	296.432	68.6063	109.867	158.302	preA; dihydropyrimidine dehydrogenase (NAD+) subunit PreA [EC:1.3.1.1]
k147_11401528_2	K10195	359.437	113.044	1.85277	158.111	togA; oligogalacturonide transport system ATP-binding protein
k147_9700061_10	K01462	0	0	474.095	158.032	PDF, def; peptide deformylase [EC:3.5.1.88]
k147_5915186_2	K09937	0	0	473.688	157.896	K09937; uncharacterized protein
k147_22264613_1	K00249	314.507	154.494	4.32314	157.775	ACADM, acd; acyl-CoA dehydrogenase [EC:1.3.8.7]
k147_25876688_2	K00790	0	255.15	215.341	156.83	murA; UDP-N-acetylglucosamine 1-carboxyvinyltransferase [EC:2.5.1.7]
k147_29600739_2	K01070	470.082	0	0	156.694	frmB, ESD, fghA; S-formylglutathione hydrolase [EC:3.1.2.12]
k147_6352742_8	K01938	373.207	53.3877	42.11	156.235	fhs; formate--tetrahydrofolate ligase [EC:6.3.4.3]
k147_13227006_4	K09747	0	0	468.309	156.103	ebfC; nucleoid-associated protein EbfC
k147_16823108_5	K01963	332.652	0	134.89	155.847	accD; acetyl-CoA carboxylase carboxyl transferase subunit beta [EC:6.4.1.2 2.1.3.15]
k147_28124331_3	K07447	467.42	0	0	155.807	ruvX; putative pre-16S rRNA nuclease [EC:3.1.-.-]
k147_32239949_1	K03596	100.417	73.847	291.066	155.11	lepA; GTP-binding protein LepA
k147_32576439_5	K01693	358.367	0	105.542	154.636	hisB; imidazoleglycerol-phosphate dehydratase [EC:4.2.1.19]
k147_22042066_2	K06916	0	248.698	215	154.566	zapE; cell division protein ZapE
k147_23908592_3	K00651	0	234.926	227.704	154.21	metA; homoserine O-succinyltransferase/O-acetyltransferase [EC:2.3.1.46 2.3.1.31]
k147_2858634_1	K03657	391.446	33.8001	36.7374	153.995	uvrD, pcrA; DNA helicase II / ATP-dependent DNA helicase PcrA [EC:3.6.4.12]
k147_33135330_6	K07090	0	93.1604	364.791	152.651	K07090; uncharacterized protein
k147_25908509_4	K00074	61.0345	0	395.745	152.26	paaH, hbd, fadB, mmgB; 3-hydroxybutyryl-CoA dehydrogenase [EC:1.1.1.157]
k147_30525358_6	K08281	354.747	100.484	0	151.744	pncA; nicotinamidase/pyrazinamidase [EC:3.5.1.19 3.5.1.-]
k147_14511832_5	K00121	322.104	0	130.258	150.787	frmA, ADH5, adhC; S-(hydroxymethyl)glutathione dehydrogenase / alcohol dehydrogenase [EC:1.1.1.284 1.1.1.1]
k147_17482431_3	K01924	90.1103	159.021	198.892	149.341	murC; UDP-N-acetylmuramate--alanine ligase [EC:6.3.2.8]
k147_8593957_4	K00147	163.961	88.3997	194.388	148.916	proA; glutamate-5-semialdehyde dehydrogenase [EC:1.2.1.41]
k147_35903614_2	K05838	443.403	0	0	147.801	ybbN; putative thioredoxin
k147_1352143_2	K03684	245.469	0	194.858	146.775	rnd; ribonuclease D [EC:3.1.13.5]
k147_1999944_5	K15576	117.25	321.78	0	146.343	nrtA, nasF, cynA; nitrate/nitrite transport system substrate-binding protein
k147_29396895_2	K18335	0	438.575	0	146.192	K18335; 2-keto-3-deoxy-L-fuconate dehydrogenase [EC:1.1.1.-]
k147_14986941_4	K18979	256.133	3.53264	178.329	145.998	queG; epoxyqueuosine reductase [EC:1.17.99.6]
k147_29903985_5	K01945	251.506	0	186.378	145.961	purD; phosphoribosylamine---glycine ligase [EC:6.3.4.13]
k147_7563147_4	K07795	216.123	0	221.677	145.933	tctC; putative tricarboxylic transport membrane protein
k147_35081453_4	K06179	250.039	0	184.479	144.839	rluC; 23S rRNA pseudouridine955/2504/2580 synthase [EC:5.4.99.24]
k147_17086317_4	K00114	74.5693	57.2317	299.952	143.918	exaA; alcohol dehydrogenase (cytochrome c) [EC:1.1.2.8]
k147_18557074_2	K17324	0	431.624	0	143.875	glpS; glycerol transport system ATP-binding protein
k147_3321146_1	K02032	184.542	246.835	0	143.792	ddpF; peptide/nickel transport system ATP-binding protein
k147_14691771_5	K02588	0	428.643	0	142.881	nifH; nitrogenase iron protein NifH
k147_25393672_10	K11073	423.926	3.39751	0	142.441	potF; putrescine transport system substrate-binding protein
k147_25366176_3	K03979	303.393	121.142	0	141.512	obgE, cgtA, MTG2; GTPase [EC:3.6.5.-]
k147_16970137_3	K02053	146.021	150.995	127.378	141.465	ABC.SP.P; putative spermidine/putrescine transport system permease protein
k147_25131300_2	K08591	262.089	0	160.133	140.741	plsY; acyl phosphate:glycerol-3-phosphate acyltransferase [EC:2.3.1.275]
k147_1866240_4	K02523	309.455	112.363	0	140.606	ispB; octaprenyl-diphosphate synthase [EC:2.5.1.90]
k147_31050823_2	K11690	160	110.469	151.113	140.527	dctM; C4-dicarboxylate transporter, DctM subunit
k147_40205531_4	K03977	177.942	0	243.608	140.516	engA, der; GTPase
k147_19805067_3	K08738	419.343	0	0	139.781	CYC; cytochrome c
k147_38879020_6	K03470	0	416.569	0	138.856	rnhB; ribonuclease HII [EC:3.1.26.4]
k147_34981668_2	K10228	105.198	309.797	0	138.332	smoF, mtlF; polyol transport system permease protein
k147_4376605_2	K07708	0	82.4413	331.043	137.828	glnL, ntrB; two-component system, NtrC family, nitrogen regulation sensor histidine kinase GlnL [EC:2.7.13.3]
k147_32790284_1	K01625	412.548	0	0	137.516	eda; 2-dehydro-3-deoxyphosphogluconate aldolase / (4S)-4-hydroxy-2-oxoglutarate aldolase [EC:4.1.2.14 4.1.3.42]
k147_11452403_2	K10823	100.862	174.016	135.177	136.685	oppF; oligopeptide transport system ATP-binding protein
k147_35658914_5	K00554	231.659	176.976	0	136.212	trmD; tRNA (guanine37-N1)-methyltransferase [EC:2.1.1.228]
k147_22074815_3	K01069	408.611	0	0	136.204	gloB, gloC, HAGH; hydroxyacylglutathione hydrolase [EC:3.1.2.6]
k147_7592822_2	K00253	81.268	3.21315	320.717	135.066	IVD, ivd; isovaleryl-CoA dehydrogenase [EC:1.3.8.4]
k147_18196916_3	K02622	141.279	192.331	68.8193	134.143	parE; topoisomerase IV subunit B [EC:5.6.2.2]
k147_6352742_10	K01491	400.535	0	0	133.512	folD; methylenetetrahydrofolate dehydrogenase (NADP+) / methenyltetrahydrofolate cyclohydrolase [EC:1.5.1.5 3.5.4.9]
k147_4653810_2	K03217	227.219	0	172.972	133.397	yidC, spoIIIJ, OXA1, ccfA; YidC/Oxa1 family membrane protein insertase
k147_12953174_2	K00390	99.2762	296.742	0	132.006	cysH; phosphoadenosine phosphosulfate reductase [EC:1.8.4.8 1.8.4.10]
k147_9391665_4	K02032	275.43	120.469	0	131.967	ddpF; peptide/nickel transport system ATP-binding protein
k147_19958943_5	K03550	0	0	395.217	131.739	ruvA; holliday junction DNA helicase RuvA [EC:3.6.4.12]
k147_13113626_1	K00826	81.4977	311.971	0	131.156	E2.6.1.42, ilvE; branched-chain amino acid aminotransferase [EC:2.6.1.42]
k147_40043062_3	K01755	117.488	99.1575	175.255	130.634	argH, ASL; argininosuccinate lyase [EC:4.3.2.1]
k147_40950889_2	K04063	391.288	0	0	130.429	osmC, ohr; lipoyl-dependent peroxiredoxin [EC:1.11.1.28]
k147_10262292_1	K00632	389.735	0	0	129.912	fadA, fadI; acetyl-CoA acyltransferase [EC:2.3.1.16]
k147_30867876_3	K01845	389.655	0	0	129.885	hemL; glutamate-1-semialdehyde 2,1-aminomutase [EC:5.4.3.8]
k147_18554041_1	K03624	387.291	0	0	129.097	greA; transcription elongation factor GreA
k147_31696077_2	K01703	127.684	0	256.063	127.916	leuC, IPMI-L; 3-isopropylmalate/(R)-2-methylmalate dehydratase large subunit [EC:4.2.1.33 4.2.1.35]
k147_24553442_3	K00241	379.021	0	0	126.34	sdhC, frdC; succinate dehydrogenase / fumarate reductase, cytochrome b subunit
k147_37147170_1	K01749	148.82	227.515	0	125.445	hemC, HMBS; hydroxymethylbilane synthase [EC:2.5.1.61]
k147_32367831_5	K00677	0	0	375.717	125.239	lpxA; UDP-N-acetylglucosamine acyltransferase [EC:2.3.1.129]
k147_239702_2	K07147	97.5215	0	277.27	124.93	msrP; methionine sulfoxide reductase catalytic subunit [EC:1.8.-.-]
k147_32419106_2	K01053	0	373.047	0	124.349	gnl, RGN; gluconolactonase [EC:3.1.1.17]
k147_9300817_2	K01057	371.1	0	0	123.7	PGLS, pgl, devB; 6-phosphogluconolactonase [EC:3.1.1.31]
k147_1268134_1	K17675	115.619	44.8342	209.532	123.329	SUPV3L1, SUV3; ATP-dependent RNA helicase SUPV3L1/SUV3 [EC:3.6.4.13]
k147_32915413_4	K21420	368.144	0	0	122.715	bpt; leucyl-tRNA---protein transferase [EC:2.3.2.29]
k147_15683373_6	K09160	367.259	0	0	122.42	K09160; uncharacterized protein
k147_783264_1	K03526	367.064	0	0	122.355	gcpE, ispG; (E)-4-hydroxy-3-methylbut-2-enyl-diphosphate synthase [EC:1.17.7.1 1.17.7.3]
k147_9391665_7	K18138	129.029	1.19566	235.258	121.827	acrB, mexB, adeJ, smeE, mtrD, cmeB; multidrug efflux pump
k147_23618202_1	K03529	96.8886	240.175	28.1475	121.737	smc; chromosome segregation protein
k147_35658914_3	K02860	365.053	0	0	121.684	rimM; 16S rRNA processing protein RimM
k147_25393672_8	K12256	73.9226	162.079	128.031	121.344	spuC; putrescine---pyruvate transaminase [EC:2.6.1.113]
k147_28629034_10	K04518	79.1924	147.608	135.992	120.931	pheA2; prephenate dehydratase [EC:4.2.1.51]
k147_16322904_5	K00939	112.15	0	248.832	120.327	adk, AK; adenylate kinase [EC:2.7.4.3]
k147_2808387_3	K00123	286.629	69.8589	1.78107	119.423	fdoG, fdhF, fdwA; formate dehydrogenase major subunit [EC:1.17.1.9]
k147_3631996_3	K01584	134.828	137.078	85.1862	119.031	adiA; arginine decarboxylase [EC:4.1.1.19]
k147_28614023_5	K02500	8.2874	294.899	53.5693	118.918	hisF; imidazole glycerol-phosphate synthase subunit HisF [EC:4.3.2.10]
k147_11627327_4	K02051	354.779	0	0	118.26	ABC.SN.S; NitT/TauT family transport system substrate-binding protein
k147_162774_3	K03924	232.448	122.128	0	118.192	moxR; MoxR-like ATPase [EC:3.6.3.-]
k147_19904951_8	K00772	354.272	0	0	118.091	mtaP, MTAP; 5'-methylthioadenosine phosphorylase [EC:2.4.2.28]
k147_23328001_1	K03520	131.618	134.333	85.3899	117.114	coxL, cutL; aerobic carbon-monoxide dehydrogenase large subunit [EC:1.2.5.3]
k147_29809271_2	K13641	0	0	351.255	117.085	iclR; IclR family transcriptional regulator, acetate operon repressor
k147_40938443_3	K13895	247.838	102.889	0	116.909	yejE; microcin C transport system permease protein
k147_41360275_3	K01776	100.58	0	244.792	115.124	murI; glutamate racemase [EC:5.1.1.3]
k147_40172009_2	K00812	156.195	0	189.137	115.111	aspB; aspartate aminotransferase [EC:2.6.1.1]
k147_32371760_1	K00249	65.6934	64.9342	212.319	114.316	ACADM, acd; acyl-CoA dehydrogenase [EC:1.3.8.7]
k147_7013445_2	K02232	119.626	221.867	0	113.831	cobQ, cbiP; adenosylcobyric acid synthase [EC:6.3.5.10]
k147_1335115_5	K06016	224.032	0	115.303	113.112	pydC; beta-ureidopropionase / N-carbamoyl-L-amino-acid hydrolase [EC:3.5.1.6 3.5.1.87]
k147_11310450_8	K00336	283.508	53.5827	2.11982	113.07	nuoG; NADH-quinone oxidoreductase subunit G [EC:7.1.1.2]
k147_20359503_2	K16165	0	0	338.211	112.737	nagK; fumarylpyruvate hydrolase [EC:3.7.1.20]
k147_29348281_3	K03797	336.972	0	0	112.324	E3.4.21.102, prc, ctpA; carboxyl-terminal processing protease [EC:3.4.21.102]
k147_12221607_4	K01142	0	0	336.161	112.054	E3.1.11.2, xthA; exodeoxyribonuclease III [EC:3.1.11.2]
k147_2934591_2	K04088	126.992	0	207.745	111.579	hflK; modulator of FtsH protease HflK
k147_35081453_3	K01091	333.99	0	0	111.33	gph; phosphoglycolate phosphatase [EC:3.1.3.18]
k147_21516000_2	K05592	143.087	0	189.897	110.994	deaD, cshA; ATP-dependent RNA helicase DeaD [EC:3.6.4.13]
k147_4238529_3	K00324	79.7451	0	250.124	109.957	pntA; H+-translocating NAD(P) transhydrogenase subunit alpha [EC:1.6.1.2 7.1.1.1]
k147_39681578_3	K04765	125.646	0	203.042	109.563	mazG; nucleoside triphosphate diphosphatase [EC:3.6.1.9]
k147_6991306_2	K10716	0	0	328.576	109.525	kch, trkA, mthK, pch; voltage-gated potassium channel
k147_14180721_4	K02065	328.401	0	0	109.467	mlaF, linL, mkl; phospholipid/cholesterol/gamma-HCH transport system ATP-binding protein
k147_34477531_1	K02584	69.7797	199.037	58.7837	109.2	nifA; Nif-specific regulatory protein
k147_21796562_6	K00249	141.445	3.28965	179.273	108.003	ACADM, acd; acyl-CoA dehydrogenase [EC:1.3.8.7]
k147_27998156_1	K00773	154.495	0	168.944	107.813	tgt; queuine tRNA-ribosyltransferase [EC:2.4.2.29]
k147_14986941_2	K07304	0	0	320.782	106.927	msrA; peptide-methionine (S)-S-oxide reductase [EC:1.8.4.11]
k147_19958943_4	K01159	0	320.408	0	106.803	ruvC; crossover junction endodeoxyribonuclease RuvC [EC:3.1.21.10]
k147_3038130_3	K22186	81.1859	146.539	92.4671	106.731	xylD; xylonate dehydratase [EC:4.2.1.82]
k147_12586757_4	K03438	0	0	320.134	106.711	mraW, rsmH; 16S rRNA (cytosine1402-N4)-methyltransferase [EC:2.1.1.199]
k147_39677800_3	K08692	167.18	152.854	0	106.678	mtkB; malate-CoA ligase subunit alpha [EC:6.2.1.9]
k147_2516285_6	K04719	317.266	0	0	105.755	bluB; 5,6-dimethylbenzimidazole synthase [EC:1.13.11.79]
k147_2163387_3	K05606	201.906	0	113.602	105.169	MCEE, epi; methylmalonyl-CoA/ethylmalonyl-CoA epimerase [EC:5.1.99.1]
k147_35148096_8	K03820	314.507	0	0	104.836	lnt; apolipoprotein N-acyltransferase [EC:2.3.1.269]
k147_17629251_5	K06959	67.7645	148.147	98.5445	104.819	tex; protein Tex
k147_8790777_4	K00334	0	0	314.095	104.698	nuoE; NADH-quinone oxidoreductase subunit E [EC:7.1.1.2]
k147_3761299_2	K02835	233.634	78.1622	0	103.932	prfA, MTRF1, MRF1; peptide chain release factor 1
k147_1063768_5	K03734	0	0	311.665	103.888	apbE; FAD:protein FMN transferase [EC:2.7.1.180]
k147_28851254_4	K03523	311.393	0	0	103.798	bioY; biotin transport system substrate-specific component
k147_22454926_7	K02039	0	310.872	0	103.624	phoU; phosphate transport system protein
k147_1106336_6	K07395	0	0	310.503	103.501	K07395; putative proteasome-type protease
k147_6122006_1	K06941	105.376	201.907	1.83845	103.04	rlmN; 23S rRNA (adenine2503-C2)-methyltransferase [EC:2.1.1.192]
k147_11885979_3	K03426	158.243	148.593	0	102.279	E3.6.1.22, NUDT12, nudC; NAD+ diphosphatase [EC:3.6.1.22]
k147_33094255_5	K15408	215.331	0	90.4206	101.917	coxAC; cytochrome c oxidase subunit I+III [EC:7.1.1.9]
k147_40940937_2	K02056	305.347	0	0	101.782	ABC.SS.A; simple sugar transport system ATP-binding protein [EC:7.5.2.-]
k147_8919040_3	K00666	271.612	0	33.2431	101.618	K00666; fatty-acyl-CoA synthase [EC:6.2.1.-]
k147_12305911_5	K17836	0	0	300.855	100.285	penP; beta-lactamase class A [EC:3.5.2.6]
k147_8481925_5	K01241	171.549	5.0242	123.93	100.168	amn; AMP nucleosidase [EC:3.2.2.4]
k147_34952730_3	K03466	80.1167	79.9634	140.27	100.117	ftsK, spoIIIE; DNA segregation ATPase FtsK/SpoIIIE, S-DNA-T family
k147_16180721_5	K02052	37.0008	18.2866	241.269	98.8522	ABC.SP.A; putative spermidine/putrescine transport system ATP-binding protein
k147_3455016_5	K08688	296.275	0	0	98.7582	E3.5.3.3; creatinase [EC:3.5.3.3]
k147_11610218_1	K01012	0	0	296.05	98.6834	bioB; biotin synthase [EC:2.8.1.6]
k147_1019348_2	K00609	109.135	184.366	0	97.8336	pyrB, PYR2; aspartate carbamoyltransferase catalytic subunit [EC:2.1.3.2]
k147_5081679_1	K02045	0	0	292.643	97.5477	cysA; sulfate/thiosulfate transport system ATP-binding protein [EC:7.3.2.3]
k147_7175972_1	K01649	147.741	0	144.591	97.4443	leuA, IMS; 2-isopropylmalate synthase [EC:2.3.3.13]
k147_12767766_2	K02234	279.959	0	12.1588	97.3726	cobW; cobalamin biosynthesis protein CobW
k147_5870118_7	K04764	290.634	0	0	96.8778	ihfA, himA; integration host factor subunit alpha
k147_35042005_7	K01920	97.4434	191.306	0	96.2498	gshB; glutathione synthase [EC:6.3.2.3]
k147_30727663_3	K03431	216.861	71.5281	0	96.1298	glmM; phosphoglucosamine mutase [EC:5.4.2.10]
k147_35460406_2	K03625	105.456	0	181.495	95.6504	nusB; transcription antitermination protein NusB
k147_28864775_3	K17222	284.238	0	0	94.7458	soxA; L-cysteine S-thiosulfotransferase [EC:2.8.5.2]
k147_24559134_1	K07058	0	0	283.964	94.6547	K07058; membrane protein
k147_11618121_5	K09007	72.8804	209.465	0	94.115	folE2; GTP cyclohydrolase IB [EC:3.5.4.16]
k147_12499787_3	K07080	271.07	0	11.1109	94.0604	K07080; uncharacterized protein
k147_4959912_3	K01873	157.988	72.6337	50.8322	93.8181	VARS, valS; valyl-tRNA synthetase [EC:6.1.1.9]
k147_34215467_3	K09970	281.401	0	0	93.8003	aapQ, bztB; general L-amino acid transport system permease protein
k147_3662525_4	K02044	281.182	0	0	93.7272	phnD; phosphonate transport system substrate-binding protein
k147_17482431_5	K03588	118.58	0	161.368	93.3159	ftsW, spoVE; cell division protein FtsW
k147_27364936_3	K02052	20.7595	0	258.96	93.2399	ABC.SP.A; putative spermidine/putrescine transport system ATP-binding protein
k147_697044_2	K09823	279.148	0	0	93.0494	zur; Fur family transcriptional regulator, zinc uptake regulator
k147_12586757_3	K03925	279.148	0	0	93.0494	mraZ; MraZ protein
k147_15771389_2	K14980	144.538	0	134.447	92.9951	chvG; two-component system, OmpR family, sensor histidine kinase ChvG [EC:2.7.13.3]
k147_28864775_4	K17227	276.385	0	0	92.1283	soxZ; sulfur-oxidizing protein SoxZ
k147_5353629_3	K00208	105.225	171.038	0	92.0876	fabI; enoyl-[acyl-carrier protein] reductase I [EC:1.3.1.9 1.3.1.10]
k147_18092585_3	K06158	202.853	10.1097	62.6328	91.8651	ABCF3; ATP-binding cassette, subfamily F, member 3
k147_33615843_3	K08982	0	0	275.44	91.8132	K08982; putative membrane protein
k147_36452283_5	K00627	115.947	157.585	1.64359	91.7253	DLAT, aceF, pdhC; pyruvate dehydrogenase E2 component (dihydrolipoamide acetyltransferase) [EC:2.3.1.12]
k147_1782677_2	K01870	103.033	0	170.881	91.3045	IARS, ileS; isoleucyl-tRNA synthetase [EC:6.1.1.5]
k147_37376564_6	K00700	34.2321	128.578	110.637	91.1492	GBE1, glgB; 1,4-alpha-glucan branching enzyme [EC:2.4.1.18]
k147_18552198_3	K10111	0	272.243	0	90.7477	malK, mtlK, thuK; multiple sugar transport system ATP-binding protein [EC:7.5.2.-]
k147_17014224_1	K01048	271.796	0	0	90.5987	pldB; lysophospholipase [EC:3.1.1.5]
k147_22454926_2	K07636	127.257	143.756	0	90.3377	phoR; two-component system, OmpR family, phosphate regulon sensor histidine kinase PhoR [EC:2.7.13.3]
k147_13459329_4	K01497	0	270.173	0	90.0577	ribA, RIB1; GTP cyclohydrolase II [EC:3.5.4.25]
k147_32083600_5	K06153	269.913	0	0	89.9709	bacA; undecaprenyl-diphosphatase [EC:3.6.1.27]
k147_28864775_2	K17224	181.954	87.2232	0	89.7257	soxB; S-sulfosulfanyl-L-cysteine sulfohydrolase [EC:3.1.6.20]
k147_20633647_8	K01733	58.871	102.057	107.845	89.5911	thrC; threonine synthase [EC:4.2.3.1]
k147_22316270_1	K17686	187.837	1.90427	77.5583	89.0999	copA, ctpA, ATP7; P-type Cu+ transporter [EC:7.2.2.8]
k147_11679582_2	K03640	266.687	0	0	88.8957	pal; peptidoglycan-associated lipoprotein
k147_37334404_3	K03781	29.5312	52.5418	183.712	88.5949	katE, CAT, catB, srpA; catalase [EC:1.11.1.6]
k147_25254336_3	K02108	0	169.567	94.5687	88.0451	ATPF0A, atpB; F-type H+-transporting ATPase subunit a
k147_697044_3	K09815	263.64	0	0	87.88	znuA; zinc transport system substrate-binding protein
k147_7158533_3	K02314	207.109	2.53256	53.7531	87.7983	dnaB; replicative DNA helicase [EC:3.6.4.12]
k147_41084091_2	K00949	262.089	0	0	87.3631	thiN, TPK1, THI80; thiamine pyrophosphokinase [EC:2.7.6.2]
k147_27082184_2	K02111	0	0	262.035	87.345	ATPF1A, atpA; F-type H+/Na+-transporting ATPase subunit alpha [EC:7.1.2.2 7.2.2.1]
k147_24526256_3	K18707	144.087	117.866	0	87.3177	mtaB; threonylcarbamoyladenosine tRNA methylthiotransferase MtaB [EC:2.8.4.5]
k147_25418323_3	K11072	0	3.22984	258.462	87.2306	potA; spermidine/putrescine transport system ATP-binding protein [EC:7.6.2.11]
k147_26438202_5	K12980	0	261.481	0	87.1604	lpxQ; lipid A oxidase
k147_41607423_1	K02054	201.684	59.2138	0	86.9659	ABC.SP.P1; putative spermidine/putrescine transport system permease protein
k147_21459132_4	K00104	69.6004	190.909	0	86.8365	glcD; glycolate oxidase [EC:1.1.3.15]
k147_12694568_3	K23509	0	259.06	0	86.3534	ytfT, yjfF; galactofuranose transport system permease protein
k147_28614023_2	K01814	256.652	0	0	85.5505	hisA; phosphoribosylformimino-5-aminoimidazole carboxamide ribotide isomerase [EC:5.3.1.16]
k147_4550875_3	K19784	256.392	0	0	85.4639	chrR, NQR; chromate reductase, NAD(P)H dehydrogenase (quinone)
k147_20342334_2	K06445	154.698	101.576	0	85.4248	fadE; acyl-CoA dehydrogenase [EC:1.3.99.-]
k147_33605013_4	K01259	255.006	0	0	85.0019	pip; proline iminopeptidase [EC:3.4.11.5]
k147_40584539_5	K00573	254.876	0	0	84.9586	E2.1.1.77, pcm; protein-L-isoaspartate(D-aspartate) O-methyltransferase [EC:2.1.1.77]
k147_39743180_2	K00761	253.394	0	0	84.4648	upp, UPRT; uracil phosphoribosyltransferase [EC:2.4.2.9]
k147_32967598_6	K00937	86.7605	3.43031	161.357	83.8494	ppk1; polyphosphate kinase [EC:2.7.4.1]
k147_36753147_4	K00799	249.114	0	0	83.0381	GST, gst; glutathione S-transferase [EC:2.5.1.18]
k147_32963039_3	K01028	245.36	0	3.03539	82.7985	E2.8.3.5A, scoA; 3-oxoacid CoA-transferase subunit A [EC:2.8.3.5]
k147_4251023_3	K05801	248.295	0	0	82.765	djlA; DnaJ like chaperone protein
k147_16743554_3	K00820	95.1479	32.8314	120.063	82.6809	glmS, GFPT; glutamine---fructose-6-phosphate transaminase (isomerizing) [EC:2.6.1.16]
k147_21794300_4	K06041	105.951	0	141.652	82.5342	kdsD, kpsF; arabinose-5-phosphate isomerase [EC:5.3.1.13]
k147_40779062_1	K09930	0	0	246.326	82.1085	K09930; uncharacterized protein
k147_18430936_2	K10232	7.45277	0	238.336	81.9296	aglE, ggtB; alpha-glucoside transport system substrate-binding protein
k147_10977212_2	K03497	245.655	0	0	81.8848	parB, spo0J; ParB family transcriptional regulator, chromosome partitioning protein
k147_32315286_2	K05782	0	0	243.345	81.1151	benE; benzoate membrane transport protein
k147_2299861_3	K21990	0	0	243.339	81.1131	yfdC; formate-nitrite transporter family protein
k147_36753147_1	K03733	242.706	0	0	80.9021	xerC; integrase/recombinase XerC
k147_19478457_3	K00101	154.011	0	88.2455	80.7522	lldD; L-lactate dehydrogenase (cytochrome) [EC:1.1.2.3]
k147_12993870_1	K02195	241.928	0	0	80.6428	ccmC; heme exporter protein C
k147_16677926_1	K03651	241.597	0	0	80.5322	cpdA; 3',5'-cyclic-AMP phosphodiesterase [EC:3.1.4.53]
k147_35903614_3	K07157	241.171	0	0	80.3904	K07157; uncharacterized protein
k147_32815846_6	K02221	240.248	0	0	80.0828	yggT; YggT family protein
k147_5611802_3	K09781	102.557	135.162	0	79.2395	K09781; uncharacterized protein
k147_35042005_4	K01485	132.639	99.8422	5.2067	79.2292	codA; cytosine/creatinine deaminase [EC:3.5.4.1 3.5.4.21]
k147_15948532_3	K01990	79.622	157.404	0	79.0086	ABC-2.A; ABC-2 type transport system ATP-binding protein
k147_33279557_3	K11749	236.996	0	0	78.9985	rseP; regulator of sigma E protease [EC:3.4.24.-]
k147_16976746_3	K00057	0	146.704	90.1666	78.9568	gpsA; glycerol-3-phosphate dehydrogenase (NAD(P)+) [EC:1.1.1.94]
k147_38632430_4	K02033	0	0	236.258	78.7527	ABC.PE.P; peptide/nickel transport system permease protein
k147_5611802_2	K15977	235.88	0	0	78.6267	K15977; putative oxidoreductase
k147_17405046_3	K04069	235.03	0	0	78.3433	pflA, pflC, pflE; pyruvate formate lyase activating enzyme [EC:1.97.1.4]
k147_11199257_4	K02836	2.79562	0	232.066	78.2872	prfB; peptide chain release factor 2
k147_25393672_11	K11076	131.045	102.588	0	77.8775	potG; putrescine transport system ATP-binding protein [EC:7.6.2.16]
k147_32859037_2	K11069	111.825	0	119.837	77.2207	potD; spermidine/putrescine transport system substrate-binding protein
k147_21952455_2	K02528	157.253	0	73.8793	77.0443	ksgA; 16S rRNA (adenine1518-N6/adenine1519-N6)-dimethyltransferase [EC:2.1.1.182]
k147_3603816_2	K01736	139.591	0	91.1031	76.898	aroC; chorismate synthase [EC:4.2.3.5]
k147_26896037_2	K00800	0	230.379	0	76.7928	aroA; 3-phosphoshikimate 1-carboxyvinyltransferase [EC:2.5.1.19]
k147_29630228_2	K01409	230.056	0	0	76.6853	KAE1, tsaD, QRI7; N6-L-threonylcarbamoyladenine synthase [EC:2.3.1.234]
k147_12910932_2	K09386	228.951	0	0	76.3171	K09386; uncharacterized protein
k147_34152897_1	K07335	228.413	0	0	76.1376	bmpA, bmpB, tmpC; basic membrane protein A and related proteins
k147_32815846_4	K09861	0	0	227.713	75.9043	K09861; uncharacterized protein
k147_11163891_4	K13876	0	227.567	0	75.8555	araD; 2-keto-3-deoxy-L-arabinonate dehydratase [EC:4.2.1.43]
k147_22103815_6	K02051	20.6718	206.664	0	75.7787	ABC.SN.S; NitT/TauT family transport system substrate-binding protein
k147_16599197_4	K00821	127.719	0	99.5748	75.7645	argD; acetylornithine/N-succinyldiaminopimelate aminotransferase [EC:2.6.1.11 2.6.1.17]
k147_36596696_1	K09985	227.266	0	0	75.7554	K09985; uncharacterized protein
k147_8523355_1	K00020	144.104	72.6437	9.80506	75.5176	HIBADH, mmsB; 3-hydroxyisobutyrate dehydrogenase [EC:1.1.1.31]
k147_7158533_4	K00762	0	0	226.096	75.3654	pyrE; orotate phosphoribosyltransferase [EC:2.4.2.10]
k147_34215467_2	K09969	0	3.67896	221.593	75.0906	aapJ, bztA; general L-amino acid transport system substrate-binding protein
k147_19309830_6	K15578	89.958	0	134.189	74.7155	nrtC, nasD; nitrate/nitrite transport system ATP-binding protein [EC:7.3.2.4]
k147_39840635_3	K01419	0	223.017	0	74.339	hslV, clpQ; ATP-dependent HslUV protease, peptidase subunit HslV [EC:3.4.25.2]
k147_29644886_2	K02032	118.61	97.573	6.50837	74.2304	ddpF; peptide/nickel transport system ATP-binding protein
k147_37147170_2	K01599	0	221.915	0	73.9717	hemE, UROD; uroporphyrinogen decarboxylase [EC:4.1.1.37]
k147_17629251_4	K03924	85.446	136.433	0	73.9597	moxR; MoxR-like ATPase [EC:3.6.3.-]
k147_17741946_1	K01782	92.2253	0	129.345	73.8567	fadJ; 3-hydroxyacyl-CoA dehydrogenase / enoyl-CoA hydratase / 3-hydroxybutyryl-CoA epimerase [EC:1.1.1.35 4.2.1.17 5.1.2.3]
k147_30695428_7	K09857	221.005	0	0	73.6683	K09857; uncharacterized protein
k147_6593105_1	K07301	219.983	0	0	73.3277	yrbG; cation:H+ antiporter
k147_17079384_5	K02031	3.24569	0	216.425	73.2234	ddpD; peptide/nickel transport system ATP-binding protein
k147_40890200_3	K03711	218.722	0	0	72.9073	fur, zur, furB; Fur family transcriptional regulator, ferric uptake regulator
k147_18362172_2	K01999	0	216.544	0	72.1814	livK; branched-chain amino acid transport system substrate-binding protein
k147_11347974_2	K02034	15.0242	138.605	62.4721	72.0339	ABC.PE.P1; peptide/nickel transport system permease protein
k147_38959916_2	K11901	215.838	0	0	71.946	impB; type VI secretion system protein ImpB
k147_1773878_5	K01139	86.7504	0	129.058	71.936	spoT; GTP diphosphokinase / guanosine-3',5'-bis(diphosphate) 3'-diphosphatase [EC:2.7.6.5 3.1.7.2]
k147_35460406_4	K14652	211.39	4.07701	0	71.8223	ribBA; 3,4-dihydroxy 2-butanone 4-phosphate synthase / GTP cyclohydrolase II [EC:4.1.99.12 3.5.4.25]
k147_30035327_6	K03406	2.00068	123.4	89.8454	71.7486	mcp; methyl-accepting chemotaxis protein
k147_37587802_3	K02112	94.9039	0	120.138	71.6805	ATPF1B, atpD; F-type H+/Na+-transporting ATPase subunit beta [EC:7.1.2.2 7.2.2.1]
k147_32303471_1	K03638	214.305	0	0	71.435	moaB; molybdopterin adenylyltransferase [EC:2.7.7.75]
k147_22870851_4	K10546	86.3703	0	127.668	71.346	ABC.GGU.S, chvE; putative multiple sugar transport system substrate-binding protein
k147_21579522_2	K14977	7.68027	204.971	0	70.8837	ylbA, UGHY; (S)-ureidoglycine aminohydrolase [EC:3.5.3.26]
k147_18810640_3	K21393	108.281	0	103.816	70.6991	yiaN; TRAP-type transport system large permease protein
k147_34894364_5	K03117	208.327	0	0	69.4424	tatB; sec-independent protein translocase protein TatB
k147_3455016_1	K01432	208.101	0	0	69.3669	AFMID; arylformamidase [EC:3.5.1.9]
k147_4071354_2	K01887	25.2616	59.9272	122.774	69.321	RARS, argS; arginyl-tRNA synthetase [EC:6.1.1.19]
k147_1541299_4	K02533	100.642	0	105.571	68.7378	lasT; tRNA/rRNA methyltransferase [EC:2.1.1.-]
k147_19214732_3	K12574	205.523	0	0	68.5077	rnj; ribonuclease J [EC:3.1.-.-]
k147_1352143_5	K06861	0	49.1498	155.069	68.073	lptB; lipopolysaccharide export system ATP-binding protein [EC:7.5.2.5]
k147_13315546_7	K02283	101.384	0	102.741	68.0418	cpaF, tadA; pilus assembly protein CpaF [EC:7.4.2.8]
k147_18848389_4	K23536	202.797	0	0	67.599	nupC; general nucleoside transport system permease protein
k147_22199301_3	K03688	36.4459	0	166.295	67.5803	ubiB, aarF; ubiquinone biosynthesis protein
k147_29820386_3	K01082	201.001	0	0	67.0002	cysQ, MET22, BPNT1; 3'(2'), 5'-bisphosphate nucleotidase [EC:3.1.3.7]
k147_24943972_4	K01092	199.867	0	0	66.6222	E3.1.3.25, IMPA, suhB; myo-inositol-1(or 4)-monophosphatase [EC:3.1.3.25]
k147_29903985_4	K03601	83.6238	116.123	0	66.5824	xseA; exodeoxyribonuclease VII large subunit [EC:3.1.11.6]
k147_40172009_3	K02058	199.514	0	0	66.5047	ABC.SS.S; simple sugar transport system substrate-binding protein
k147_40956171_1	K07222	111.825	0	86.787	66.2039	K07222; putative flavoprotein involved in K+ transport
k147_36950264_1	K03185	0	113.959	84.5983	66.1856	ubiH; 2-octaprenyl-6-methoxyphenol hydroxylase [EC:1.14.13.-]
k147_9910924_2	K13877	196.051	0	1.40417	65.8184	aldH; 2,5-dioxopentanoate dehydrogenase [EC:1.2.1.26]
k147_35369157_2	K10439	196.743	0	0	65.5808	rbsB; ribose transport system substrate-binding protein
k147_40270983_4	K06857	16.909	0	179.768	65.5589	tupC, vupC; tungstate transport system ATP-binding protein [EC:7.3.2.6]
k147_36587483_2	K07774	196.567	0	0	65.5223	tctD; two-component system, OmpR family, response regulator TctD
k147_15258068_5	K07566	194.887	0	0	64.9623	tsaC, rimN, SUA5; L-threonylcarbamoyladenylate synthase [EC:2.7.7.87]
k147_11305715_3	K00548	194.827	0	0	64.9424	metH, MTR; 5-methyltetrahydrofolate--homocysteine methyltransferase [EC:2.1.1.13]
k147_32315286_6	K13583	0	0	194.707	64.9022	gcrA; GcrA cell cycle regulator
k147_4993111_8	K01754	193.523	0	0	64.5077	E4.3.1.19, ilvA, tdcB; threonine dehydratase [EC:4.3.1.19]
k147_13249114_3	K11897	192.981	0	0	64.327	impF; type VI secretion system protein ImpF
k147_9762028_2	K00616	192.359	0	0	64.1197	E2.2.1.2, talA, talB; transaldolase [EC:2.2.1.2]
k147_9700061_9	K00604	65.5223	126.803	0	64.1085	MTFMT, fmt; methionyl-tRNA formyltransferase [EC:2.1.2.9]
k147_19873743_4	K02437	192.199	0	0	64.0662	gcvH, GCSH; glycine cleavage system H protein
k147_13892731_1	K11527	0	36.0955	155.294	63.7965	K11527; two-component system, sensor histidine kinase and response regulator [EC:2.7.13.3]
k147_4158433_3	K11710	190.61	0	0	63.5368	troB, mntB, znuC; manganese/zinc/iron transport system ATP- binding protein [EC:7.2.2.5]
k147_162774_9	K02503	0	190.535	0	63.5115	HINT1, hinT, hit; histidine triad (HIT) family protein
k147_17014224_2	K07577	190.327	0	0	63.4422	K07577; putative mRNA 3-end processing factor
k147_7824417_2	K01483	189.462	0	0	63.154	allA; ureidoglycolate lyase [EC:4.3.2.3]
k147_24118848_3	K13482	188.627	0	0	62.8757	xdhB; xanthine dehydrogenase large subunit [EC:1.17.1.4]
k147_40270983_5	K05773	0	0	188.111	62.7037	tupB, vupB; tungstate transport system permease protein
k147_11163891_2	K00035	187.207	0	0	62.4022	gal; D-galactose 1-dehydrogenase [EC:1.1.1.48]
k147_1541299_5	K00788	186.487	0	0	62.1622	thiE; thiamine-phosphate pyrophosphorylase [EC:2.5.1.3]
k147_33605013_3	K02033	186.304	0	0	62.1014	ABC.PE.P; peptide/nickel transport system permease protein
k147_37608732_1	K07793	185.999	0	0	61.9996	tctA; putative tricarboxylic transport membrane protein
k147_37461085_2	K00606	87.3631	4.5054	93.0415	61.6366	panB; 3-methyl-2-oxobutanoate hydroxymethyltransferase [EC:2.1.2.11]
k147_39583940_3	K10831	0	184.905	0	61.6351	tauB; taurine transport system ATP-binding protein [EC:7.6.2.7]
k147_3088428_5	K00566	184.366	0	0	61.4554	mnmA, trmU; tRNA-uridine 2-sulfurtransferase [EC:2.8.1.13]
k147_23930600_5	K21470	184.092	0	0	61.3641	ycbB; L,D-transpeptidase YcbB
k147_33914861_1	K17686	40.5614	51.812	91.2877	61.2204	copA, ctpA, ATP7; P-type Cu+ transporter [EC:7.2.2.8]
k147_19287921_1	K02030	183.249	0	0	61.0831	ABC.PA.S; polar amino acid transport system substrate-binding protein
k147_10583799_3	K04090	34.9452	117.804	30.0344	60.928	E1.2.7.8; indolepyruvate ferredoxin oxidoreductase [EC:1.2.7.8]
k147_7234724_4	K03686	63.1209	0	119.509	60.8766	dnaJ; molecular chaperone DnaJ
k147_11059746_5	K00058	0	0	182.548	60.8493	serA, PHGDH; D-3-phosphoglycerate dehydrogenase / 2-oxoglutarate reductase [EC:1.1.1.95 1.1.1.399]
k147_21119588_8	K02035	182.499	0	0	60.8331	ABC.PE.S; peptide/nickel transport system substrate-binding protein
k147_34152897_2	K23536	0	181.679	0	60.5595	nupC; general nucleoside transport system permease protein
k147_10796545_3	K07258	0	0	181.045	60.3484	dacC, dacA, dacD; serine-type D-Ala-D-Ala carboxypeptidase (penicillin-binding protein 5/6) [EC:3.4.16.4]
k147_34349054_3	K11175	180.935	0	0	60.3115	purN; phosphoribosylglycinamide formyltransferase 1 [EC:2.1.2.2]
k147_22454926_5	K02038	0	115.545	64.7036	60.083	pstA; phosphate transport system permease protein
k147_32963039_1	K22044	0	0	180.119	60.0396	ybiO; moderate conductance mechanosensitive channel
k147_1999944_2	K07302	179.324	0	0	59.7747	iorA; isoquinoline 1-oxidoreductase subunit alpha [EC:1.3.99.16]
k147_39803940_1	K06147	0	0	179.108	59.7027	ABCB-BAC; ATP-binding cassette, subfamily B, bacterial
k147_30604594_6	K07152	178.867	0	0	59.6222	SCO1; protein SCO1
k147_35944733_2	K13483	177.903	0	0	59.301	yagT; xanthine dehydrogenase YagT iron-sulfur-binding subunit
k147_1365436_9	K15513	174.095	0	1.28758	58.461	boxC; benzoyl-CoA-dihydrodiol lyase [EC:4.1.2.44]
k147_2003022_3	K02557	0	175.076	0	58.3587	motB; chemotaxis protein MotB
k147_16970137_5	K02054	74.0888	0	100.822	58.3037	ABC.SP.P1; putative spermidine/putrescine transport system permease protein
k147_25110505_3	K00382	69.7647	105.115	0	58.2933	DLD, lpd, pdhD; dihydrolipoamide dehydrogenase [EC:1.8.1.4]
k147_10961075_2	K17325	0	166.024	7.77458	57.933	K17325, glpT; glycerol transport system ATP-binding protein
k147_14089344_1	K01892	0	0	173.612	57.8706	HARS, hisS; histidyl-tRNA synthetase [EC:6.1.1.21]
k147_16898170_3	K08990	172.671	0	0	57.5568	ycjF; putative membrane protein
k147_4993111_15	K18893	77.2473	15.2709	80.0918	57.5367	vcaM; ATP-binding cassette, subfamily B, multidrug efflux pump
k147_10977212_3	K03496	158.957	13.4674	0	57.4747	parA, soj; chromosome partitioning protein
k147_17504700_3	K20036	172.059	0	0	57.3528	dmdD; (methylthio)acryloyl-CoA hydratase [EC:4.2.1.155]
k147_28071152_12	K09701	0	171.516	0	57.1719	K09701; uncharacterized protein
k147_19787642_2	K15509	170.663	0	0	56.8876	hpsN; sulfopropanediol 3-dehydrogenase [EC:1.1.1.308]
k147_11670667_1	K07684	0	0	170.65	56.8834	narL; two-component system, NarL family, nitrate/nitrite response regulator NarL
k147_32452074_3	K04566	93.4967	0	77.152	56.8829	lysK; lysyl-tRNA synthetase, class I [EC:6.1.1.6]
k147_10484873_2	K01653	0	0	169.838	56.6125	E2.2.1.6S, ilvH, ilvN; acetolactate synthase I/III small subunit [EC:2.2.1.6]
k147_26438202_2	K00413	0	0	169.476	56.4921	CYC1, CYT1, petC; ubiquinol-cytochrome c reductase cytochrome c1 subunit
k147_30535809_2	K03571	0	0	169.462	56.4874	mreD; rod shape-determining protein MreD
k147_11191842_3	K02034	168.803	0	0	56.2677	ABC.PE.P1; peptide/nickel transport system permease protein
k147_22870851_5	K10548	20.6776	147.158	0	55.9454	ABC.GGU.A, gguA; putative multiple sugar transport system ATP-binding protein [EC:7.5.2.-]
k147_19558010_7	K16165	0	0	165.318	55.1061	nagK; fumarylpyruvate hydrolase [EC:3.7.1.20]
k147_1335115_1	K17722	163.288	0	0	54.4294	preT; dihydropyrimidine dehydrogenase (NAD+) subunit PreT [EC:1.3.1.1]
k147_8593957_5	K00931	0	0	161.272	53.7573	proB; glutamate 5-kinase [EC:2.7.2.11]
k147_33195243_3	K02557	160.998	0	0	53.6659	motB; chemotaxis protein MotB
k147_35797753_3	K09921	159.919	0	0	53.3063	K09921; uncharacterized protein
k147_30035327_5	K07552	0	0	159.085	53.0284	bcr, tcaB; MFS transporter, DHA1 family, multidrug resistance protein
k147_12077404_4	K03695	82.309	0	76.6375	52.9821	clpB; ATP-dependent Clp protease ATP-binding subunit ClpB
k147_9879390_2	K01255	158.647	0	0	52.8823	CARP, pepA; leucyl aminopeptidase [EC:3.4.11.1]
k147_38565860_4	K00382	0	72.9874	85.288	52.7585	DLD, lpd, pdhD; dihydrolipoamide dehydrogenase [EC:1.8.1.4]
k147_3761299_5	K01480	0	0	157.983	52.661	speB; agmatinase [EC:3.5.3.11]
k147_28610174_4	K06281	157.779	0	0	52.5931	hyaB, hybC; hydrogenase large subunit [EC:1.12.99.6]
k147_1590797_3	K01586	156.138	0	0	52.0461	lysA; diaminopimelate decarboxylase [EC:4.1.1.20]
k147_40777018_5	K03561	0	155.436	0	51.812	exbB; biopolymer transport protein ExbB
k147_37971079_4	K11178	3.12942	152.188	0	51.7725	yagS; xanthine dehydrogenase YagS FAD-binding subunit [EC:1.17.1.4]
k147_16781477_2	K01578	155.127	0	0	51.7089	MLYCD; malonyl-CoA decarboxylase [EC:4.1.1.9]
k147_37148333_4	K03590	0	154.384	0	51.4612	ftsA; cell division protein FtsA
k147_28012190_1	K08602	153.46	0	0	51.1534	pepF, pepB; oligoendopeptidase F [EC:3.4.24.-]
k147_32232403_4	K23535	153.003	0	0	51.0011	nupB; general nucleoside transport system permease protein
k147_11857836_3	K02303	152.885	0	0	50.9618	cobA; uroporphyrin-III C-methyltransferase [EC:2.1.1.107]
k147_23961333_2	K00674	0	0	152.485	50.8282	dapD; 2,3,4,5-tetrahydropyridine-2,6-dicarboxylate N-succinyltransferase [EC:2.3.1.117]
k147_30535809_1	K05515	0	151.645	0	50.5483	mrdA; penicillin-binding protein 2 [EC:3.4.16.4]
k147_866572_5	K07112	151.347	0	0	50.4491	K07112; uncharacterized protein
k147_16274302_3	K01929	151.332	0	0	50.4439	murF; UDP-N-acetylmuramoyl-tripeptide--D-alanyl-D-alanine ligase [EC:6.3.2.10]
k147_39603734_1	K02495	151.136	0	0	50.3787	hemN, hemZ; oxygen-independent coproporphyrinogen III oxidase [EC:1.3.98.3]
k147_28610174_7	K03605	0	0	151.097	50.3656	hyaD, hybD; hydrogenase maturation protease [EC:3.4.23.-]
k147_162774_4	K09986	150.533	0	0	50.1778	K09986; uncharacterized protein
k147_1883868_5	K01053	0	150.364	0	50.1214	gnl, RGN; gluconolactonase [EC:3.1.1.17]
k147_13959119_4	K02033	150.242	0	0	50.0807	ABC.PE.P; peptide/nickel transport system permease protein
k147_9762028_1	K04066	31.5943	0	118.235	49.9431	priA; primosomal protein N' (replication factor Y) (superfamily II helicase) [EC:3.6.4.-]
k147_30695428_2	K07497	149.765	0	0	49.9217	K07497; putative transposase
k147_15683373_8	K00375	149.46	0	0	49.8201	K00375; GntR family transcriptional regulator / MocR family aminotransferase
k147_32315286_8	K01133	148.879	0	0	49.6263	betC; choline-sulfatase [EC:3.1.6.6]
k147_32915413_9	K00982	77.3191	0	71.177	49.4987	glnE; [glutamine synthetase] adenylyltransferase / [glutamine synthetase]-adenylyl-L-tyrosine phosphorylase [EC:2.7.7.42 2.7.7.89]
k147_23252057_2	K15509	0	148.034	0	49.3448	hpsN; sulfopropanediol 3-dehydrogenase [EC:1.1.1.308]
k147_7304548_3	K01555	2.49609	145.074	0	49.1899	FAH, fahA; fumarylacetoacetase [EC:3.7.1.2]
k147_32253352_2	K06915	145.718	0	1.37706	49.0315	K06915; uncharacterized protein
k147_12953174_1	K00381	146.544	0	0	48.8482	cysI; sulfite reductase (NADPH) hemoprotein beta-component [EC:1.8.1.2]
k147_7304548_4	K00451	46.3875	0	99.4226	48.6034	HGD, hmgA; homogentisate 1,2-dioxygenase [EC:1.13.11.5]
k147_11129534_3	K01262	57.6699	87.9481	0	48.5394	pepP; Xaa-Pro aminopeptidase [EC:3.4.11.9]
k147_7250224_3	K19802	145.254	0	0	48.4181	ycjG, ykfB; L-Ala-D/L-Glu epimerase [EC:5.1.1.20]
k147_6352742_2	K03640	0	0	144.267	48.0888	pal; peptidoglycan-associated lipoprotein
k147_24117951_1	K02618	0	0	144.209	48.0696	paaZ; oxepin-CoA hydrolase / 3-oxo-5,6-dehydrosuberyl-CoA semialdehyde dehydrogenase [EC:3.3.2.12 1.2.1.91]
k147_37376564_3	K10553	143.892	0	0	47.964	frcC; fructose transport system permease protein
k147_9029399_2	K00012	140.575	2.82611	0	47.8004	UGDH, ugd; UDPglucose 6-dehydrogenase [EC:1.1.1.22]
k147_35653925_1	K03809	142.035	0	0	47.3451	wrbA; NAD(P)H dehydrogenase (quinone) [EC:1.6.5.2]
k147_22199301_2	K03183	142.008	0	0	47.3362	ubiE; demethylmenaquinone methyltransferase / 2-methoxy-6-polyprenyl-1,4-benzoquinol methylase [EC:2.1.1.163 2.1.1.201]
k147_39583940_4	K15552	141.603	0	0	47.2009	tauC; taurine transport system permease protein
k147_13086451_1	K10439	141.193	0	0	47.0643	rbsB; ribose transport system substrate-binding protein
k147_38494986_1	K00303	141.125	0	0	47.0416	soxB; sarcosine oxidase, subunit beta [EC:1.5.3.1]
k147_7205174_2	K00627	141.078	0	0	47.0261	DLAT, aceF, pdhC; pyruvate dehydrogenase E2 component (dihydrolipoamide acetyltransferase) [EC:2.3.1.12]
k147_12544368_4	K00344	0	0	140.972	46.9906	qor, CRYZ; NADPH:quinone reductase [EC:1.6.5.5]
k147_12081142_1	K12132	140.616	0	0	46.8721	prkC, stkP; eukaryotic-like serine/threonine-protein kinase [EC:2.7.11.1]
k147_12419688_3	K00043	140.206	0	0	46.7352	gbd; 4-hydroxybutyrate dehydrogenase [EC:1.1.1.61]
k147_21991954_4	K00054	139.945	0	0	46.6482	mvaA; hydroxymethylglutaryl-CoA reductase [EC:1.1.1.88]
k147_35042005_3	K11072	0	0	139.656	46.5519	potA; spermidine/putrescine transport system ATP-binding protein [EC:7.6.2.11]
k147_40584539_2	K02044	139.565	0	0	46.5215	phnD; phosphonate transport system substrate-binding protein
k147_11059746_2	K03321	138.362	0	0	46.1206	TC.SULP; sulfate permease, SulP family
k147_16319335_1	K00425	138.076	0	0	46.0254	cydA; cytochrome bd ubiquinol oxidase subunit I [EC:7.1.1.7]
k147_11937143_1	K01129	137.001	0	0	45.667	dgt; dGTPase [EC:3.1.5.1]
k147_26154782_1	K16345	0	135.593	0	45.1977	xanP; xanthine permease XanP
k147_35460406_3	K00794	134.625	0	0	44.875	ribH, RIB4; 6,7-dimethyl-8-ribityllumazine synthase [EC:2.5.1.78]
k147_28719682_2	K01187	0	0	134.498	44.8325	malZ; alpha-glucosidase [EC:3.2.1.20]
k147_9391665_3	K15582	134.405	0	0	44.8016	oppC; oligopeptide transport system permease protein
k147_40584539_6	K12340	46.8415	87.3088	0	44.7168	tolC, bepC, cyaE, raxC, sapF, rsaF, hasF; outer membrane protein
k147_40890200_6	K01738	0	134.137	0	44.7124	cysK; cysteine synthase [EC:2.5.1.47]
k147_40890200_5	K05802	72.9625	60.7321	0	44.5649	mscK, kefA, aefA; potassium-dependent mechanosensitive channel
k147_25925959_2	K02238	133.456	0	0	44.4855	comEC; competence protein ComEC
k147_11627327_5	K02050	133.36	0	0	44.4533	ABC.SN.P; NitT/TauT family transport system permease protein
k147_38198793_7	K03188	132.89	0	0	44.2968	ureF; urease accessory protein
k147_3403318_2	K03559	132.792	0	0	44.2639	exbD; biopolymer transport protein ExbD
k147_13249114_2	K11903	132.623	0	0	44.2078	hcp; type VI secretion system secreted protein Hcp
k147_30604975_1	K02313	132.184	0	0	44.0614	dnaA; chromosomal replication initiator protein
k147_32704688_6	K11907	27.5883	104.198	0	43.9288	vasG, clpV; type VI secretion system protein VasG
k147_5563293_4	K06904	109.444	20.4971	0	43.3136	K06904; uncharacterized protein
k147_24108862_2	K07484	0	0	129.694	43.2314	K07484; transposase
k147_1883868_6	K01874	128.52	0	0	42.84	MARS, metG; methionyl-tRNA synthetase [EC:6.1.1.10]
k147_4158433_4	K11707	127.768	0	0	42.5895	troA, mntA, znuA; manganese/zinc/iron transport system substrate-binding protein
k147_40890200_4	K07050	127.206	0	0	42.4022	AARSD1, ALAX; misacylated tRNA(Ala) deacylase [EC:3.1.1.-]
k147_8426123_3	K02035	127.198	0	0	42.3993	ABC.PE.S; peptide/nickel transport system substrate-binding protein
k147_27746650_6	K01999	127.074	0	0	42.3578	livK; branched-chain amino acid transport system substrate-binding protein
k147_29609015_5	K00405	4.12739	122.391	0	42.1727	ccoO; cytochrome c oxidase cbb3-type subunit II
k147_36885490_5	K11904	125.641	0	0	41.8802	vgrG; type VI secretion system secreted protein VgrG
k147_25393672_2	K03572	124.409	0	1.12867	41.846	mutL; DNA mismatch repair protein MutL
k147_9396546_4	K07263	0	124.349	0	41.4496	pqqL; zinc protease [EC:3.4.24.-]
k147_3603816_3	K02064	124.273	0	0	41.4244	thiB, tbpA; thiamine transport system substrate-binding protein
k147_31619470_2	K02034	122.247	0	0	40.7488	ABC.PE.P1; peptide/nickel transport system permease protein
k147_21119588_1	K01885	0	0	121.734	40.578	EARS, gltX; glutamyl-tRNA synthetase [EC:6.1.1.17]
k147_36056305_1	K25133	0	0	121.562	40.5207	hmuU, phuU, bhuU, hemU; heme transport system permease protein
k147_21699899_10	K07588	0	121.406	0	40.4686	MMAA, argK; GTPase [EC:3.6.5.-]
k147_13342274_2	K12543	121.338	0	0	40.4459	lapE; outer membrane protein, adhesin transport system
k147_21282183_1	K16922	0	0	120.105	40.0349	yydH; putative peptide zinc metalloprotease protein
k147_30604975_2	K02338	119.993	0	0	39.9975	dnaN; DNA polymerase III subunit beta [EC:2.7.7.7]
k147_14254366_5	K02035	115.598	0	4.06835	39.8889	ABC.PE.S; peptide/nickel transport system substrate-binding protein
k147_40761526_2	K08305	119.016	0	0	39.6721	mltB; membrane-bound lytic murein transglycosylase B [EC:4.2.2.-]
k147_9218487_2	K09761	118.363	0	0	39.4543	rsmE; 16S rRNA (uracil1498-N3)-methyltransferase [EC:2.1.1.193]
k147_17482431_4	K02563	118.318	0	0	39.4395	murG; UDP-N-acetylglucosamine--N-acetylmuramyl-(pentapeptide) pyrophosphoryl-undecaprenol N-acetylglucosamine transferase [EC:2.4.1.227]
k147_35148096_7	K06189	118.31	0	0	39.4366	corC; magnesium and cobalt transporter
k147_14992153_8	K00799	118.276	0	0	39.4254	GST, gst; glutathione S-transferase [EC:2.5.1.18]
k147_13588072_3	K05896	0	117.31	0	39.1034	scpA; segregation and condensation protein A
k147_9155577_2	K01039	117.228	0	0	39.0761	gctA; glutaconate CoA-transferase, subunit A [EC:2.8.3.12]
k147_4768834_5	K03924	0	7.62877	109.405	39.0111	moxR; MoxR-like ATPase [EC:3.6.3.-]
k147_23651437_5	K01012	0	0	116.184	38.7281	bioB; biotin synthase [EC:2.8.1.6]
k147_17784874_5	K01486	114.767	0	0	38.2558	ade; adenine deaminase [EC:3.5.4.2]
k147_30695428_6	K06192	74.5598	0	39.9704	38.1767	pqiB; paraquat-inducible protein B
k147_17103613_3	K01056	114.449	0	0	38.1498	PTH1, pth, spoVC; peptidyl-tRNA hydrolase, PTH1 family [EC:3.1.1.29]
k147_21794300_3	K00979	113.605	0	0	37.8684	kdsB; 3-deoxy-manno-octulosonate cytidylyltransferase (CMP-KDO synthetase) [EC:2.7.7.38]
k147_37728825_4	K01885	0	107.255	5.76807	37.6744	EARS, gltX; glutamyl-tRNA synthetase [EC:6.1.1.17]
k147_40938443_2	K13894	112.944	0	0	37.6482	yejB; microcin C transport system permease protein
k147_39747005_6	K01919	112.406	0	0	37.4686	gshA; glutamate--cysteine ligase [EC:6.3.2.2]
k147_1365436_5	K15511	0	0	111.964	37.3213	boxA; benzoyl-CoA 2,3-epoxidase subunit A [EC:1.14.13.208]
k147_13959119_5	K02034	111.773	0	0	37.2578	ABC.PE.P1; peptide/nickel transport system permease protein
k147_38176376_1	K06048	111.527	0	0	37.1758	gshA, ybdK; glutamate---cysteine ligase / carboxylate-amine ligase [EC:6.3.2.2 6.3.-.-]
k147_8071827_2	K16291	111.527	0	0	37.1758	erfK; L,D-transpeptidase ErfK/SrfK
k147_697044_1	K09817	108.451	0	3.07465	37.1751	znuC; zinc transport system ATP-binding protein [EC:7.2.2.20]
k147_19116249_3	K01867	109.712	0	0	36.5706	WARS, trpS; tryptophanyl-tRNA synthetase [EC:6.1.1.2]
k147_5938640_2	K04652	0	109.559	0	36.5195	hypB; hydrogenase nickel incorporation protein HypB
k147_2934591_3	K00383	108.977	0	0	36.3256	GSR, gor; glutathione reductase (NADPH) [EC:1.8.1.7]
k147_37044988_1	K05837	0	0	108.498	36.1661	rodA, mrdB; rod shape determining protein RodA
k147_4557686_4	K14742	106.518	0	1.90727	36.1416	tsaB; tRNA threonylcarbamoyladenosine biosynthesis protein TsaB
k147_24108862_5	K00808	107.524	0	0	35.8413	hss; homospermidine synthase [EC:2.5.1.44]
k147_26507508_4	K03595	107.258	0	0	35.7525	era, ERAL1; GTPase
k147_4959912_1	K03593	0	0	106.495	35.4984	mrp, NUBPL; ATP-binding protein involved in chromosome partitioning
k147_36643135_6	K01772	106.312	0	0	35.4374	hemH, FECH; protoporphyrin/coproporphyrin ferrochelatase [EC:4.99.1.1 4.99.1.9]
k147_866572_2	K02416	106.272	0	0	35.4239	fliM; flagellar motor switch protein FliM
k147_1800679_1	K03669	105.055	0	0	35.0182	mdoH; membrane glycosyltransferase [EC:2.4.1.-]
k147_11452403_1	K02031	57.8847	0	45.9499	34.6115	ddpD; peptide/nickel transport system ATP-binding protein
k147_12822296_2	K00261	103.732	0	0	34.5774	GLUD1_2, gdhA; glutamate dehydrogenase (NAD(P)+) [EC:1.4.1.3]
k147_30525358_3	K00817	0	103.052	0	34.3505	hisC; histidinol-phosphate aminotransferase [EC:2.6.1.9]
k147_36100657_1	K01443	102.279	0	0	34.0929	nagA, AMDHD2; N-acetylglucosamine-6-phosphate deacetylase [EC:3.5.1.25]
k147_32740098_4	K21395	101.968	0	0	33.9893	yiaO; TRAP-type transport system periplasmic protein
k147_7398096_5	K06147	1.7531	99.8118	0	33.855	ABCB-BAC; ATP-binding cassette, subfamily B, bacterial
k147_31785593_2	K10118	100.338	0	0	33.4459	msmF; raffinose/stachyose/melibiose transport system permease protein
k147_30525358_5	K20974	97.7825	1.90136	0	33.228	K20974; two-component system, sensor histidine kinase [EC:2.7.13.3]
k147_25131300_7	K05595	99.6176	0	0	33.2059	marC; multiple antibiotic resistance protein
k147_40391839_1	K03306	99.5409	0	0	33.1803	TC.PIT; inorganic phosphate transporter, PiT family
k147_23930600_1	K05844	98.946	0	0	32.982	rimK; ribosomal protein S6--L-glutamate ligase [EC:6.3.2.-]
k147_40716078_2	K00826	98.6259	0	0	32.8753	E2.6.1.42, ilvE; branched-chain amino acid aminotransferase [EC:2.6.1.42]
k147_34373031_4	K14449	0	98.1702	0	32.7234	mch, mcd; 2-methylfumaryl-CoA hydratase [EC:4.2.1.148]
k147_9200619_3	K03670	97.9773	0	0	32.6591	mdoG; periplasmic glucans biosynthesis protein
k147_24240752_2	K09812	97.4137	0	0	32.4712	ftsE; cell division transport system ATP-binding protein
k147_1518220_5	K07484	97.3329	0	0	32.4443	K07484; transposase
k147_1403034_11	K03575	0	97.2561	0	32.4187	mutY; A/G-specific adenine glycosylase [EC:3.2.2.31]
k147_23745024_2	K07742	97.0701	0	0	32.3567	ylxR; uncharacterized protein
k147_5277220_4	K00254	0	0	96.9951	32.3317	DHODH, pyrD; dihydroorotate dehydrogenase [EC:1.3.5.2]
k147_37769204_2	K15577	0	0	96.8215	32.2738	nrtB, nasE, cynB; nitrate/nitrite transport system permease protein
k147_30535809_3	K03570	0	0	96.4549	32.1516	mreC; rod shape-determining protein MreC
k147_12585021_5	K07261	95.9281	0	0	31.976	mepA; penicillin-insensitive murein DD-endopeptidase [EC:3.4.24.-]
k147_3350711_7	K01735	0	0	95.109	31.703	aroB; 3-dehydroquinate synthase [EC:4.2.3.4]
k147_2516285_12	K00315	94.7404	0	0	31.5801	DMGDH; dimethylglycine dehydrogenase [EC:1.5.8.4]
k147_39388082_2	K00799	94.6433	0	0	31.5478	GST, gst; glutathione S-transferase [EC:2.5.1.18]
k147_30525358_4	K00763	94.3521	0	0	31.4507	pncB, NAPRT1; nicotinate phosphoribosyltransferase [EC:6.3.4.21]
k147_27746650_4	K01996	94.2767	0	0	31.4256	livF; branched-chain amino acid transport system ATP-binding protein
k147_5949544_1	K08304	93.1205	0	0	31.0402	mltA; membrane-bound lytic murein transglycosylase A [EC:4.2.2.-]
k147_34719708_2	K03980	93.0973	0	0	31.0324	murJ, mviN; putative peptidoglycan lipid II flippase
k147_28071152_7	K02346	92.7749	0	0	30.925	dinB; DNA polymerase IV [EC:2.7.7.7]
k147_16976746_5	K07303	73.9505	0	18.7456	30.8987	iorB; isoquinoline 1-oxidoreductase subunit beta [EC:1.3.99.16]
k147_13342274_3	K20276	74.3211	7.62877	10.6973	30.8824	bapA; large repetitive protein
k147_6302318_2	K06918	0	0	92.383	30.7943	K06918; uncharacterized protein
k147_16371810_1	K03218	91.4929	0	0	30.4976	rlmB; 23S rRNA (guanosine2251-2'-O)-methyltransferase [EC:2.1.1.185]
k147_10059487_2	K01715	0	91.2212	0	30.4071	crt; enoyl-CoA hydratase [EC:4.2.1.17]
k147_11621129_4	K00626	3.14822	0	87.8259	30.3247	ACAT, atoB; acetyl-CoA C-acetyltransferase [EC:2.3.1.9]
k147_25085686_1	K21023	90.8723	0	0	30.2908	mucR; diguanylate cyclase [EC:2.7.7.65]
k147_37376564_5	K00688	89.8969	0	0	29.9656	PYG, glgP; glycogen phosphorylase [EC:2.4.1.1]
k147_39747005_4	K00681	89.6883	0	0	29.8961	ggt; gamma-glutamyltranspeptidase / glutathione hydrolase [EC:2.3.2.2 3.4.19.13]
k147_37461085_1	K02035	89.376	0	0	29.792	ABC.PE.S; peptide/nickel transport system substrate-binding protein
k147_17213690_3	K02406	0	89.2319	0	29.744	fliC, hag; flagellin
k147_15683373_4	K11940	89.2218	0	0	29.7406	hspQ; heat shock protein HspQ
k147_13983545_4	K16841	89.1756	0	0	29.7252	hpxA; allantoin racemase [EC:5.1.99.3]
k147_37388143_4	K00797	89.0496	0	0	29.6832	speE, SRM, SPE3; spermidine synthase [EC:2.5.1.16]
k147_25210924_3	K15975	0	88.2476	0	29.4159	K15975; glyoxalase family protein
k147_17079384_2	K02035	88.1983	0	0	29.3994	ABC.PE.S; peptide/nickel transport system substrate-binding protein
k147_28077336_2	K10441	0	88.1691	0	29.3897	rbsA; ribose transport system ATP-binding protein [EC:7.5.2.7]
k147_33094255_16	K02001	86.7345	0	0	28.9115	proW; glycine betaine/proline transport system permease protein
k147_17629251_7	K13924	30.6606	0	54.562	28.4075	cheBR; two-component system, chemotaxis family, CheB/CheR fusion protein [EC:2.1.1.80 3.1.1.61]
k147_15683373_9	K06997	0	0	85.0746	28.3582	yggS, PROSC; PLP dependent protein
k147_20620122_3	K00625	84.6042	0	0	28.2014	E2.3.1.8, pta; phosphate acetyltransferase [EC:2.3.1.8]
k147_34719708_5	K00990	84.273	0	0	28.091	glnD; [protein-PII] uridylyltransferase [EC:2.7.7.59]
k147_28171859_1	K03500	0	0	84.1804	28.0601	rsmB, sun; 16S rRNA (cytosine967-C5)-methyltransferase [EC:2.1.1.176]
k147_40777018_3	K16090	84.1746	0	0	28.0582	fiu; catecholate siderophore receptor
k147_39803940_2	K06147	0	84.1007	0	28.0336	ABCB-BAC; ATP-binding cassette, subfamily B, bacterial
k147_23891331_3	K03406	81.6086	0	2.13568	27.9148	mcp; methyl-accepting chemotaxis protein
k147_22871707_2	K01686	83.1178	0	0	27.7059	uxuA; mannonate dehydratase [EC:4.2.1.8]
k147_23680084_3	K01011	83.0564	0	0	27.6855	TST, MPST, sseA; thiosulfate/3-mercaptopyruvate sulfurtransferase [EC:2.8.1.1 2.8.1.2]
k147_24268086_3	K11071	83.0564	0	0	27.6855	potB; spermidine/putrescine transport system permease protein
k147_1291548_1	K02018	82.765	0	0	27.5883	modB; molybdate transport system permease protein
k147_37148333_6	K01921	82.678	0	0	27.5593	ddl; D-alanine-D-alanine ligase [EC:6.3.2.4]
k147_40205531_9	K01875	0	0	80.2689	26.7563	SARS, serS; seryl-tRNA synthetase [EC:6.1.1.11]
k147_19309830_5	K01725	80.1292	0	0	26.7097	cynS; cyanate lyase [EC:4.2.1.104]
k147_35081453_1	K09969	79.5305	0	0	26.5102	aapJ, bztA; general L-amino acid transport system substrate-binding protein
k147_32604243_1	K03286	77.939	0	0	25.9797	TC.OOP; OmpA-OmpF porin, OOP family
k147_5277220_2	K01782	77.7713	0	0	25.9238	fadJ; 3-hydroxyacyl-CoA dehydrogenase / enoyl-CoA hydratase / 3-hydroxybutyryl-CoA epimerase [EC:1.1.1.35 4.2.1.17 5.1.2.3]
k147_9910924_3	K01685	0	0	77.1154	25.7051	uxaA; altronate hydrolase [EC:4.2.1.7]
k147_28987822_3	K13924	76.9208	0	0	25.6403	cheBR; two-component system, chemotaxis family, CheB/CheR fusion protein [EC:2.1.1.80 3.1.1.61]
k147_6264802_4	K02351	76.9004	0	0	25.6335	K02351; putative membrane protein
k147_28610174_3	K06282	0	0	76.8188	25.6063	hyaA, hybO; hydrogenase small subunit [EC:1.12.99.6]
k147_37769204_3	K15578	0	0	75.6167	25.2056	nrtC, nasD; nitrate/nitrite transport system ATP-binding protein [EC:7.3.2.4]
k147_1352143_4	K09774	0	75.363	0	25.121	lptA; lipopolysaccharide export system protein LptA
k147_4802564_2	K07793	0	75.3073	0	25.1024	tctA; putative tricarboxylic transport membrane protein
k147_28629034_8	K21034	74.8826	0	0	24.9609	virH2, CYP104; cytochrome P450 family 104
k147_24270542_1	K18661	64.4823	9.86896	0	24.7837	matB; malonyl-CoA/methylmalonyl-CoA synthetase [EC:6.2.1.-]
k147_8660619_2	K01992	74.293	0	0	24.7643	ABC-2.P; ABC-2 type transport system permease protein
k147_1080856_1	K05367	74.0888	0	0	24.6963	pbpC; penicillin-binding protein 1C [EC:2.4.1.129]
k147_33605013_2	K02034	73.5689	0	0	24.523	ABC.PE.P1; peptide/nickel transport system permease protein
k147_31476373_2	K08351	0	72.2959	0	24.0986	bisC; biotin/methionine sulfoxide reductase [EC:1.-.-.-]
k147_37376564_7	K00975	0	71.2261	0	23.742	glgC; glucose-1-phosphate adenylyltransferase [EC:2.7.7.27]
k147_13249114_4	K11896	68.4774	0	0	22.8258	impG, vasA; type VI secretion system protein ImpG
k147_4158433_2	K11708	67.9732	0	0	22.6577	troC, mntC, znuB; manganese/zinc/iron transport system permease protein
k147_14992153_7	K02340	67.4381	0	0	22.4794	holA; DNA polymerase III subunit delta [EC:2.7.7.7]
k147_9700061_12	K01462	65.5223	0	0	21.8408	PDF, def; peptide deformylase [EC:3.5.1.88]
k147_10456154_1	K01652	2.12218	62.9296	0	21.6839	E2.2.1.6L, ilvB, ilvG, ilvI; acetolactate synthase I/II/III large subunit [EC:2.2.1.6]
k147_7013445_9	K00768	0	64.9907	0	21.6636	E2.4.2.21, cobU, cobT; nicotinate-nucleotide--dimethylbenzimidazole phosphoribosyltransferase [EC:2.4.2.21]
k147_41789573_3	K15977	64.1851	0	0	21.395	K15977; putative oxidoreductase
k147_25624859_2	K04105	0	64.0729	0	21.3576	hbaA; 4-hydroxybenzoate-CoA ligase [EC:6.2.1.27 6.2.1.25]
k147_13999734_2	K00128	61.1541	2.5906	0	21.2482	ALDH; aldehyde dehydrogenase (NAD+) [EC:1.2.1.3]
k147_39694773_1	K10823	61.2676	0	2.31597	21.1945	oppF; oligopeptide transport system ATP-binding protein
k147_9396546_1	K01714	62.9755	0	0	20.9918	dapA; 4-hydroxy-tetrahydrodipicolinate synthase [EC:4.3.3.7]
k147_3775152_3	K10441	0	0	62.5421	20.8474	rbsA; ribose transport system ATP-binding protein [EC:7.5.2.7]
k147_14953577_3	K01740	0	2.88513	59.5811	20.8221	metY; O-acetylhomoserine (thiol)-lyase [EC:2.5.1.49]
k147_32278846_1	K00758	62.2786	0	0	20.7595	deoA, TYMP; thymidine phosphorylase [EC:2.4.2.4]
k147_12670076_2	K07484	62.1906	0	0	20.7302	K07484; transposase
k147_12480040_3	K00349	0	61.8931	0	20.631	nqrD; Na+-transporting NADH:ubiquinone oxidoreductase subunit D [EC:7.2.1.1]
k147_40956171_2	K21405	60.9953	0	0	20.3318	acoR; sigma-54 dependent transcriptional regulator, acetoin dehydrogenase operon transcriptional activator AcoR
k147_11627327_10	K02049	60.4821	0	0	20.1607	ABC.SN.A; NitT/TauT family transport system ATP-binding protein
k147_32232403_2	K23537	0	59.6684	0	19.8895	nupA; general nucleoside transport system ATP-binding protein
k147_34435861_4	K02035	56.9332	2.32863	0	19.754	ABC.PE.S; peptide/nickel transport system substrate-binding protein
k147_8071827_3	K03168	5.85674	52.7962	0	19.551	topA; DNA topoisomerase I [EC:5.6.2.1]
k147_18640969_7	K01588	58.242	0	0	19.414	purE; 5-(carboxyamino)imidazole ribonucleotide mutase [EC:5.4.99.18]
k147_5644673_2	K01997	57.722	0	0	19.2407	livH; branched-chain amino acid transport system permease protein
k147_14691771_6	K02586	56.4983	0	0	18.8328	nifD; nitrogenase molybdenum-iron protein alpha chain [EC:1.18.6.1]
k147_18605382_4	K07484	54.2253	0	0	18.0751	K07484; transposase
k147_14887119_3	K01915	53.1106	0	0	17.7035	glnA, GLUL; glutamine synthetase [EC:6.3.1.2]
k147_1887724_2	K06076	52.7777	0	0	17.5926	fadL; long-chain fatty acid transport protein
k147_7970867_2	K11529	52.1694	0	0	17.3898	gck, gckA, GLYCTK; glycerate 2-kinase [EC:2.7.1.165]
k147_3631996_2	K03734	52.0923	0	0	17.3641	apbE; FAD:protein FMN transferase [EC:2.7.1.180]
k147_22454926_4	K02037	51.7707	0	0	17.2569	pstC; phosphate transport system permease protein
k147_21119588_6	K01916	36.0195	13.4917	1.28991	16.9337	nadE; NAD+ synthase [EC:6.3.1.5]
k147_2206225_7	K00134	50.3715	0	0	16.7905	GAPDH, gapA; glyceraldehyde 3-phosphate dehydrogenase (phosphorylating) [EC:1.2.1.12]
k147_5870118_6	K00648	50.2207	0	0	16.7402	fabH; 3-oxoacyl-[acyl-carrier-protein] synthase III [EC:2.3.1.180]
k147_38132364_3	K08305	49.9798	0	0	16.6599	mltB; membrane-bound lytic murein transglycosylase B [EC:4.2.2.-]
k147_2163387_1	K07104	0	0	49.6614	16.5538	catE; catechol 2,3-dioxygenase [EC:1.13.11.2]
k147_13383931_2	K11717	0	47.3565	1.75262	16.3697	sufS; cysteine desulfurase / selenocysteine lyase [EC:2.8.1.7 4.4.1.16]
k147_6264802_5	K01434	48.9233	0	0	16.3078	pac; penicillin G amidase [EC:3.5.1.11]
k147_17359179_6	K01118	48.3857	0	0	16.1286	acpD, azoR; FMN-dependent NADH-azoreductase [EC:1.7.1.17]
k147_14002840_3	K07793	22.972	24.7707	0	15.9142	tctA; putative tricarboxylic transport membrane protein
k147_24551082_2	K03520	43.8528	3.25095	0	15.7013	coxL, cutL; aerobic carbon-monoxide dehydrogenase large subunit [EC:1.2.5.3]
k147_35042005_5	K07391	0	46.7847	0	15.5949	comM; magnesium chelatase family protein
k147_9927025_6	K22551	0	0	46.2238	15.4079	hpbA; N-methyl-L-proline demethylase [EC:1.5.3.-]
k147_783264_2	K15539	45.7337	0	0	15.2446	rodZ; cytoskeleton protein RodZ
k147_17621520_3	K01619	44.3414	0	0	14.7805	deoC, DERA; deoxyribose-phosphate aldolase [EC:4.1.2.4]
k147_7794096_2	K01698	44.2078	0	0	14.7359	hemB, ALAD; porphobilinogen synthase [EC:4.2.1.24]
k147_10583799_1	K03380	43.9311	0	0	14.6437	E1.14.13.7; phenol 2-monooxygenase (NADPH) [EC:1.14.13.7]
k147_23908592_5	K03111	0	43.7848	0	14.5949	ssb; single-strand DNA-binding protein
k147_13983545_3	K12960	42.6415	0	0	14.2138	mtaD; 5-methylthioadenosine/S-adenosylhomocysteine deaminase [EC:3.5.4.31 3.5.4.28]
k147_16274302_4	K01000	40.6565	0	0	13.5522	mraY; phospho-N-acetylmuramoyl-pentapeptide-transferase [EC:2.7.8.13]
k147_16445784_1	K09989	34.292	0	4.99989	13.0973	K09989; uncharacterized protein
k147_25858546_2	K17285	38.1629	0	0	12.721	SELENBP1; methanethiol oxidase [EC:1.8.3.4]
k147_11618121_2	K03455	38.0919	0	0	12.6973	TC.KEF; monovalent cation:H+ antiporter-2, CPA2 family
k147_17621520_2	K00128	0	37.9209	0	12.6403	ALDH; aldehyde dehydrogenase (NAD+) [EC:1.2.1.3]
k147_11857836_10	K03394	0	0	37.8495	12.6165	cobI-cbiL; precorrin-2/cobalt-factor-2 C20-methyltransferase [EC:2.1.1.130 2.1.1.151]
k147_35082814_2	K02013	37.1465	0	0	12.3822	ABC.FEV.A; iron complex transport system ATP-binding protein [EC:7.2.2.-]
k147_23405982_2	K00344	0	37.1191	0	12.373	qor, CRYZ; NADPH:quinone reductase [EC:1.6.5.5]
k147_34924168_1	K07787	0	0	36.9311	12.3104	cusA, silA; copper/silver efflux system protein
k147_10283797_1	K07240	35.1124	0	0	11.7041	chrA; chromate transporter
k147_816638_2	K07114	35.0621	0	0	11.6874	yfbK; Ca-activated chloride channel homolog
k147_27833840_2	K03518	0	7.82069	26.9177	11.5794	coxS; aerobic carbon-monoxide dehydrogenase small subunit [EC:1.2.5.3]
k147_10085996_2	K01649	0	34.6698	0	11.5566	leuA, IMS; 2-isopropylmalate synthase [EC:2.3.3.13]
k147_39586307_1	K16870	34.5992	0	0	11.5331	wbbL; N-acetylglucosaminyl-diphospho-decaprenol L-rhamnosyltransferase [EC:2.4.1.289]
k147_32815846_2	K06894	33.6682	0	0	11.2227	yfhM; alpha-2-macroglobulin
k147_26020479_5	K13587	0	30.7379	0	10.246	cckA; two-component system, cell cycle sensor histidine kinase and response regulator CckA [EC:2.7.13.3]
k147_29348281_4	K08311	0	29.2586	0	9.75286	nudH; putative (di)nucleoside polyphosphate hydrolase [EC:3.6.1.-]
k147_21173553_2	K06163	28.9202	0	0	9.64006	phnJ; alpha-D-ribose 1-methylphosphonate 5-phosphate C-P lyase [EC:4.7.1.1]
k147_33279557_1	K07277	28.6287	0	0	9.54291	SAM50, TOB55, bamA; outer membrane protein insertion porin family
k147_33835825_6	K13051	26.8809	0	0	8.96031	ASRGL1, iaaA; L-asparaginase / beta-aspartyl-peptidase [EC:3.5.1.1 3.4.19.5]
k147_39943619_2	K03406	0	0	24.2488	8.08292	mcp; methyl-accepting chemotaxis protein
k147_31632117_4	K02004	23.8987	0	0	7.96624	ABC.CD.P; putative ABC transport system permease protein
k147_36210805_4	K02612	0	22.6089	0	7.5363	paaD; ring-1,2-phenylacetyl-CoA epoxidase subunit PaaD
k147_22553648_1	K01997	20.2255	0	0	6.74184	livH; branched-chain amino acid transport system permease protein
k147_21794300_2	K01627	11.354	0	7.72546	6.35984	kdsA; 2-dehydro-3-deoxyphosphooctonate aldolase (KDO 8-P synthase) [EC:2.5.1.55]
k147_29630228_3	K01719	18.9462	0	0	6.3154	hemD, UROS; uroporphyrinogen-III synthase [EC:4.2.1.75]
k147_5644673_4	K01995	4.1437	14.7449	0	6.29621	livG; branched-chain amino acid transport system ATP-binding protein
k147_9910924_5	K01714	0	18.7696	0	6.25655	dapA; 4-hydroxy-tetrahydrodipicolinate synthase [EC:4.3.3.7]
k147_33835825_10	K01470	17.9206	0	0	5.97354	E3.5.2.10; creatinine amidohydrolase [EC:3.5.2.10]
k147_14414255_2	K01006	16.2827	0	0	5.42757	ppdK; pyruvate, orthophosphate dikinase [EC:2.7.9.1]
k147_31200714_3	K01685	0	0	12.7793	4.25977	uxaA; altronate hydrolase [EC:4.2.1.7]
k147_7180731_2	K01447	12.2768	0	0	4.09227	xlyAB; N-acetylmuramoyl-L-alanine amidase [EC:3.5.1.28]
k147_1403034_8	K06206	0	0	12.0901	4.03004	sfsA; sugar fermentation stimulation protein A
k147_37971079_3	K11177	0	10.2485	0	3.41618	yagR; xanthine dehydrogenase YagR molybdenum-binding subunit [EC:1.17.1.4]
k147_31786837_2	K18989	6.69342	0	2.27715	2.99019	vexF; multidrug efflux pump
k147_32832492_2	K02031	0	8.63534	0	2.87845	ddpD; peptide/nickel transport system ATP-binding protein
k147_11033514_1	K01897	4.21027	0	4.2971	2.83579	ACSL, fadD; long-chain acyl-CoA synthetase [EC:6.2.1.3]
k147_32740950_2	K02056	8.15842	0	0	2.71947	ABC.SS.A; simple sugar transport system ATP-binding protein [EC:7.5.2.-]
k147_18704909_3	K06181	0	6.83236	0	2.27745	rluE; 23S rRNA pseudouridine2457 synthase [EC:5.4.99.20]
k147_24108506_5	K11085	3.47714	2.06217	1.18295	2.24075	msbA; ATP-binding cassette, subfamily B, bacterial MsbA [EC:7.5.2.6]
k147_3350711_6	K00891	0	6.51041	0	2.17014	aroK, aroL; shikimate kinase [EC:2.7.1.71]
k147_28124030_2	K19745	6.3154	0	0	2.10513	acuI; acrylyl-CoA reductase (NADPH) [EC:1.3.1.-]
k147_4978840_1	K11902	6.18499	0	0	2.06166	impA; type VI secretion system protein ImpA
k147_14180721_2	K01775	6.0951	0	0	2.0317	alr; alanine racemase [EC:5.1.1.1]
k147_56644_4	K00344	0	3.80272	2.1814	1.99471	qor, CRYZ; NADPH:quinone reductase [EC:1.6.5.5]
k147_23702615_2	K00046	0	0	5.5728	1.8576	idnO; gluconate 5-dehydrogenase [EC:1.1.1.69]
k147_8534133_2	K09748	5.54686	0	0	1.84895	rimP; ribosome maturation factor RimP
k147_5633948_3	K03100	0	5.43008	0	1.81003	lepB; signal peptidase I [EC:3.4.21.89]
k147_40722046_2	K00945	5.18988	0	0	1.72996	cmk; CMP/dCMP kinase [EC:2.7.4.25]
k147_9898877_2	K00449	0	5.15971	0	1.7199	pcaH; protocatechuate 3,4-dioxygenase, beta subunit [EC:1.13.11.3]
k147_11857836_9	K05934	0	4.91498	0	1.63833	cobJ, cbiH; precorrin-3B C17-methyltransferase / cobalt-factor III methyltransferase [EC:2.1.1.131 2.1.1.272]
k147_27126398_2	K00574	2.60138	0	1.77002	1.45713	cfa; cyclopropane-fatty-acyl-phospholipid synthase [EC:2.1.1.79]
k147_19214732_1	K03524	4.27901	0	0	1.42634	birA; BirA family transcriptional regulator, biotin operon repressor / biotin---[acetyl-CoA-carboxylase] ligase [EC:6.3.4.15]
k147_31462413_1	K00858	4.12739	0	0	1.3758	ppnK, NADK; NAD+ kinase [EC:2.7.1.23]
k147_9945933_4	K01092	3.97105	0	0	1.32368	E3.1.3.25, IMPA, suhB; myo-inositol-1(or 4)-monophosphatase [EC:3.1.3.25]
k147_10059487_1	K10563	3.6914	0	0	1.23047	mutM, fpg; formamidopyrimidine-DNA glycosylase [EC:3.2.2.23 4.2.99.18]
k147_34152897_4	K23535	0	3.42559	0	1.14186	nupB; general nucleoside transport system permease protein
k147_38176376_5	K02033	0	3.36078	0	1.12026	ABC.PE.P; peptide/nickel transport system permease protein
k147_13227006_3	K02343	0	2.12199	1.21727	1.11309	dnaX; DNA polymerase III subunit gamma/tau [EC:2.7.7.7]
k147_34894364_4	K03118	3.30712	0	0	1.10237	tatC; sec-independent protein translocase protein TatC
k147_7697876_2	K00020	3.28638	0	0	1.09546	HIBADH, mmsB; 3-hydroxyisobutyrate dehydrogenase [EC:1.1.1.31]
k147_11857836_12	K02229	0	3.14807	0	1.04936	cobG; precorrin-3B synthase [EC:1.14.13.83]
k147_30727663_4	K00796	3.0834	0	0	1.0278	folP; dihydropteroate synthase [EC:2.5.1.15]
k147_3958121_2	K02483	0	0	3.07465	1.02488	K02483; two-component system, OmpR family, response regulator
k147_33025987_3	K00046	0	0	2.80834	0.936113	idnO; gluconate 5-dehydrogenase [EC:1.1.1.69]
k147_32367831_3	K00748	2.79562	0	0	0.931873	lpxB; lipid-A-disaccharide synthase [EC:2.4.1.182]
k147_19873743_3	K00605	2.75159	0	0	0.917197	gcvT, AMT; aminomethyltransferase [EC:2.1.2.10]
k147_24930601_2	K00347	0	0	2.73302	0.911006	nqrB; Na+-transporting NADH:ubiquinone oxidoreductase subunit B [EC:7.2.1.1]
k147_4158433_1	K11709	0	0	2.64192	0.880639	troD, mntD, znuB; manganese/zinc/iron transport system permease protein
k147_13459329_1	K15783	2.62746	0	0	0.87582	doeA; ectoine hydrolase [EC:3.5.4.44]
k147_38167321_7	K10126	2.55075	0	0	0.850249	dctD; two-component system, NtrC family, C4-dicarboxylate transport response regulator DctD
k147_39764748_1	K00108	2.49609	0	0	0.832029	betA, CHDH; choline dehydrogenase [EC:1.1.99.1]
k147_18901230_2	K01998	2.43238	0	0	0.810794	livM; branched-chain amino acid transport system permease protein
k147_31790595_2	K05814	0	0	2.42625	0.80875	ugpA; sn-glycerol 3-phosphate transport system permease protein
k147_16743554_2	K04042	2.33487	0	0	0.77829	glmU; bifunctional UDP-N-acetylglucosamine pyrophosphorylase / glucosamine-1-phosphate N-acetyltransferase [EC:2.7.7.23 2.3.1.157]
k147_16246432_1	K03498	2.17051	0	0	0.723504	trkH, trkG, ktrB, ktrD; trk/ktr system potassium uptake protein
k147_3775152_2	K10440	0	0	2.13568	0.711894	rbsC; ribose transport system permease protein
k147_33135330_3	K03703	0	1.99597	0	0.665323	uvrC; excinuclease ABC subunit C
k147_8678457_3	K00249	0	0	1.83372	0.611241	ACADM, acd; acyl-CoA dehydrogenase [EC:1.3.8.7]
k147_26584110_2	K14067	0	0	1.81045	0.603484	mtkA; malate-CoA ligase subunit beta [EC:6.2.1.9]
k147_40043062_6	K01586	0	0	1.67053	0.556845	lysA; diaminopimelate decarboxylase [EC:4.1.1.20]
k147_1365436_2	K07516	1.52156	0	0	0.507188	fadN; 3-hydroxyacyl-CoA dehydrogenase [EC:1.1.1.35]
k147_41774757_1	K01286	0	0	1.4923	0.497432	E3.4.16.4; D-alanyl-D-alanine carboxypeptidase [EC:3.4.16.4]
k147_36666972_3	K18371	0	0	1.37441	0.458136	acmA; acetone monooxygenase (methyl acetate-forming) [EC:1.14.13.226]
k147_20620122_2	K21307	0	0	0.759657	0.253219	soeA; sulfite dehydrogenase (quinone) subunit SoeA [EC:1.8.5.6]
k147_16319335_2	K16012	0	0	0	0	cydC; ATP-binding cassette, subfamily C, bacterial CydC
k147_28581846_2	K00014	0	0	0	0	aroE; shikimate dehydrogenase [EC:1.1.1.25]
k147_28581846_3	K07793	0	0	0	0	tctA; putative tricarboxylic transport membrane protein
k147_28581846_4	K07794	0	0	0	0	tctB; putative tricarboxylic transport membrane protein
k147_19483606_2	K00315	0	0	0	0	DMGDH; dimethylglycine dehydrogenase [EC:1.5.8.4]
k147_12604020_1	K22067	0	0	0	0	nasS; two-component system, oxyanion-binding sensor
k147_9733489_3	K02415	0	0	0	0	fliL; flagellar protein FliL
k147_8593957_3	K13588	0	0	0	0	chpT; histidine phosphotransferase ChpT
k147_7398096_4	K00868	0	0	0	0	pdxK, pdxY; pyridoxine kinase [EC:2.7.1.35]
k147_7398096_6	K11751	0	0	0	0	ushA; 5'-nucleotidase / UDP-sugar diphosphatase [EC:3.1.3.5 3.6.1.45]
k147_34593503_2	K09688	0	0	0	0	kpsM; capsular polysaccharide transport system permease protein
k147_34593503_3	K10107	0	0	0	0	kpsE; capsular polysaccharide transport system permease protein
k147_14848504_2	K13936	0	0	0	0	mdcF; malonate transporter and related proteins
k147_30114278_2	K02012	0	0	0	0	afuA, fbpA; iron(III) transport system substrate-binding protein
k147_28719682_3	K02529	0	0	0	0	lacI, galR; LacI family transcriptional regulator
k147_29742643_3	K00548	0	0	0	0	metH, MTR; 5-methyltetrahydrofolate--homocysteine methyltransferase [EC:2.1.1.13]
k147_29742643_5	K00297	0	0	0	0	metF, MTHFR; methylenetetrahydrofolate reductase (NADH) [EC:1.5.1.54]
k147_1520154_1	K00759	0	0	0	0	APRT, apt; adenine phosphoribosyltransferase [EC:2.4.2.7]
k147_24356549_3	K03574	0	0	0	0	mutT, NUDT15, MTH2; 8-oxo-dGTP diphosphatase [EC:3.6.1.55]
k147_16847577_2	K02397	0	0	0	0	flgL; flagellar hook-associated protein 3 FlgL
k147_16847577_3	K02394	0	0	0	0	flgI; flagellar P-ring protein FlgI
k147_16847577_4	K02556	0	0	0	0	motA; chemotaxis protein MotA
k147_16847577_6	K02400	0	0	0	0	flhA; flagellar biosynthesis protein FlhA
k147_32159196_2	K17950	0	0	0	0	cuyA; L-cysteate sulfo-lyase [EC:4.4.1.25]
k147_32159196_3	K15509	0	0	0	0	hpsN; sulfopropanediol 3-dehydrogenase [EC:1.1.1.308]
k147_32159196_5	K01175	0	0	0	0	ybfF; esterase [EC:3.1.-.-]
k147_15842355_2	K02587	0	0	0	0	nifE; nitrogenase molybdenum-cofactor synthesis protein NifE
k147_15842355_3	K02592	0	0	0	0	nifN; nitrogenase molybdenum-iron protein NifN
k147_15842355_4	K02596	0	0	0	0	nifX; nitrogen fixation protein NifX
k147_15842355_9	K15790	0	0	0	0	nifQ; nitrogen fixation protein NifQ
k147_16406780_1	K09936	0	0	0	0	TC.BAT2; bacterial/archaeal transporter family-2 protein
k147_29794717_1	K04656	0	0	0	0	hypF; hydrogenase maturation protein HypF
k147_24285543_3	K00058	0	0	0	0	serA, PHGDH; D-3-phosphoglycerate dehydrogenase / 2-oxoglutarate reductase [EC:1.1.1.95 1.1.1.399]
k147_24285543_4	K01628	0	0	0	0	fucA; L-fuculose-phosphate aldolase [EC:4.1.2.17]
k147_24285543_5	K00862	0	0	0	0	eryA; erythritol kinase (D-erythritol 1-phosphate-forming) [EC:2.7.1.215]
k147_19287921_2	K02029	0	0	0	0	ABC.PA.P; polar amino acid transport system permease protein
k147_26114897_3	K01915	0	0	0	0	glnA, GLUL; glutamine synthetase [EC:6.3.1.2]
k147_12585021_3	K09125	0	0	0	0	yhhQ; queuosine precursor transporter
k147_12585021_6	K06902	0	0	0	0	UMF1; MFS transporter, UMF1 family
k147_22338072_4	K01995	0	0	0	0	livG; branched-chain amino acid transport system ATP-binding protein
k147_22338072_5	K01998	0	0	0	0	livM; branched-chain amino acid transport system permease protein
k147_22338072_6	K01997	0	0	0	0	livH; branched-chain amino acid transport system permease protein
k147_8394711_2	K10192	0	0	0	0	togB; oligogalacturonide transport system substrate-binding protein
k147_17213690_2	K02406	0	0	0	0	fliC, hag; flagellin
k147_25418323_1	K11071	0	0	0	0	potB; spermidine/putrescine transport system permease protein
k147_25418323_2	K11069	0	0	0	0	potD; spermidine/putrescine transport system substrate-binding protein
k147_23866734_4	K18910	0	0	0	0	dpe, lre; D-psicose/D-tagatose/L-ribulose 3-epimerase [EC:5.1.3.30 5.1.3.31]
k147_9300817_3	K00036	0	0	0	0	G6PD, zwf; glucose-6-phosphate 1-dehydrogenase [EC:1.1.1.49 1.1.1.363]
k147_36829548_3	K07234	0	0	0	0	K07234; uncharacterized protein involved in response to NO
k147_17197445_2	K14189	0	0	0	0	dltE; uncharacterized oxidoreductase [EC:1.-.-.-]
k147_36323392_1	K01738	0	0	0	0	cysK; cysteine synthase [EC:2.5.1.47]
k147_36323392_3	K02062	0	0	0	0	thiQ; thiamine transport system ATP-binding protein [EC:7.6.2.15]
k147_9226067_9	K13587	0	0	0	0	cckA; two-component system, cell cycle sensor histidine kinase and response regulator CckA [EC:2.7.13.3]
k147_22316270_2	K00948	0	0	0	0	PRPS, prsA; ribose-phosphate pyrophosphokinase [EC:2.7.6.1]
k147_36210805_3	K02613	0	0	0	0	paaE; ring-1,2-phenylacetyl-CoA epoxidase subunit PaaE
k147_31696077_5	K21908	0	0	0	0	hdeD; membrane protein HdeD
k147_13983545_1	K16841	0	0	0	0	hpxA; allantoin racemase [EC:5.1.99.3]
k147_17520321_2	K22736	0	0	0	0	VIT; vacuolar iron transporter family protein
k147_8019310_1	K07090	0	0	0	0	K07090; uncharacterized protein
k147_24319568_3	K08738	0	0	0	0	CYC; cytochrome c
k147_24319568_4	K03177	0	0	0	0	truB, PUS4, TRUB1; tRNA pseudouridine55 synthase [EC:5.4.99.25]
k147_24319568_5	K00638	0	0	0	0	catB; chloramphenicol O-acetyltransferase type B [EC:2.3.1.28]
k147_24319568_7	K01560	0	0	0	0	E3.8.1.2; 2-haloacid dehalogenase [EC:3.8.1.2]
k147_31223583_2	K06196	0	0	0	0	ccdA; cytochrome c-type biogenesis protein
k147_31223583_5	K07112	0	0	0	0	K07112; uncharacterized protein
k147_31223583_6	K00793	0	0	0	0	ribE, RIB5; riboflavin synthase [EC:2.5.1.9]
k147_5765399_1	K07482	0	0	0	0	K07482; transposase, IS30 family
k147_38829838_1	K03704	0	0	0	0	cspA; cold shock protein
k147_38829838_2	K09005	0	0	0	0	K09005; uncharacterized protein
k147_38004526_6	K16692	0	0	0	0	etk-wzc; tyrosine-protein kinase Etk/Wzc [EC:2.7.10.-]
k147_8197155_2	K02010	0	0	0	0	afuC, fbpC; iron(III) transport system ATP-binding protein [EC:7.2.2.7]
k147_8197155_3	K02012	0	0	0	0	afuA, fbpA; iron(III) transport system substrate-binding protein
k147_8197155_4	K18649	0	0	0	0	IMPL2; inositol-phosphate phosphatase / L-galactose 1-phosphate phosphatase / histidinol-phosphatase [EC:3.1.3.25 3.1.3.93 3.1.3.15]
k147_7180731_1	K21686	0	0	0	0	prpR; XRE family transcriptional regulator, fatty acid utilization regulator
k147_33195243_1	K02396	0	0	0	0	flgK; flagellar hook-associated protein 1
k147_33195243_2	K02390	0	0	0	0	flgE; flagellar hook protein FlgE
k147_28089772_2	K03787	0	0	0	0	surE; 5'-nucleotidase [EC:3.1.3.5]
k147_13315546_4	K02278	0	0	0	0	cpaA, tadV; prepilin peptidase CpaA [EC:3.4.23.43]
k147_13315546_5	K12511	0	0	0	0	tadC; tight adherence protein C
k147_13315546_6	K12510	0	0	0	0	tadB; tight adherence protein B
k147_38632430_2	K01465	0	0	0	0	URA4, pyrC; dihydroorotase [EC:3.5.2.3]
k147_38632430_3	K02034	0	0	0	0	ABC.PE.P1; peptide/nickel transport system permease protein
k147_38632430_5	K02035	0	0	0	0	ABC.PE.S; peptide/nickel transport system substrate-binding protein
k147_35903614_4	K09791	0	0	0	0	K09791; uncharacterized protein
k147_9242553_2	K02480	0	0	0	0	K02480; two-component system, NarL family, sensor kinase [EC:2.7.13.3]
k147_28620606_4	K02687	0	0	0	0	prmA; ribosomal protein L11 methyltransferase [EC:2.1.1.-]
k147_35653925_2	K06911	0	0	0	0	PIR; quercetin 2,3-dioxygenase [EC:1.13.11.24]
k147_35653925_3	K04761	0	0	0	0	oxyR; LysR family transcriptional regulator, hydrogen peroxide-inducible genes activator
k147_41693493_1	K13875	0	0	0	0	K13875, araC; L-arabonate dehydrase [EC:4.2.1.25]
k147_31505843_2	K09001	0	0	0	0	anmK; anhydro-N-acetylmuramic acid kinase [EC:2.7.1.170]
k147_11191842_2	K02033	0	0	0	0	ABC.PE.P; peptide/nickel transport system permease protein
k147_12077404_3	K22131	0	0	0	0	otnI; 2-dehydrotetronate isomerase [EC:5.3.1.35]
k147_6302318_1	K06173	0	0	0	0	truA, PUS1; tRNA pseudouridine38-40 synthase [EC:5.4.99.12]
k147_3002022_2	K05973	0	0	0	0	phaZ; poly(3-hydroxybutyrate) depolymerase [EC:3.1.1.75]
k147_10471008_2	K02386	0	0	0	0	flgA; flagellar basal body P-ring formation protein FlgA
k147_10471008_3	K02393	0	0	0	0	flgH; flagellar L-ring protein FlgH
k147_19805660_2	K06015	0	0	0	0	E3.5.1.81; N-acyl-D-amino-acid deacylase [EC:3.5.1.81]
k147_29399587_2	K01438	0	0	0	0	argE; acetylornithine deacetylase [EC:3.5.1.16]
k147_41638283_2	K01839	0	0	0	0	deoB; phosphopentomutase [EC:5.4.2.7]
k147_2776741_3	K17231	0	0	0	0	IYD, DEHAL1; iodotyrosine deiodinase [EC:1.21.1.1]
k147_11885979_4	K01119	0	0	0	0	cpdB; 2',3'-cyclic-nucleotide 2'-phosphodiesterase / 3'-nucleotidase [EC:3.1.4.16 3.1.3.6]
k147_11885979_6	K18372	0	0	0	0	acmB; methyl acetate hydrolase [EC:3.1.1.114]
k147_39840635_4	K04063	0	0	0	0	osmC, ohr; lipoyl-dependent peroxiredoxin [EC:1.11.1.28]
k147_35629574_2	K21801	0	0	0	0	iaaH; indoleacetamide hydrolase [EC:3.5.1.-]
k147_12670076_3	K07483	0	0	0	0	K07483; transposase
k147_12670076_4	K21395	0	0	0	0	yiaO; TRAP-type transport system periplasmic protein
k147_14691771_7	K02591	0	0	0	0	nifK; nitrogenase molybdenum-iron protein beta chain [EC:1.18.6.1]
k147_1291548_2	K02020	0	0	0	0	modA; molybdate transport system substrate-binding protein
k147_1291548_3	K19591	0	0	0	0	cueR; MerR family transcriptional regulator, copper efflux regulator
k147_41774757_2	K06162	0	0	0	0	phnM; alpha-D-ribose 1-methylphosphonate 5-triphosphate diphosphatase [EC:3.6.1.63]
k147_37337271_2	K00830	0	0	0	0	AGXT; alanine-glyoxylate transaminase / serine-glyoxylate transaminase / serine-pyruvate transaminase [EC:2.6.1.44 2.6.1.45 2.6.1.51]
k147_37337271_3	K07110	0	0	0	0	ramB; XRE family transcriptional regulator, fatty acid utilization regulator
k147_6631215_2	K05350	0	0	0	0	bglB; beta-glucosidase [EC:3.2.1.21]
k147_6631215_3	K00845	0	0	0	0	glk; glucokinase [EC:2.7.1.2]
k147_17784874_1	K18009	0	0	0	0	budC; meso-butanediol dehydrogenase / (S,S)-butanediol dehydrogenase / diacetyl reductase [EC:1.1.1.- 1.1.1.76 1.1.1.304]
k147_41012787_2	K02049	0	0	0	0	ABC.SN.A; NitT/TauT family transport system ATP-binding protein
k147_23403307_2	K16422	0	0	0	0	hmo, nocN; 4-hydroxymandelate oxidase [EC:1.1.3.46]
k147_23403307_5	K19267	0	0	0	0	qorB; NAD(P)H dehydrogenase (quinone) [EC:1.6.5.2]
k147_23403307_7	K15777	0	0	0	0	DOPA; 4,5-DOPA dioxygenase extradiol [EC:1.13.11.-]
k147_18616632_2	K01438	0	0	0	0	argE; acetylornithine deacetylase [EC:3.5.1.16]
k147_9072838_2	K00919	0	0	0	0	ispE; 4-diphosphocytidyl-2-C-methyl-D-erythritol kinase [EC:2.7.1.148]
k147_19805067_2	K01070	0	0	0	0	frmB, ESD, fghA; S-formylglutathione hydrolase [EC:3.1.2.12]
k147_29165230_2	K10107	0	0	0	0	kpsE; capsular polysaccharide transport system permease protein
k147_29165230_3	K09689	0	0	0	0	kpsT; capsular polysaccharide transport system ATP-binding protein [EC:7.6.2.12]
k147_41343059_4	K02387	0	0	0	0	flgB; flagellar basal-body rod protein FlgB
k147_41343059_5	K02388	0	0	0	0	flgC; flagellar basal-body rod protein FlgC
k147_41343059_6	K02408	0	0	0	0	fliE; flagellar hook-basal body complex protein FliE
k147_41343059_7	K02420	0	0	0	0	fliQ; flagellar biosynthesis protein FliQ
k147_41343059_8	K02391	0	0	0	0	flgF; flagellar basal-body rod protein FlgF
k147_41343059_9	K02392	0	0	0	0	flgG; flagellar basal-body rod protein FlgG
k147_17103613_1	K09966	0	0	0	0	K09966; uncharacterized protein
k147_36611629_2	K11069	0	0	0	0	potD; spermidine/putrescine transport system substrate-binding protein
k147_32790284_4	K06969	0	0	0	0	rlmI; 23S rRNA (cytosine1962-C5)-methyltransferase [EC:2.1.1.191]
k147_12894670_2	K01039	0	0	0	0	gctA; glutaconate CoA-transferase, subunit A [EC:2.8.3.12]
k147_4978840_4	K02049	0	0	0	0	ABC.SN.A; NitT/TauT family transport system ATP-binding protein
k147_4978840_5	K02050	0	0	0	0	ABC.SN.P; NitT/TauT family transport system permease protein
k147_4978840_6	K02051	0	0	0	0	ABC.SN.S; NitT/TauT family transport system substrate-binding protein
k147_2163387_4	K02483	0	0	0	0	K02483; two-component system, OmpR family, response regulator
k147_23329694_2	K21395	0	0	0	0	yiaO; TRAP-type transport system periplasmic protein
k147_780179_2	K21309	0	0	0	0	soeC; sulfite dehydrogenase (quinone) subunit SoeC
k147_12993870_3	K02199	0	0	0	0	ccmG, dsbE; cytochrome c biogenesis protein CcmG, thiol:disulfide interchange protein DsbE
k147_12993870_5	K09982	0	0	0	0	K09982; uncharacterized protein
k147_19676356_1	K07746	0	0	0	0	parD1_3_4; antitoxin ParD1/3/4
k147_19676356_3	K05813	0	0	0	0	ugpB; sn-glycerol 3-phosphate transport system substrate-binding protein
k147_22374553_1	K13641	0	0	0	0	iclR; IclR family transcriptional regulator, acetate operon repressor
k147_22374553_2	K00483	0	0	0	0	hpaB; 4-hydroxyphenylacetate 3-monooxygenase [EC:1.14.14.9]
k147_22374553_3	K11753	0	0	0	0	ribF; riboflavin kinase / FMN adenylyltransferase [EC:2.7.1.26 2.7.7.2]
k147_40249463_3	K03101	0	0	0	0	lspA; signal peptidase II [EC:3.4.23.36]
k147_21699899_1	K07491	0	0	0	0	rayT; REP-associated tyrosine transposase
k147_21699899_4	K01104	0	0	0	0	E3.1.3.48; protein-tyrosine phosphatase [EC:3.1.3.48]
k147_21699899_5	K12410	0	0	0	0	npdA; NAD-dependent deacetylase [EC:2.3.1.286]
k147_21699899_6	K09796	0	0	0	0	pccA; periplasmic copper chaperone A
k147_39677800_2	K09709	0	0	0	0	meh; 3-methylfumaryl-CoA hydratase [EC:4.2.1.153]
k147_29600739_3	K09768	0	0	0	0	K09768; uncharacterized protein
k147_29600739_4	K01560	0	0	0	0	E3.8.1.2; 2-haloacid dehalogenase [EC:3.8.1.2]
k147_26721893_3	K06140	0	0	0	0	rnk; regulator of nucleoside diphosphate kinase
k147_31025965_2	K22736	0	0	0	0	VIT; vacuolar iron transporter family protein
k147_31025965_3	K13580	0	0	0	0	K13580; magnesium chelatase subunit ChlD-like protein
k147_41263410_2	K02011	0	0	0	0	afuB, fbpB; iron(III) transport system permease protein
k147_41263410_3	K03436	0	0	0	0	fruR2, fruR; DeoR family transcriptional regulator, fructose operon transcriptional repressor
k147_15571628_2	K13623	0	0	0	0	btaB; S-adenosylmethionine-diacylgycerolhomoserine-N-methlytransferase
k147_9493604_1	K03297	0	0	0	0	emrE, qac, mmr, smr; small multidrug resistance pump
k147_9493604_2	K14083	0	0	0	0	mttB; trimethylamine---corrinoid protein Co-methyltransferase [EC:2.1.1.250]
k147_35743638_1	K08321	0	0	0	0	lsrF; 3-hydroxy-5-phosphonooxypentane-2,4-dione thiolase [EC:2.3.1.245]
k147_35743638_2	K00880	0	0	0	0	lyxK; L-xylulokinase [EC:2.7.1.53]
k147_35743638_3	K00111	0	0	0	0	glpA, glpD; glycerol-3-phosphate dehydrogenase [EC:1.1.5.3]
k147_14456912_1	K11074	0	0	0	0	potI; putrescine transport system permease protein
k147_9927025_3	K19165	0	0	0	0	phd; antitoxin Phd
k147_9927025_4	K07062	0	0	0	0	fitB; toxin FitB [EC:3.1.-.-]
k147_3768526_1	K00694	0	0	0	0	bcsA; cellulose synthase (UDP-forming) [EC:2.4.1.12]
k147_3088428_2	K01972	0	0	0	0	E6.5.1.2, ligA, ligB; DNA ligase (NAD+) [EC:6.5.1.2]
k147_5353629_2	K00769	0	0	0	0	gpt; xanthine phosphoribosyltransferase [EC:2.4.2.22]
k147_5353629_4	K00275	0	0	0	0	pdxH, PNPO; pyridoxamine 5'-phosphate oxidase [EC:1.4.3.5]
k147_20444670_3	K01464	0	0	0	0	DPYS, dht, hydA; dihydropyrimidinase [EC:3.5.2.2]
k147_3350711_3	K04763	0	0	0	0	xerD; integrase/recombinase XerD
k147_32206851_4	K16703	0	0	0	0	wcaL, amsK; colanic acid/amylovoran biosynthesis glycosyltransferase [EC:2.4.-.-]
k147_36907417_2	K07484	0	0	0	0	K07484; transposase
k147_36907417_3	K07484	0	0	0	0	K07484; transposase
k147_36907417_4	K07483	0	0	0	0	K07483; transposase
k147_10283797_4	K02044	0	0	0	0	phnD; phosphonate transport system substrate-binding protein
k147_10283797_5	K20974	0	0	0	0	K20974; two-component system, sensor histidine kinase [EC:2.7.13.3]
k147_19682908_1	K00854	0	0	0	0	xylB, XYLB; xylulokinase [EC:2.7.1.17]
k147_41360275_6	K00145	0	0	0	0	argC; N-acetyl-gamma-glutamyl-phosphate reductase [EC:1.2.1.38]
k147_28594600_3	K01915	0	0	0	0	glnA, GLUL; glutamine synthetase [EC:6.3.1.2]
k147_28594600_5	K10015	0	0	0	0	hisM; histidine transport system permease protein
k147_2838240_2	K06162	0	0	0	0	phnM; alpha-D-ribose 1-methylphosphonate 5-triphosphate diphosphatase [EC:3.6.1.63]
k147_13515673_1	K11752	0	0	0	0	ribD; diaminohydroxyphosphoribosylaminopyrimidine deaminase / 5-amino-6-(5-phosphoribosylamino)uracil reductase [EC:3.5.4.26 1.1.1.193]
k147_41665195_2	K15866	0	0	0	0	paaG; 2-(1,2-epoxy-1,2-dihydrophenyl)acetyl-CoA isomerase [EC:5.3.3.18]
k147_41665195_6	K15866	0	0	0	0	paaG; 2-(1,2-epoxy-1,2-dihydrophenyl)acetyl-CoA isomerase [EC:5.3.3.18]
k147_41665195_7	K00459	0	0	0	0	ncd2, npd; nitronate monooxygenase [EC:1.13.12.16]
k147_14198892_3	K22087	0	0	0	0	mgdD; methylglutamate dehydrogenase subunit D [EC:1.5.99.5]
k147_29181809_3	K17759	0	0	0	0	NAXE, nnrE; NAD(P)H-hydrate epimerase [EC:5.1.99.6]
k147_24800729_1	K09705	0	0	0	0	K09705; uncharacterized protein
k147_23622126_2	K03978	0	0	0	0	engB; GTP-binding protein
k147_23622126_3	K00930	0	0	0	0	argB; acetylglutamate kinase [EC:2.7.2.8]
k147_7697876_1	K21929	0	0	0	0	udg; uracil-DNA glycosylase [EC:3.2.2.27]
k147_4993111_2	K00852	0	0	0	0	rbsK, RBKS; ribokinase [EC:2.7.1.15]
k147_4993111_3	K07304	0	0	0	0	msrA; peptide-methionine (S)-S-oxide reductase [EC:1.8.4.11]
k147_4993111_10	K07315	0	0	0	0	rsbU_P; phosphoserine phosphatase RsbU/P [EC:3.1.3.3]
k147_4993111_11	K03574	0	0	0	0	mutT, NUDT15, MTH2; 8-oxo-dGTP diphosphatase [EC:3.6.1.55]
k147_4993111_12	K04083	0	0	0	0	hslO; molecular chaperone Hsp33
k147_4993111_14	K00970	0	0	0	0	pcnB; poly(A) polymerase [EC:2.7.7.19]
k147_16677926_2	K02030	0	0	0	0	ABC.PA.S; polar amino acid transport system substrate-binding protein
k147_3707323_3	K24217	0	0	0	0	mnaT; L-amino acid N-acyltransferase [EC:2.3.1.-]
k147_3707323_4	K09936	0	0	0	0	TC.BAT2; bacterial/archaeal transporter family-2 protein
k147_12480040_2	K00350	0	0	0	0	nqrE; Na+-transporting NADH:ubiquinone oxidoreductase subunit E [EC:7.2.1.1]
k147_11563652_2	K00010	0	0	0	0	iolG; myo-inositol 2-dehydrogenase / D-chiro-inositol 1-dehydrogenase [EC:1.1.1.18 1.1.1.369]
k147_17491447_1	K07491	0	0	0	0	rayT; REP-associated tyrosine transposase
k147_17491447_2	K14160	0	0	0	0	imuA; protein ImuA
k147_23173682_2	K11690	0	0	0	0	dctM; C4-dicarboxylate transporter, DctM subunit
k147_23173682_3	K11689	0	0	0	0	dctQ; C4-dicarboxylate transporter, DctQ subunit
k147_22199301_5	K02389	0	0	0	0	flgD; flagellar basal-body rod modification protein FlgD
k147_17474398_2	K02035	0	0	0	0	ABC.PE.S; peptide/nickel transport system substrate-binding protein
k147_17474398_3	K02033	0	0	0	0	ABC.PE.P; peptide/nickel transport system permease protein
k147_8047932_2	K00878	0	0	0	0	thiM; hydroxyethylthiazole kinase [EC:2.7.1.50]
k147_8047932_3	K00788	0	0	0	0	thiE; thiamine-phosphate pyrophosphorylase [EC:2.5.1.3]
k147_17497307_2	K00446	0	0	0	0	dmpB, xylE; catechol 2,3-dioxygenase [EC:1.13.11.2]
k147_17497307_3	K01593	0	0	0	0	DDC, TDC; aromatic-L-amino-acid/L-tryptophan decarboxylase [EC:4.1.1.28 4.1.1.105]
k147_31025132_1	K11890	0	0	0	0	impM; type VI secretion system protein ImpM
k147_7959824_2	K07507	0	0	0	0	mgtC; putative Mg2+ transporter-C (MgtC) family protein
k147_27292847_2	K10547	0	0	0	0	ABC.GGU.P, gguB; putative multiple sugar transport system permease protein
k147_14104400_1	K07001	0	0	0	0	K07001; NTE family protein
k147_11621129_1	K00315	0	0	0	0	DMGDH; dimethylglycine dehydrogenase [EC:1.5.8.4]
k147_28012190_4	K00432	0	0	0	0	gpx, btuE, bsaA; glutathione peroxidase [EC:1.11.1.9]
k147_28012190_5	K09794	0	0	0	0	K09794; uncharacterized protein
k147_37797805_6	K07313	0	0	0	0	pphA; serine/threonine protein phosphatase 1 [EC:3.1.3.16]
k147_29644886_3	K02034	0	0	0	0	ABC.PE.P1; peptide/nickel transport system permease protein
k147_36452283_3	K06204	0	0	0	0	dksA; DnaK suppressor protein
k147_36452283_4	K00640	0	0	0	0	cysE; serine O-acetyltransferase [EC:2.3.1.30]
k147_32740950_3	K02057	0	0	0	0	ABC.SS.P; simple sugar transport system permease protein
k147_15258068_3	K07735	0	0	0	0	algH; putative transcriptional regulator
k147_14205898_3	K07638	0	0	0	0	envZ; two-component system, OmpR family, osmolarity sensor histidine kinase EnvZ [EC:2.7.13.3]
k147_38324006_1	K18029	0	0	0	0	nicA; nicotinate dehydrogenase subunit A [EC:1.17.2.1]
k147_35209421_3	K03201	0	0	0	0	virB6, lvhB6; type IV secretion system protein VirB6
k147_2905058_1	K07491	0	0	0	0	rayT; REP-associated tyrosine transposase
k147_2905058_3	K01999	0	0	0	0	livK; branched-chain amino acid transport system substrate-binding protein
k147_7266248_1	K02182	0	0	0	0	caiC; carnitine-CoA ligase [EC:6.2.1.48]
k147_7266248_2	K01692	0	0	0	0	paaF, echA; enoyl-CoA hydratase [EC:4.2.1.17]
k147_32967598_1	K13936	0	0	0	0	mdcF; malonate transporter and related proteins
k147_17359179_1	K03566	0	0	0	0	gcvA; LysR family transcriptional regulator, glycine cleavage system transcriptional activator
k147_35944733_3	K11178	0	0	0	0	yagS; xanthine dehydrogenase YagS FAD-binding subunit [EC:1.17.1.4]
k147_30525358_2	K00220	0	0	0	0	tyrC; cyclohexadieny/prephenate dehydrogenase [EC:1.3.1.43 1.3.1.12]
k147_30525358_7	K04046	0	0	0	0	yegD; hypothetical chaperone protein
k147_21459132_3	K08973	0	0	0	0	hemJ; protoporphyrinogen IX oxidase [EC:1.3.99.-]
k147_28935997_2	K04748	0	0	0	0	norQ; nitric oxide reductase NorQ protein
k147_32315286_3	K00857	0	0	0	0	tdk, TK; thymidine kinase [EC:2.7.1.21]
k147_19572531_4	K00847	0	0	0	0	E2.7.1.4, scrK; fructokinase [EC:2.7.1.4]
k147_19572531_5	K07560	0	0	0	0	dtd, DTD; D-aminoacyl-tRNA deacylase [EC:3.1.1.96]
k147_19572531_6	K12542	0	0	0	0	lapC; membrane fusion protein, adhesin transport system
k147_19572531_7	K12541	0	0	0	0	lapB; ATP-binding cassette, subfamily C, bacterial LapB
k147_35992521_2	K06954	0	0	0	0	K06954; uncharacterized protein
k147_1055332_2	K06886	0	0	0	0	glbN; hemoglobin
k147_37903069_6	K06867	0	0	0	0	K06867; uncharacterized protein
k147_14194151_2	K02035	0	0	0	0	ABC.PE.S; peptide/nickel transport system substrate-binding protein
k147_30829404_2	K00480	0	0	0	0	E1.14.13.1; salicylate hydroxylase [EC:1.14.13.1]
k147_39901269_1	K21393	0	0	0	0	yiaN; TRAP-type transport system large permease protein
k147_39901269_3	K06222	0	0	0	0	dkgB; 2,5-diketo-D-gluconate reductase B [EC:1.1.1.346]
k147_39901269_4	K21883	0	0	0	0	lra5; 2-dehydro-3-deoxy-L-rhamnonate dehydrogenase (NAD+) [EC:1.1.1.401]
k147_36990536_1	K00287	0	0	0	0	DHFR, folA; dihydrofolate reductase [EC:1.5.1.3]
k147_36990536_5	K01759	0	0	0	0	GLO1, gloA; lactoylglutathione lyase [EC:4.4.1.5]
k147_21796562_7	K00799	0	0	0	0	GST, gst; glutathione S-transferase [EC:2.5.1.18]
k147_7570149_2	K17243	0	0	0	0	aguG; alpha-1,4-digalacturonate transport system permease protein
k147_5915186_4	K00286	0	0	0	0	proC; pyrroline-5-carboxylate reductase [EC:1.5.1.2]
k147_5915186_7	K04755	0	0	0	0	fdx; ferredoxin, 2Fe-2S
k147_40631444_1	K03566	0	0	0	0	gcvA; LysR family transcriptional regulator, glycine cleavage system transcriptional activator
k147_40631444_5	K03286	0	0	0	0	TC.OOP; OmpA-OmpF porin, OOP family
k147_29972828_1	K03617	0	0	0	0	rnfA; Na+-translocating ferredoxin:NAD+ oxidoreductase subunit A
k147_29972828_2	K03616	0	0	0	0	rnfB; Na+-translocating ferredoxin:NAD+ oxidoreductase subunit B [EC:7.2.1.2]
k147_29972828_3	K03615	0	0	0	0	rnfC; Na+-translocating ferredoxin:NAD+ oxidoreductase subunit C [EC:7.2.1.2]
k147_8678457_2	K24012	0	0	0	0	acdAB; acetate---CoA ligase (ADP-forming) [EC:6.2.1.13]
k147_8678457_5	K24012	0	0	0	0	acdAB; acetate---CoA ligase (ADP-forming) [EC:6.2.1.13]
k147_5080947_3	K00505	0	0	0	0	TYR; tyrosinase [EC:1.14.18.1]
k147_35116303_1	K03635	0	0	0	0	MOCS2B, moaE; molybdopterin synthase catalytic subunit [EC:2.8.1.12]
k147_35116303_2	K03636	0	0	0	0	moaD, cysO; sulfur-carrier protein
k147_35116303_3	K08744	0	0	0	0	CRLS; cardiolipin synthase (CMP-forming) [EC:2.7.8.41]
k147_35116303_4	K03584	0	0	0	0	recO; DNA repair protein RecO (recombination protein O)
k147_20633647_5	K02258	0	0	0	0	COX11, ctaG; cytochrome c oxidase assembly protein subunit 11
k147_20633647_7	K14998	0	0	0	0	SURF1, SHY1; surfeit locus 1 family protein
k147_20633647_10	K03790	0	0	0	0	rimJ; [ribosomal protein S5]-alanine N-acetyltransferase [EC:2.3.1.267]
k147_33094255_3	K22548	0	0	0	0	lhpL; trans-L-3-hydroxyproline dehydratase [EC:4.2.1.77]
k147_33094255_4	K02275	0	0	0	0	coxB, ctaC; cytochrome c oxidase subunit II [EC:7.1.1.9]
k147_33094255_7	K02351	0	0	0	0	K02351; putative membrane protein
k147_33094255_9	K13771	0	0	0	0	nsrR; Rrf2 family transcriptional regulator, nitric oxide-sensitive transcriptional repressor
k147_1045053_2	K01826	0	0	0	0	hpaF, hpcD; 5-carboxymethyl-2-hydroxymuconate isomerase [EC:5.3.3.10]
k147_1045053_4	K17229	0	0	0	0	fccB; sulfide dehydrogenase [flavocytochrome c] flavoprotein chain [EC:1.8.2.3]
k147_7329525_2	K10439	0	0	0	0	rbsB; ribose transport system substrate-binding protein
k147_7329525_3	K03366	0	0	0	0	butA, budC; meso-butanediol dehydrogenase / (S,S)-butanediol dehydrogenase / diacetyl reductase [EC:1.1.1.- 1.1.1.76 1.1.1.304]
k147_7329525_4	K10440	0	0	0	0	rbsC; ribose transport system permease protein
k147_7329525_5	K10440	0	0	0	0	rbsC; ribose transport system permease protein
k147_7329525_6	K10441	0	0	0	0	rbsA; ribose transport system ATP-binding protein [EC:7.5.2.7]
k147_7329525_7	K18336	0	0	0	0	lra6; 2,4-didehydro-3-deoxy-L-rhamnonate hydrolase [EC:3.7.1.26]
k147_7329525_8	K00875	0	0	0	0	rbtK; D-ribulokinase [EC:2.7.1.47]
k147_7329525_9	K02013	0	0	0	0	ABC.FEV.A; iron complex transport system ATP-binding protein [EC:7.2.2.-]
k147_7329525_10	K02015	0	0	0	0	ABC.FEV.P; iron complex transport system permease protein
k147_15573848_6	K01448	0	0	0	0	amiABC; N-acetylmuramoyl-L-alanine amidase [EC:3.5.1.28]
k147_7635061_1	K10834	0	0	0	0	hmuV, phuV, bhuV, hemV; heme transport system ATP-binding protein [EC:7.6.2.5]
k147_7635061_2	K25133	0	0	0	0	hmuU, phuU, bhuU, hemU; heme transport system permease protein
k147_38538777_2	K07729	0	0	0	0	K07729; putative transcriptional regulator
k147_38538777_5	K03566	0	0	0	0	gcvA; LysR family transcriptional regulator, glycine cleavage system transcriptional activator
k147_38538777_6	K00826	0	0	0	0	E2.6.1.42, ilvE; branched-chain amino acid aminotransferase [EC:2.6.1.42]
k147_19908021_2	K22515	0	0	0	0	fdwB; formate dehydrogenase beta subunit [EC:1.17.1.9]
k147_24108506_3	K00830	0	0	0	0	AGXT; alanine-glyoxylate transaminase / serine-glyoxylate transaminase / serine-pyruvate transaminase [EC:2.6.1.44 2.6.1.45 2.6.1.51]
k147_11059746_1	K17218	0	0	0	0	sqr; sulfide:quinone oxidoreductase [EC:1.8.5.4]
k147_11059746_3	K07313	0	0	0	0	pphA; serine/threonine protein phosphatase 1 [EC:3.1.3.16]
k147_34940605_1	K02108	0	0	0	0	ATPF0A, atpB; F-type H+-transporting ATPase subunit a
k147_34940605_3	K02109	0	0	0	0	ATPF0B, atpF; F-type H+-transporting ATPase subunit b
k147_36320798_3	K02055	0	0	0	0	ABC.SP.S; putative spermidine/putrescine transport system substrate-binding protein
k147_29609015_6	K00407	0	0	0	0	ccoQ; cytochrome c oxidase cbb3-type subunit IV
k147_16941134_2	K03892	0	0	0	0	arsR; ArsR family transcriptional regulator, arsenate/arsenite/antimonite-responsive transcriptional repressor
k147_16941134_6	K00059	0	0	0	0	fabG, OAR1; 3-oxoacyl-[acyl-carrier protein] reductase [EC:1.1.1.100]
k147_16941134_7	K21883	0	0	0	0	lra5; 2-dehydro-3-deoxy-L-rhamnonate dehydrogenase (NAD+) [EC:1.1.1.401]
k147_4682611_1	K02031	0	0	0	0	ddpD; peptide/nickel transport system ATP-binding protein
k147_34924168_2	K07798	0	0	0	0	cusB, silB; membrane fusion protein, copper/silver efflux system
k147_5079900_3	K07080	0	0	0	0	K07080; uncharacterized protein
k147_23753956_1	K02623	0	0	0	0	pcaQ; LysR family transcriptional regulator, pca operon transcriptional activator
k147_23753956_3	K03336	0	0	0	0	iolD; 3D-(3,5/4)-trihydroxycyclohexane-1,2-dione acylhydrolase (decyclizing) [EC:3.7.1.22]
k147_23753956_4	K00010	0	0	0	0	iolG; myo-inositol 2-dehydrogenase / D-chiro-inositol 1-dehydrogenase [EC:1.1.1.18 1.1.1.369]
k147_23753956_5	K02510	0	0	0	0	hpaI, hpcH; 4-hydroxy-2-oxoheptanedioate aldolase [EC:4.1.2.52]
k147_23753956_6	K00058	0	0	0	0	serA, PHGDH; D-3-phosphoglycerate dehydrogenase / 2-oxoglutarate reductase [EC:1.1.1.95 1.1.1.399]
k147_9861737_2	K11070	0	0	0	0	potC; spermidine/putrescine transport system permease protein
k147_36840545_3	K01423	0	0	0	0	bepA; beta-barrel assembly-enhancing protease [EC:3.4.-.-]
k147_18860425_2	K05799	0	0	0	0	pdhR; GntR family transcriptional regulator, transcriptional repressor for pyruvate dehydrogenase complex
k147_24108862_3	K07484	0	0	0	0	K07484; transposase
k147_24108862_4	K07483	0	0	0	0	K07483; transposase
k147_22156690_3	K14061	0	0	0	0	uspF; universal stress protein F
k147_18704909_4	K11991	0	0	0	0	tadA; tRNA(adenine34) deaminase [EC:3.5.4.33]
k147_18704909_5	K06178	0	0	0	0	rluB; 23S rRNA pseudouridine2605 synthase [EC:5.4.99.22]
k147_9910375_1	K11960	0	0	0	0	urtB; urea transport system permease protein
k147_9910375_3	K03190	0	0	0	0	ureD, ureH; urease accessory protein
k147_9910375_6	K01429	0	0	0	0	ureB; urease subunit beta [EC:3.5.1.5]
k147_39886910_5	K15782	0	0	0	0	doeX; Lrp/AsnC family transcriptional regulator, regulator of ectoine-degradation genes
k147_31790595_1	K07746	0	0	0	0	parD1_3_4; antitoxin ParD1/3/4
k147_31632117_2	K10804	0	0	0	0	tesA; acyl-CoA thioesterase I [EC:3.1.2.- 3.1.2.2 3.1.1.2 3.1.1.5]
k147_31632117_3	K02003	0	0	0	0	ABC.CD.A; putative ABC transport system ATP-binding protein
k147_4714015_1	K03327	0	0	0	0	TC.MATE, SLC47A, norM, mdtK, dinF; multidrug resistance protein, MATE family
k147_4714015_4	K01695	0	0	0	0	trpA; tryptophan synthase alpha chain [EC:4.2.1.20]
k147_18810640_1	K21883	0	0	0	0	lra5; 2-dehydro-3-deoxy-L-rhamnonate dehydrogenase (NAD+) [EC:1.1.1.401]
k147_18810640_2	K21394	0	0	0	0	yiaM; TRAP-type transport system small permease protein
k147_18810640_4	K21395	0	0	0	0	yiaO; TRAP-type transport system periplasmic protein
k147_18810640_6	K02510	0	0	0	0	hpaI, hpcH; 4-hydroxy-2-oxoheptanedioate aldolase [EC:4.1.2.52]
k147_34410357_2	K02427	0	0	0	0	rlmE, rrmJ, ftsJ; 23S rRNA (uridine2552-2'-O)-methyltransferase [EC:2.1.1.166]
k147_34410357_3	K01524	0	0	0	0	ppx-gppA; exopolyphosphatase / guanosine-5'-triphosphate,3'-diphosphate pyrophosphatase [EC:3.6.1.11 3.6.1.40]
k147_35148096_6	K07042	0	0	0	0	ybeY, yqfG; probable rRNA maturation factor
k147_38755304_4	K02160	0	0	0	0	accB, bccP; acetyl-CoA carboxylase biotin carboxyl carrier protein
k147_8120971_4	K03496	0	0	0	0	parA, soj; chromosome partitioning protein
k147_32367831_4	K09949	0	0	0	0	lpxI; UDP-2,3-diacylglucosamine hydrolase [EC:3.6.1.54]
k147_8670917_2	K02614	0	0	0	0	paaI; acyl-CoA thioesterase [EC:3.1.2.-]
k147_32740098_2	K11690	0	0	0	0	dctM; C4-dicarboxylate transporter, DctM subunit
k147_32740098_3	K21394	0	0	0	0	yiaM; TRAP-type transport system small permease protein
k147_14741525_2	K01473	0	0	0	0	hyuA; N-methylhydantoinase A [EC:3.5.2.14]
k147_8875435_6	K00645	0	0	0	0	fabD, MCAT, MCT1; [acyl-carrier-protein] S-malonyltransferase [EC:2.3.1.39]
k147_20390178_2	K01470	0	0	0	0	E3.5.2.10; creatinine amidohydrolase [EC:3.5.2.10]
k147_13722038_1	K00108	0	0	0	0	betA, CHDH; choline dehydrogenase [EC:1.1.99.1]
k147_13722038_2	K01996	0	0	0	0	livF; branched-chain amino acid transport system ATP-binding protein
k147_13722038_3	K01995	0	0	0	0	livG; branched-chain amino acid transport system ATP-binding protein
k147_13722038_4	K01998	0	0	0	0	livM; branched-chain amino acid transport system permease protein
k147_13722038_5	K01997	0	0	0	0	livH; branched-chain amino acid transport system permease protein
k147_20772570_2	K18480	0	0	0	0	linN; cholesterol transport system auxiliary component
k147_1228745_2	K02030	0	0	0	0	ABC.PA.S; polar amino acid transport system substrate-binding protein
k147_1140007_2	K14974	0	0	0	0	nicC; 6-hydroxynicotinate 3-monooxygenase [EC:1.14.13.114]
k147_1140007_3	K02529	0	0	0	0	lacI, galR; LacI family transcriptional regulator
k147_1140007_4	K02055	0	0	0	0	ABC.SP.S; putative spermidine/putrescine transport system substrate-binding protein
k147_35369157_3	K10440	0	0	0	0	rbsC; ribose transport system permease protein
k147_31891605_2	K03743	0	0	0	0	pncC; nicotinamide-nucleotide amidase [EC:3.5.1.42]
k147_31891605_3	K01095	0	0	0	0	pgpA; phosphatidylglycerophosphatase A [EC:3.1.3.27]
k147_21119588_3	K01975	0	0	0	0	thpR; RNA 2',3'-cyclic 3'-phosphodiesterase [EC:3.1.4.58]
k147_37461085_3	K01918	0	0	0	0	panC; pantoate--beta-alanine ligase [EC:6.3.2.1]
k147_32576439_2	K02501	0	0	0	0	hisH; imidazole glycerol-phosphate synthase subunit HisH [EC:4.3.2.10]
k147_9843849_1	K02335	0	0	0	0	polA; DNA polymerase I [EC:2.7.7.7]
k147_6352742_4	K04075	0	0	0	0	tilS, mesJ; tRNA(Ile)-lysidine synthase [EC:6.3.4.19]
k147_6352742_6	K00598	0	0	0	0	tam; trans-aconitate 2-methyltransferase [EC:2.1.1.144]
k147_6352742_9	K04782	0	0	0	0	pchB; isochorismate pyruvate lyase [EC:4.2.99.21]
k147_8290894_1	K08309	0	0	0	0	slt; soluble lytic murein transglycosylase [EC:4.2.2.-]
k147_33800096_3	K03566	0	0	0	0	gcvA; LysR family transcriptional regulator, glycine cleavage system transcriptional activator
k147_9622458_2	K01991	0	0	0	0	wza, gfcE; polysaccharide biosynthesis/export protein
k147_15797505_1	K18029	0	0	0	0	nicA; nicotinate dehydrogenase subunit A [EC:1.17.2.1]
k147_15797505_2	K22296	0	0	0	0	nicR; MarR family transcriptional regulator, lower aerobic nicotinate degradation pathway regulator
k147_15797505_5	K15357	0	0	0	0	nicD; N-formylmaleamate deformylase [EC:3.5.1.106]
k147_33835825_2	K19775	0	0	0	0	exuR; GntR family transcriptional regulator, hexuronate regulon transcriptional repressor
k147_33835825_4	K07080	0	0	0	0	K07080; uncharacterized protein
k147_33835825_7	K22278	0	0	0	0	pgdA; peptidoglycan-N-acetylglucosamine deacetylase [EC:3.5.1.104]
k147_33835825_9	K00077	0	0	0	0	panE, apbA; 2-dehydropantoate 2-reductase [EC:1.1.1.169]
k147_36056305_2	K25132	0	0	0	0	hmuT, phuT, bhuT, hemT; heme transport system substrate-binding protein
k147_17347378_2	K06859	0	0	0	0	pgi1; glucose-6-phosphate isomerase, archaeal [EC:5.3.1.9]
k147_17347378_4	K19337	0	0	0	0	hexR; RpiR family transcriptional regulator, carbohydrate utilization regulator
k147_3403318_3	K03561	0	0	0	0	exbB; biopolymer transport protein ExbB
k147_38410506_1	K06213	0	0	0	0	mgtE; magnesium transporter
k147_816638_3	K07114	0	0	0	0	yfbK; Ca-activated chloride channel homolog
k147_1243936_1	K03559	0	0	0	0	exbD; biopolymer transport protein ExbD
k147_1243936_2	K03832	0	0	0	0	tonB; periplasmic protein TonB
k147_22352763_1	K00817	0	0	0	0	hisC; histidinol-phosphate aminotransferase [EC:2.6.1.9]
k147_38176376_4	K02034	0	0	0	0	ABC.PE.P1; peptide/nickel transport system permease protein
k147_23501024_1	K02484	0	0	0	0	K02484; two-component system, OmpR family, sensor kinase [EC:2.7.13.3]
k147_23501024_2	K02483	0	0	0	0	K02483; two-component system, OmpR family, response regulator
k147_41579139_1	K00799	0	0	0	0	GST, gst; glutathione S-transferase [EC:2.5.1.18]
k147_41579139_3	K07305	0	0	0	0	msrB; peptide-methionine (R)-S-oxide reductase [EC:1.8.4.12]
k147_11401528_3	K10194	0	0	0	0	togN; oligogalacturonide transport system permease protein
k147_11401528_4	K10193	0	0	0	0	togM; oligogalacturonide transport system permease protein
k147_13704865_1	K00045	0	0	0	0	E1.1.1.67, mtlK; mannitol 2-dehydrogenase [EC:1.1.1.67]
k147_9391665_2	K15581	0	0	0	0	oppB; oligopeptide transport system permease protein
k147_9391665_6	K03585	0	0	0	0	acrA, mexA, adeI, smeD, mtrC, cmeA; membrane fusion protein, multidrug efflux system
k147_8426123_2	K02013	0	0	0	0	ABC.FEV.A; iron complex transport system ATP-binding protein [EC:7.2.2.-]
k147_37148333_5	K03589	0	0	0	0	ftsQ; cell division protein FtsQ
k147_1518220_3	K07483	0	0	0	0	K07483; transposase
k147_1518220_4	K07484	0	0	0	0	K07484; transposase
k147_31446001_7	K04775	0	0	0	0	ydgD; protease YdgD [EC:3.4.21.-]
k147_31446001_8	K04775	0	0	0	0	ydgD; protease YdgD [EC:3.4.21.-]
k147_1209132_2	K20975	0	0	0	0	K20975; two-component system, sensor histidine kinase [EC:2.7.13.3]
k147_40388029_2	K03297	0	0	0	0	emrE, qac, mmr, smr; small multidrug resistance pump
k147_40722046_1	K06145	0	0	0	0	gntR; LacI family transcriptional regulator, gluconate utilization system Gnt-I transcriptional repressor
k147_14216411_2	K01474	0	0	0	0	hyuB; N-methylhydantoinase B [EC:3.5.2.14]
k147_39747005_2	K04749	0	0	0	0	rsbV; anti-sigma B factor antagonist
k147_39747005_3	K04757	0	0	0	0	rsbW; serine/threonine-protein kinase RsbW [EC:2.7.11.1]
k147_37800734_2	K01652	0	0	0	0	E2.2.1.6L, ilvB, ilvG, ilvI; acetolactate synthase I/II/III large subunit [EC:2.2.1.6]
k147_27541172_3	K17736	0	0	0	0	cdhR; AraC family transcriptional regulator, carnitine catabolism transcriptional activator
k147_11618121_4	K10764	0	0	0	0	metZ; O-succinylhomoserine sulfhydrylase [EC:2.5.1.-]
k147_11627327_1	K00690	0	0	0	0	E2.4.1.7; sucrose phosphorylase [EC:2.4.1.7]
k147_11627327_3	K07107	0	0	0	0	ybgC; acyl-CoA thioester hydrolase [EC:3.1.2.-]
k147_11627327_7	K02050	0	0	0	0	ABC.SN.P; NitT/TauT family transport system permease protein
k147_23651437_4	K03523	0	0	0	0	bioY; biotin transport system substrate-specific component
k147_24089058_2	K16898	0	0	0	0	addA; ATP-dependent helicase/nuclease subunit A [EC:3.1.-.- 3.6.4.12]
k147_10652795_2	K01812	0	0	0	0	uxaC; glucuronate isomerase [EC:5.3.1.12]
k147_10652795_3	K22293	0	0	0	0	rspR; GntR family transcriptional regulator, rspAB operon transcriptional repressor
k147_16576616_2	K17865	0	0	0	0	croR; 3-hydroxybutyryl-CoA dehydratase [EC:4.2.1.55]
k147_16576616_4	K01715	0	0	0	0	crt; enoyl-CoA hydratase [EC:4.2.1.17]
k147_16576616_5	K01026	0	0	0	0	pct; propionate CoA-transferase [EC:2.8.3.1]
k147_16576616_6	K06222	0	0	0	0	dkgB; 2,5-diketo-D-gluconate reductase B [EC:1.1.1.346]
k147_32711941_1	K00058	0	0	0	0	serA, PHGDH; D-3-phosphoglycerate dehydrogenase / 2-oxoglutarate reductase [EC:1.1.1.95 1.1.1.399]
k147_32711941_2	K07120	0	0	0	0	K07120; uncharacterized protein
k147_9155577_3	K01040	0	0	0	0	gctB; glutaconate CoA-transferase, subunit B [EC:2.8.3.12]
k147_9155577_4	K07080	0	0	0	0	K07080; uncharacterized protein
k147_9155577_6	K07068	0	0	0	0	K07068; uncharacterized protein
k147_9155577_10	K22224	0	0	0	0	acdB; acetate---CoA ligase (ADP-forming) subunit beta [EC:6.2.1.13]
k147_9155577_11	K24012	0	0	0	0	acdAB; acetate---CoA ligase (ADP-forming) [EC:6.2.1.13]
k147_8477254_2	K02428	0	0	0	0	rdgB; XTP/dITP diphosphohydrolase [EC:3.6.1.66]
k147_25254336_2	K02116	0	0	0	0	atpI; ATP synthase protein I
k147_25254336_7	K03496	0	0	0	0	parA, soj; chromosome partitioning protein
k147_1773878_3	K00950	0	0	0	0	folK; 2-amino-4-hydroxy-6-hydroxymethyldihydropteridine diphosphokinase [EC:2.7.6.3]
k147_1773878_6	K09928	0	0	0	0	K09928; uncharacterized protein
k147_1773878_7	K15256	0	0	0	0	cmoA; tRNA (cmo5U34)-methyltransferase [EC:2.1.1.-]
k147_1773878_12	K00997	0	0	0	0	acpS; holo-[acyl-carrier protein] synthase [EC:2.7.8.7]
k147_28077336_1	K18910	0	0	0	0	dpe, lre; D-psicose/D-tagatose/L-ribulose 3-epimerase [EC:5.1.3.30 5.1.3.31]
k147_2467546_2	K06139	0	0	0	0	pqqE; PqqA peptide cyclase [EC:1.21.98.4]
k147_26330475_2	K09710	0	0	0	0	ybeB; ribosome-associated protein
k147_26330475_3	K00783	0	0	0	0	rlmH; 23S rRNA (pseudouridine1915-N3)-methyltransferase [EC:2.1.1.177]
k147_40777018_4	K07336	0	0	0	0	K07336; PKHD-type hydroxylase [EC:1.14.11.-]
k147_40777018_7	K03832	0	0	0	0	tonB; periplasmic protein TonB
k147_10796545_4	K00943	0	0	0	0	tmk, DTYMK; dTMP kinase [EC:2.7.4.9]
k147_10796545_5	K02341	0	0	0	0	holB; DNA polymerase III subunit delta' [EC:2.7.7.7]
k147_28610174_6	K03620	0	0	0	0	hyaC; Ni/Fe-hydrogenase 1 B-type cytochrome subunit
k147_28610174_8	K04653	0	0	0	0	hypC; hydrogenase expression/formation protein HypC
k147_28610174_9	K03619	0	0	0	0	hyaE; hydrogenase-1 operon protein HyaE
k147_11912960_2	K11720	0	0	0	0	lptG; lipopolysaccharide export system permease protein
k147_11912960_3	K04744	0	0	0	0	lptD, imp, ostA; LPS-assembly protein
k147_5633948_2	K03100	0	0	0	0	lepB; signal peptidase I [EC:3.4.21.89]
k147_33435425_1	K07793	0	0	0	0	tctA; putative tricarboxylic transport membrane protein
k147_33435425_2	K07794	0	0	0	0	tctB; putative tricarboxylic transport membrane protein
k147_33435425_3	K07795	0	0	0	0	tctC; putative tricarboxylic transport membrane protein
k147_27977682_5	K13652	0	0	0	0	K13652; AraC family transcriptional regulator
k147_27977682_7	K03719	0	0	0	0	lrp; Lrp/AsnC family transcriptional regulator, leucine-responsive regulatory protein
k147_9116532_1	K02011	0	0	0	0	afuB, fbpB; iron(III) transport system permease protein
k147_16605845_1	K01406	0	0	0	0	prtC; serralysin [EC:3.4.24.40]
k147_16605845_3	K03719	0	0	0	0	lrp; Lrp/AsnC family transcriptional regulator, leucine-responsive regulatory protein
k147_27364936_1	K02053	0	0	0	0	ABC.SP.P; putative spermidine/putrescine transport system permease protein
k147_27364936_2	K02054	0	0	0	0	ABC.SP.P1; putative spermidine/putrescine transport system permease protein
k147_19456865_1	K00215	0	0	0	0	dapB; 4-hydroxy-tetrahydrodipicolinate reductase [EC:1.17.1.8]
k147_19456865_2	K02834	0	0	0	0	rbfA; ribosome-binding factor A
k147_10691838_2	K16087	0	0	0	0	TC.FEV.OM3, tbpA, hemR, lbpA, hpuB, bhuR, hugA, hmbR; hemoglobin/transferrin/lactoferrin receptor protein
k147_10691838_4	K03561	0	0	0	0	exbB; biopolymer transport protein ExbB
k147_10691838_5	K03559	0	0	0	0	exbD; biopolymer transport protein ExbD
k147_10691838_6	K03559	0	0	0	0	exbD; biopolymer transport protein ExbD
k147_16408759_1	K07795	0	0	0	0	tctC; putative tricarboxylic transport membrane protein
k147_2516285_4	K03719	0	0	0	0	lrp; Lrp/AsnC family transcriptional regulator, leucine-responsive regulatory protein
k147_2516285_7	K03282	0	0	0	0	mscL; large conductance mechanosensitive channel
k147_20967887_1	K00019	0	0	0	0	E1.1.1.30, bdh; 3-hydroxybutyrate dehydrogenase [EC:1.1.1.30]
k147_8886645_3	K05786	0	0	0	0	rarD; chloramphenicol-sensitive protein RarD
k147_35247594_1	K06606	0	0	0	0	iolI; 2-keto-myo-inositol isomerase [EC:5.3.99.11]
k147_11199257_1	K00799	0	0	0	0	GST, gst; glutathione S-transferase [EC:2.5.1.18]
k147_11199257_2	K05973	0	0	0	0	phaZ; poly(3-hydroxybutyrate) depolymerase [EC:3.1.1.75]
k147_11199257_3	K04343	0	0	0	0	strB; streptomycin 6-kinase [EC:2.7.1.72]
k147_30604594_2	K06952	0	0	0	0	K06952; uncharacterized protein
k147_30604594_5	K15012	0	0	0	0	regA, regR, actR; two-component system, response regulator RegA
k147_30604594_7	K15011	0	0	0	0	regB, regS, actS; two-component system, sensor histidine kinase RegB [EC:2.7.13.3]
k147_30604594_9	K07102	0	0	0	0	amgK; N-acetylmuramate 1-kinase [EC:2.7.1.221]
k147_30604594_10	K00992	0	0	0	0	murU; N-acetyl-alpha-D-muramate 1-phosphate uridylyltransferase [EC:2.7.7.99]
k147_5277220_3	K00537	0	0	0	0	arsC; arsenate reductase (glutaredoxin) [EC:1.20.4.1]
k147_36369218_2	K03559	0	0	0	0	exbD; biopolymer transport protein ExbD
k147_9029399_1	K01840	0	0	0	0	manB; phosphomannomutase [EC:5.4.2.8]
k147_12910932_1	K02030	0	0	0	0	ABC.PA.S; polar amino acid transport system substrate-binding protein
k147_16044268_3	K22468	0	0	0	0	ppk2; polyphosphate kinase [EC:2.7.4.34]
k147_40270983_2	K07219	0	0	0	0	K07219; putative molybdopterin biosynthesis protein
k147_40270983_3	K05772	0	0	0	0	tupA, vupA; tungstate transport system substrate-binding protein
k147_14542189_1	K11071	0	0	0	0	potB; spermidine/putrescine transport system permease protein
k147_14542189_2	K11070	0	0	0	0	potC; spermidine/putrescine transport system permease protein
k147_36587483_3	K07649	0	0	0	0	tctE; two-component system, OmpR family, sensor histidine kinase TctE [EC:2.7.13.3]
k147_9898877_1	K00448	0	0	0	0	pcaG; protocatechuate 3,4-dioxygenase, alpha subunit [EC:1.13.11.3]
k147_9898877_3	K01607	0	0	0	0	pcaC; 4-carboxymuconolactone decarboxylase [EC:4.1.1.44]
k147_9898877_5	K02623	0	0	0	0	pcaQ; LysR family transcriptional regulator, pca operon transcriptional activator
k147_2693565_2	K15532	0	0	0	0	yteR, yesR; unsaturated rhamnogalacturonyl hydrolase [EC:3.2.1.172]
k147_2693565_3	K01051	0	0	0	0	E3.1.1.11; pectinesterase [EC:3.1.1.11]
k147_41462647_1	K00077	0	0	0	0	panE, apbA; 2-dehydropantoate 2-reductase [EC:1.1.1.169]
k147_405658_2	K24157	0	0	0	0	prxII; thioredoxin-dependent peroxiredoxin [EC:1.11.1.24]
k147_405658_4	K03734	0	0	0	0	apbE; FAD:protein FMN transferase [EC:2.7.1.180]
k147_39943619_3	K12252	0	0	0	0	aruH; arginine:pyruvate transaminase [EC:2.6.1.84]
k147_9334830_2	K00859	0	0	0	0	coaE; dephospho-CoA kinase [EC:2.7.1.24]
k147_9334830_3	K02342	0	0	0	0	dnaQ; DNA polymerase III subunit epsilon [EC:2.7.7.7]
k147_21211017_1	K07115	0	0	0	0	rlmJ; 23S rRNA (adenine2030-N6)-methyltransferase [EC:2.1.1.266]
k147_24943972_1	K00912	0	0	0	0	lpxK; tetraacyldisaccharide 4'-kinase [EC:2.7.1.130]
k147_24943972_2	K02527	0	0	0	0	kdtA, waaA; 3-deoxy-D-manno-octulosonic-acid transferase [EC:2.4.99.12 2.4.99.13 2.4.99.14 2.4.99.15]
k147_24943972_5	K03592	0	0	0	0	pmbA; PmbA protein
k147_17908823_2	K00249	0	0	0	0	ACADM, acd; acyl-CoA dehydrogenase [EC:1.3.8.7]
k147_17908823_3	K03710	0	0	0	0	K03710; GntR family transcriptional regulator
k147_27746650_5	K01995	0	0	0	0	livG; branched-chain amino acid transport system ATP-binding protein
k147_5287394_1	K13622	0	0	0	0	btaA; S-adenosylmethionine-diacylglycerol 3-amino-3-carboxypropyl transferase
k147_5287394_3	K05813	0	0	0	0	ugpB; sn-glycerol 3-phosphate transport system substrate-binding protein
k147_5287394_4	K05814	0	0	0	0	ugpA; sn-glycerol 3-phosphate transport system permease protein
k147_5287394_5	K05815	0	0	0	0	ugpE; sn-glycerol 3-phosphate transport system permease protein
k147_24118848_4	K07402	0	0	0	0	xdhC; xanthine dehydrogenase accessory factor
k147_8616054_3	K13609	0	0	0	0	dpkA, lhpD; delta1-piperideine-2-carboxylate reductase [EC:1.5.1.21]
k147_19369220_3	K07301	0	0	0	0	yrbG; cation:H+ antiporter
k147_27822297_2	K02035	0	0	0	0	ABC.PE.S; peptide/nickel transport system substrate-binding protein
k147_7152399_1	K20975	0	0	0	0	K20975; two-component system, sensor histidine kinase [EC:2.7.13.3]
k147_30241589_3	K07068	0	0	0	0	K07068; uncharacterized protein
k147_30241589_4	K00059	0	0	0	0	fabG, OAR1; 3-oxoacyl-[acyl-carrier protein] reductase [EC:1.1.1.100]
k147_30241589_13	K00249	0	0	0	0	ACADM, acd; acyl-CoA dehydrogenase [EC:1.3.8.7]
k147_36817768_2	K03636	0	0	0	0	moaD, cysO; sulfur-carrier protein
k147_37376564_2	K10552	0	0	0	0	frcB; fructose transport system substrate-binding protein
k147_37376564_4	K10554	0	0	0	0	frcA; fructose transport system ATP-binding protein
k147_4251023_2	K24217	0	0	0	0	mnaT; L-amino acid N-acyltransferase [EC:2.3.1.-]
k147_4251023_6	K01524	0	0	0	0	ppx-gppA; exopolyphosphatase / guanosine-5'-triphosphate,3'-diphosphate pyrophosphatase [EC:3.6.1.11 3.6.1.40]
k147_39402957_3	K23256	0	0	0	0	curA; NADPH-dependent curcumin reductase [EC:1.3.1.-]
k147_33239085_5	K05788	0	0	0	0	ihfB, himD; integration host factor subunit beta
k147_33239085_7	K01817	0	0	0	0	trpF; phosphoribosylanthranilate isomerase [EC:5.3.1.24]
k147_33031332_1	K03770	0	0	0	0	ppiD; peptidyl-prolyl cis-trans isomerase D [EC:5.2.1.8]
k147_2847730_2	K13292	0	0	0	0	lgt, umpA; phosphatidylglycerol---prolipoprotein diacylglyceryl transferase [EC:2.5.1.145]
k147_2847730_3	K18164	0	0	0	0	NDUFAF7; NADH dehydrogenase [ubiquinone] 1 alpha subcomplex assembly factor 7
k147_2847730_4	K05810	0	0	0	0	yfiH; polyphenol oxidase [EC:1.10.3.-]
k147_28020645_1	K19271	0	0	0	0	catA; chloramphenicol O-acetyltransferase type A [EC:2.3.1.28]
k147_56644_3	K18587	0	0	0	0	COQ9; ubiquinone biosynthesis protein COQ9
k147_22058000_4	K01425	0	0	0	0	glsA, GLS; glutaminase [EC:3.5.1.2]
k147_18151501_3	K02067	0	0	0	0	mlaD, linM; phospholipid/cholesterol/gamma-HCH transport system substrate-binding protein
k147_15382557_2	K02419	0	0	0	0	fliP; flagellar biosynthesis protein FliP
k147_15382557_3	K02417	0	0	0	0	fliN; flagellar motor switch protein FliN
k147_34062573_5	K03630	0	0	0	0	radC; DNA repair protein RadC
k147_32915413_8	K00355	0	0	0	0	NQO1; NAD(P)H dehydrogenase (quinone) [EC:1.6.5.2]
k147_28956084_3	K00059	0	0	0	0	fabG, OAR1; 3-oxoacyl-[acyl-carrier protein] reductase [EC:1.1.1.100]
k147_14511832_2	K17226	0	0	0	0	soxY; sulfur-oxidizing protein SoxY
k147_26494411_2	K02065	0	0	0	0	mlaF, linL, mkl; phospholipid/cholesterol/gamma-HCH transport system ATP-binding protein
k147_26494411_3	K02066	0	0	0	0	mlaE, linK; phospholipid/cholesterol/gamma-HCH transport system permease protein
k147_13234293_2	K02051	0	0	0	0	ABC.SN.S; NitT/TauT family transport system substrate-binding protein
k147_22572629_3	K07107	0	0	0	0	ybgC; acyl-CoA thioester hydrolase [EC:3.1.2.-]
k147_22572629_5	K03562	0	0	0	0	tolQ; biopolymer transport protein TolQ
k147_21524505_3	K02426	0	0	0	0	sufE; cysteine desulfuration protein SufE
k147_4376605_3	K05540	0	0	0	0	dusB; tRNA-dihydrouridine synthase B [EC:1.-.-.-]
k147_7337237_1	K09973	0	0	0	0	K09973; uncharacterized protein
k147_7337237_6	K00016	0	0	0	0	LDH, ldh; L-lactate dehydrogenase [EC:1.1.1.27]
k147_30695428_4	K03808	0	0	0	0	pqiA; paraquat-inducible protein A
k147_30727663_5	K01633	0	0	0	0	folB; 7,8-dihydroneopterin aldolase/epimerase/oxygenase [EC:4.1.2.25 5.1.99.8 1.13.11.81]
k147_1365436_3	K15546	0	0	0	0	boxR, bzdR; XRE family transcriptional regulator, aerobic/anaerobic benzoate catabolism transcriptional regulator
k147_1365436_4	K01075	0	0	0	0	E3.1.2.23; 4-hydroxybenzoyl-CoA thioesterase [EC:3.1.2.23]
k147_1365436_10	K09763	0	0	0	0	K09763; uncharacterized protein
k147_1119712_1	K07112	0	0	0	0	K07112; uncharacterized protein
k147_2193245_2	K07090	0	0	0	0	K07090; uncharacterized protein
k147_18362172_4	K22215	0	0	0	0	galD; galactose dehydrogenase [EC:1.1.1.48 1.1.1.120]
k147_14180721_3	K02066	0	0	0	0	mlaE, linK; phospholipid/cholesterol/gamma-HCH transport system permease protein
k147_14180721_8	K03558	0	0	0	0	cvpA; membrane protein required for colicin V production
k147_1288929_3	K03564	0	0	0	0	BCP, PRXQ, DOT5; thioredoxin-dependent peroxiredoxin [EC:1.11.1.24]
k147_24107534_2	K10236	0	0	0	0	thuE, lpqY; trehalose/maltose transport system substrate-binding protein
k147_23961333_1	K08311	0	0	0	0	nudH; putative (di)nucleoside polyphosphate hydrolase [EC:3.6.1.-]
k147_21556988_1	K03316	0	0	0	0	TC.CPA1; monovalent cation:H+ antiporter, CPA1 family
k147_21556988_2	K00799	0	0	0	0	GST, gst; glutathione S-transferase [EC:2.5.1.18]
k147_14953577_2	K09807	0	0	0	0	K09807; uncharacterized protein
k147_16131568_4	K10778	0	0	0	0	ada; AraC family transcriptional regulator, regulatory protein of adaptative response / methylated-DNA-[protein]-cysteine methyltransferase [EC:2.1.1.63]
k147_16131568_10	K07006	0	0	0	0	K07006; uncharacterized protein
k147_6264802_2	K09981	0	0	0	0	K09981; uncharacterized protein
k147_9389031_2	K03321	0	0	0	0	TC.SULP; sulfate permease, SulP family
k147_36861012_2	K01782	0	0	0	0	fadJ; 3-hydroxyacyl-CoA dehydrogenase / enoyl-CoA hydratase / 3-hydroxybutyryl-CoA epimerase [EC:1.1.1.35 4.2.1.17 5.1.2.3]
k147_11309205_2	K07343	0	0	0	0	tfoX; DNA transformation protein and related proteins
k147_21333863_1	K00102	0	0	0	0	LDHD, dld; D-lactate dehydrogenase (cytochrome) [EC:1.1.2.4]
k147_21333863_2	K03631	0	0	0	0	recN; DNA repair protein RecN (Recombination protein N)
k147_10262292_2	K16048	0	0	0	0	hsaB; 3-hydroxy-9,10-secoandrosta-1,3,5(10)-triene-9,17-dione monooxygenase reductase component [EC:1.5.1.-]
k147_10262292_3	K00794	0	0	0	0	ribH, RIB4; 6,7-dimethyl-8-ribityllumazine synthase [EC:2.5.1.78]
k147_10262292_6	K11690	0	0	0	0	dctM; C4-dicarboxylate transporter, DctM subunit
k147_11031547_4	K01438	0	0	0	0	argE; acetylornithine deacetylase [EC:3.5.1.16]
k147_31700187_2	K07338	0	0	0	0	K07338; uncharacterized protein
k147_31700187_3	K09947	0	0	0	0	K09947; uncharacterized protein
k147_31700187_4	K07183	0	0	0	0	nasT; two-component system, response regulator / RNA-binding antiterminator
k147_24559134_2	K13795	0	0	0	0	citB, tcuB; citrate/tricarballylate utilization protein
k147_21766394_4	K21686	0	0	0	0	prpR; XRE family transcriptional regulator, fatty acid utilization regulator
k147_16943563_2	K07712	0	0	0	0	glnG, ntrC; two-component system, NtrC family, nitrogen regulation response regulator GlnG
k147_6307950_2	K21394	0	0	0	0	yiaM; TRAP-type transport system small permease protein
k147_6307950_3	K21395	0	0	0	0	yiaO; TRAP-type transport system periplasmic protein
k147_6307950_4	K13485	0	0	0	0	PRHOXNB, URAD; 2-oxo-4-hydroxy-4-carboxy-5-ureidoimidazoline decarboxylase [EC:4.1.1.97]
k147_15132065_2	K21395	0	0	0	0	yiaO; TRAP-type transport system periplasmic protein
k147_15132065_3	K11689	0	0	0	0	dctQ; C4-dicarboxylate transporter, DctQ subunit
k147_15132065_5	K00014	0	0	0	0	aroE; shikimate dehydrogenase [EC:1.1.1.25]
k147_35355248_4	K00290	0	0	0	0	LYS1; saccharopine dehydrogenase (NAD+, L-lysine forming) [EC:1.5.1.7]
k147_1541299_2	K02259	0	0	0	0	COX15, ctaA; heme a synthase [EC:1.17.99.9]
k147_1541299_6	K22617	0	0	0	0	olsA; lyso-ornithine lipid O-acyltransferase [EC:2.3.1.270]
k147_1541299_7	K22310	0	0	0	0	olsB; L-ornithine Nalpha-acyltransferase [EC:2.3.2.30]
k147_18848389_2	K23535	0	0	0	0	nupB; general nucleoside transport system permease protein
k147_8109824_1	K03520	0	0	0	0	coxL, cutL; aerobic carbon-monoxide dehydrogenase large subunit [EC:1.2.5.3]
k147_8109824_3	K03519	0	0	0	0	coxM, cutM; aerobic carbon-monoxide dehydrogenase medium subunit [EC:1.2.5.3]
k147_4125273_2	K19661	0	0	0	0	hupT, hoxJ; two-component system, NtrC family, sensor histidine kinase HupT/HoxJ [EC:2.7.13.3]
k147_4125273_5	K04761	0	0	0	0	oxyR; LysR family transcriptional regulator, hydrogen peroxide-inducible genes activator
k147_11176449_2	K03411	0	0	0	0	cheD; chemotaxis protein CheD [EC:3.5.1.44]
k147_11176449_3	K03412	0	0	0	0	cheB; two-component system, chemotaxis family, protein-glutamate methylesterase/glutaminase [EC:3.1.1.61 3.5.1.44]
k147_11176449_5	K03413	0	0	0	0	cheY; two-component system, chemotaxis family, chemotaxis protein CheY
k147_11176449_6	K00575	0	0	0	0	cheR; chemotaxis protein methyltransferase CheR [EC:2.1.1.80]
k147_11176449_7	K03408	0	0	0	0	cheW; purine-binding chemotaxis protein CheW
k147_28071152_2	K01591	0	0	0	0	pyrF; orotidine-5'-phosphate decarboxylase [EC:4.1.1.23]
k147_28071152_4	K03574	0	0	0	0	mutT, NUDT15, MTH2; 8-oxo-dGTP diphosphatase [EC:3.6.1.55]
k147_28071152_5	K07340	0	0	0	0	ybbJ; inner membrane protein
k147_16101212_3	K07278	0	0	0	0	tamA; translocation and assembly module TamA
k147_16101212_4	K05825	0	0	0	0	LYSN; 2-aminoadipate transaminase [EC:2.6.1.-]
k147_36762061_1	K00958	0	0	0	0	sat, met3; sulfate adenylyltransferase [EC:2.7.7.4]
k147_3662525_5	K02042	0	0	0	0	phnE; phosphonate transport system permease protein
k147_3662525_6	K02042	0	0	0	0	phnE; phosphonate transport system permease protein
k147_3267387_2	K04940	0	0	0	0	odh; opine dehydrogenase [EC:1.5.1.28]
k147_15967944_1	K17468	0	0	0	0	dgaE; D-glucosaminate-6-phosphate ammonia-lyase [EC:4.3.1.29]
k147_21884358_4	K06876	0	0	0	0	K06876; deoxyribodipyrimidine photolyase-related protein
k147_4077739_2	K08351	0	0	0	0	bisC; biotin/methionine sulfoxide reductase [EC:1.-.-.-]
k147_12226446_2	K03313	0	0	0	0	nhaA; Na+:H+ antiporter, NhaA family
k147_12226446_4	K02554	0	0	0	0	mhpD; 2-keto-4-pentenoate hydratase [EC:4.2.1.80]
k147_16152556_3	K03381	0	0	0	0	catA; catechol 1,2-dioxygenase [EC:1.13.11.1]
k147_16152556_4	K01856	0	0	0	0	catB; muconate cycloisomerase [EC:5.5.1.1]
k147_16152556_5	K21757	0	0	0	0	benM; LysR family transcriptional regulator, benzoate and cis,cis-muconate-responsive activator of ben and cat genes
k147_33894062_5	K02517	0	0	0	0	lpxL, htrB; Kdo2-lipid IVA lauroyltransferase/acyltransferase [EC:2.3.1.241 2.3.1.-]
k147_16976746_7	K06162	0	0	0	0	phnM; alpha-D-ribose 1-methylphosphonate 5-triphosphate diphosphatase [EC:3.6.1.63]
k147_16976746_9	K05774	0	0	0	0	phnN; ribose 1,5-bisphosphokinase [EC:2.7.4.23]
k147_39743180_1	K01488	0	0	0	0	add, ADA; adenosine deaminase [EC:3.5.4.4]
k147_1335115_4	K09017	0	0	0	0	rutR; TetR/AcrR family transcriptional regulator
k147_18032133_5	K01607	0	0	0	0	pcaC; 4-carboxymuconolactone decarboxylase [EC:4.1.1.44]
k147_18032133_8	K00340	0	0	0	0	nuoK; NADH-quinone oxidoreductase subunit K [EC:7.1.1.2]
k147_15210789_2	K04653	0	0	0	0	hypC; hydrogenase expression/formation protein HypC
k147_15210789_3	K19641	0	0	0	0	hupR, hoxA; two-component system, NtrC family, response regulator HupR/HoxA
k147_25985615_2	K10107	0	0	0	0	kpsE; capsular polysaccharide transport system permease protein
k147_11746464_1	K07695	0	0	0	0	devR; two-component system, NarL family, response regulator DevR
k147_11746464_2	K02410	0	0	0	0	fliG; flagellar motor switch protein FliG
k147_18287678_2	K07738	0	0	0	0	nrdR; transcriptional repressor NrdR
k147_10583799_2	K22489	0	0	0	0	hosA; MarR family transcriptional regulator, temperature-dependent positive regulator of motility
k147_10583799_5	K09790	0	0	0	0	K09790; uncharacterized protein
k147_14992153_6	K03643	0	0	0	0	lptE, rlpB; LPS-assembly lipoprotein
k147_2112787_3	K02035	0	0	0	0	ABC.PE.S; peptide/nickel transport system substrate-binding protein
k147_27144984_1	K01426	0	0	0	0	E3.5.1.4, amiE; amidase [EC:3.5.1.4]
k147_36537085_1	K07182	0	0	0	0	K07182; CBS domain-containing protein
k147_20408702_2	K02167	0	0	0	0	betI; TetR/AcrR family transcriptional regulator, transcriptional repressor of bet genes
k147_20408702_5	K06895	0	0	0	0	lysE, argO; L-lysine exporter family protein LysE/ArgO
k147_20408702_6	K05596	0	0	0	0	iciA; LysR family transcriptional regulator, chromosome initiation inhibitor
k147_40779062_3	K15977	0	0	0	0	K15977; putative oxidoreductase
k147_35315228_1	K00351	0	0	0	0	nqrF; Na+-transporting NADH:ubiquinone oxidoreductase subunit F [EC:7.2.1.1]
k147_5760788_3	K02053	0	0	0	0	ABC.SP.P; putative spermidine/putrescine transport system permease protein
k147_2672689_2	K20327	0	0	0	0	xagB; glycosyltransferase XagB
k147_16823108_4	K11754	0	0	0	0	folC; dihydrofolate synthase / folylpolyglutamate synthase [EC:6.3.2.12 6.3.2.17]
k147_16823108_7	K07052	0	0	0	0	K07052; uncharacterized protein
k147_17661579_2	K24004	0	0	0	0	stc4, hpbC; stachydrine N-demethylase, reductase component
k147_12664864_1	K09004	0	0	0	0	K09004; uncharacterized protein
k147_12664864_4	K04768	0	0	0	0	acuC; acetoin utilization protein AcuC
k147_12664864_5	K07120	0	0	0	0	K07120; uncharacterized protein
k147_23487879_2	K06165	0	0	0	0	phnH; alpha-D-ribose 1-methylphosphonate 5-triphosphate synthase subunit PhnH [EC:2.7.8.37]
k147_40205531_3	K17713	0	0	0	0	bamB; outer membrane protein assembly factor BamB
k147_40205531_11	K04775	0	0	0	0	ydgD; protease YdgD [EC:3.4.21.-]
k147_11556847_2	K11690	0	0	0	0	dctM; C4-dicarboxylate transporter, DctM subunit
k147_25131300_8	K08151	0	0	0	0	tetA; MFS transporter, DHA1 family, tetracycline resistance protein
k147_25131300_9	K02114	0	0	0	0	ATPF1E, atpC; F-type H+-transporting ATPase subunit epsilon
k147_8481925_7	K03168	0	0	0	0	topA; DNA topoisomerase I [EC:5.6.2.1]
k147_3604848_3	K24012	0	0	0	0	acdAB; acetate---CoA ligase (ADP-forming) [EC:6.2.1.13]
k147_3604848_4	K01647	0	0	0	0	CS, gltA; citrate synthase [EC:2.3.3.1]
k147_3604848_9	K01999	0	0	0	0	livK; branched-chain amino acid transport system substrate-binding protein
k147_40270108_4	K00942	0	0	0	0	E2.7.4.8, gmk; guanylate kinase [EC:2.7.4.8]
k147_28497688_2	K02529	0	0	0	0	lacI, galR; LacI family transcriptional regulator
k147_32563991_2	K03719	0	0	0	0	lrp; Lrp/AsnC family transcriptional regulator, leucine-responsive regulatory protein
k147_32563991_3	K00450	0	0	0	0	E1.13.11.4; gentisate 1,2-dioxygenase [EC:1.13.11.4]
k147_32563991_5	K02553	0	0	0	0	rraA, menG; regulator of ribonuclease activity A
k147_36643135_2	K03215	0	0	0	0	rumA; 23S rRNA (uracil1939-C5)-methyltransferase [EC:2.1.1.190]
k147_36643135_5	K16291	0	0	0	0	erfK; L,D-transpeptidase ErfK/SrfK
k147_20105849_2	K00286	0	0	0	0	proC; pyrroline-5-carboxylate reductase [EC:1.5.1.2]
k147_14903204_2	K04085	0	0	0	0	tusA, sirA; tRNA 2-thiouridine synthesizing protein A [EC:2.8.1.-]
k147_20821303_3	K10747	0	0	0	0	LIG1; DNA ligase 1 [EC:6.5.1.1 6.5.1.6 6.5.1.7]
k147_13342274_4	K00010	0	0	0	0	iolG; myo-inositol 2-dehydrogenase / D-chiro-inositol 1-dehydrogenase [EC:1.1.1.18 1.1.1.369]
k147_13342274_5	K03710	0	0	0	0	K03710; GntR family transcriptional regulator
k147_13342274_6	K04091	0	0	0	0	ssuD; alkanesulfonate monooxygenase [EC:1.14.14.5]
k147_11163891_3	K01785	0	0	0	0	galM, GALM; aldose 1-epimerase [EC:5.1.3.3]
k147_29820386_6	K01784	0	0	0	0	galE, GALE; UDP-glucose 4-epimerase [EC:5.1.3.2]
k147_19904951_2	K00759	0	0	0	0	APRT, apt; adenine phosphoribosyltransferase [EC:2.4.2.7]
k147_24526256_2	K01778	0	0	0	0	dapF; diaminopimelate epimerase [EC:5.1.1.7]
k147_24526256_4	K07734	0	0	0	0	paiB; transcriptional regulator
k147_24526256_5	K01004	0	0	0	0	pcs; phosphatidylcholine synthase [EC:2.7.8.24]
k147_35042005_2	K11070	0	0	0	0	potC; spermidine/putrescine transport system permease protein
k147_35042005_6	K14731	0	0	0	0	mlhB, chnC; epsilon-lactone hydrolase [EC:3.1.1.83]
k147_35042005_8	K07460	0	0	0	0	yraN; putative endonuclease
k147_14806699_3	K03719	0	0	0	0	lrp; Lrp/AsnC family transcriptional regulator, leucine-responsive regulatory protein
k147_33459869_4	K01061	0	0	0	0	E3.1.1.45; carboxymethylenebutenolidase [EC:3.1.1.45]
k147_37728825_2	K15866	0	0	0	0	paaG; 2-(1,2-epoxy-1,2-dihydrophenyl)acetyl-CoA isomerase [EC:5.3.3.18]
k147_1978806_2	K01640	0	0	0	0	E4.1.3.4, HMGCL, hmgL; hydroxymethylglutaryl-CoA lyase [EC:4.1.3.4]
k147_1978806_3	K00799	0	0	0	0	GST, gst; glutathione S-transferase [EC:2.5.1.18]
k147_5176048_3	K02182	0	0	0	0	caiC; carnitine-CoA ligase [EC:6.2.1.48]
k147_40940937_1	K10440	0	0	0	0	rbsC; ribose transport system permease protein
k147_28124331_2	K06938	0	0	0	0	K06938; uncharacterized protein
k147_28124331_4	K02200	0	0	0	0	ccmH; cytochrome c-type biogenesis protein CcmH
k147_17079384_3	K02033	0	0	0	0	ABC.PE.P; peptide/nickel transport system permease protein
k147_17079384_4	K02034	0	0	0	0	ABC.PE.P1; peptide/nickel transport system permease protein
k147_26683013_1	K17103	0	0	0	0	CHO1, pssA; CDP-diacylglycerol---serine O-phosphatidyltransferase [EC:2.7.8.8]
k147_26683013_2	K01613	0	0	0	0	psd, PISD; phosphatidylserine decarboxylase [EC:4.1.1.65]
k147_26683013_3	K15580	0	0	0	0	oppA, mppA; oligopeptide transport system substrate-binding protein
k147_20462699_2	K02027	0	0	0	0	ABC.MS.S; multiple sugar transport system substrate-binding protein
k147_20462699_3	K02026	0	0	0	0	ABC.MS.P1; multiple sugar transport system permease protein
k147_20462699_4	K02025	0	0	0	0	ABC.MS.P; multiple sugar transport system permease protein
k147_20462699_5	K00852	0	0	0	0	rbsK, RBKS; ribokinase [EC:2.7.1.15]
k147_24117951_2	K02616	0	0	0	0	paaX; phenylacetic acid degradation operon negative regulatory protein
k147_24117951_4	K18459	0	0	0	0	gpuA; guanidinopropionase [EC:3.5.3.17]
k147_13227006_2	K07054	0	0	0	0	K07054; uncharacterized protein
k147_13227006_6	K06187	0	0	0	0	recR; recombination protein RecR
k147_13227006_9	K01166	0	0	0	0	RNASET2; ribonuclease T2 [EC:4.6.1.19]
k147_697044_4	K07160	0	0	0	0	pxpA; 5-oxoprolinase (ATP-hydrolysing) subunit A [EC:3.5.2.9]
k147_697044_5	K23124	0	0	0	0	pxpC; 5-oxoprolinase (ATP-hydrolysing) subunit C [EC:3.5.2.9]
k147_7250224_1	K00824	0	0	0	0	dat; D-alanine transaminase [EC:2.6.1.21]
k147_26020479_3	K03310	0	0	0	0	TC.AGCS; alanine or glycine:cation symporter, AGCS family
k147_37118768_2	K18028	0	0	0	0	nicX; 2,5-dihydroxypyridine 5,6-dioxygenase [EC:1.13.11.9]
k147_37118768_3	K13995	0	0	0	0	nicF; maleamate amidohydrolase [EC:3.5.1.107]
k147_41789573_1	K03704	0	0	0	0	cspA; cold shock protein
k147_22316292_2	K00077	0	0	0	0	panE, apbA; 2-dehydropantoate 2-reductase [EC:1.1.1.169]
k147_9700061_11	K01462	0	0	0	0	PDF, def; peptide deformylase [EC:3.5.1.88]
k147_9700061_13	K14155	0	0	0	0	patB, malY; cysteine-S-conjugate beta-lyase [EC:4.4.1.13]
k147_38198793_4	K02431	0	0	0	0	fucU, FUOM; L-fucose mutarotase [EC:5.1.3.29]
k147_38198793_8	K03187	0	0	0	0	ureE; urease accessory protein
k147_30779638_3	K13641	0	0	0	0	iclR; IclR family transcriptional regulator, acetate operon repressor
k147_30779638_4	K00830	0	0	0	0	AGXT; alanine-glyoxylate transaminase / serine-glyoxylate transaminase / serine-pyruvate transaminase [EC:2.6.1.44 2.6.1.45 2.6.1.51]
k147_30779638_5	K01754	0	0	0	0	E4.3.1.19, ilvA, tdcB; threonine dehydratase [EC:4.3.1.19]
k147_30779638_6	K18425	0	0	0	0	dhaa; 3-hydroxy-D-aspartate aldolase [EC:4.1.3.41]
k147_31251483_1	K02028	0	0	0	0	ABC.PA.A; polar amino acid transport system ATP-binding protein [EC:7.4.2.1]
k147_30211006_2	K03412	0	0	0	0	cheB; two-component system, chemotaxis family, protein-glutamate methylesterase/glutaminase [EC:3.1.1.61 3.5.1.44]
k147_8498587_3	K21395	0	0	0	0	yiaO; TRAP-type transport system periplasmic protein
k147_8498587_4	K21394	0	0	0	0	yiaM; TRAP-type transport system small permease protein
k147_9945933_3	K03592	0	0	0	0	pmbA; PmbA protein
k147_9945933_6	K03406	0	0	0	0	mcp; methyl-accepting chemotaxis protein
k147_9945933_7	K00969	0	0	0	0	nadD; nicotinate-nucleotide adenylyltransferase [EC:2.7.7.18]
k147_9945933_8	K07259	0	0	0	0	dacB; serine-type D-Ala-D-Ala carboxypeptidase/endopeptidase (penicillin-binding protein 4) [EC:3.4.16.4 3.4.21.-]
k147_31835619_4	K03335	0	0	0	0	iolE; inosose dehydratase [EC:4.2.1.44]
k147_28081701_1	K03566	0	0	0	0	gcvA; LysR family transcriptional regulator, glycine cleavage system transcriptional activator
k147_2768864_4	K03593	0	0	0	0	mrp, NUBPL; ATP-binding protein involved in chromosome partitioning
k147_6357333_2	K02055	0	0	0	0	ABC.SP.S; putative spermidine/putrescine transport system substrate-binding protein
k147_23355607_5	K14161	0	0	0	0	imuB; protein ImuB
k147_1106336_1	K02011	0	0	0	0	afuB, fbpB; iron(III) transport system permease protein
k147_1106336_4	K09927	0	0	0	0	K09927; uncharacterized protein
k147_1106336_12	K07516	0	0	0	0	fadN; 3-hydroxyacyl-CoA dehydrogenase [EC:1.1.1.35]
k147_24902992_2	K07232	0	0	0	0	CHAC, chaC; glutathione-specific gamma-glutamylcyclotransferase [EC:4.3.2.7]
k147_239702_3	K17247	0	0	0	0	msrQ; methionine sulfoxide reductase heme-binding subunit
k147_4110787_2	K00305	0	0	0	0	soxG; sarcosine oxidase, subunit gamma [EC:1.5.3.1]
k147_37567620_2	K05834	0	0	0	0	rhtB; homoserine/homoserine lactone efflux protein
k147_37567620_3	K03892	0	0	0	0	arsR; ArsR family transcriptional regulator, arsenate/arsenite/antimonite-responsive transcriptional repressor
k147_23891331_4	K23264	0	0	0	0	purS; phosphoribosylformylglycinamidine synthase subunit PurS [EC:6.3.5.3]
k147_19214732_2	K03525	0	0	0	0	coaX; type III pantothenate kinase [EC:2.7.1.33]
k147_23952653_1	K00040	0	0	0	0	uxuB; fructuronate reductase [EC:1.1.1.57]
k147_14254366_2	K02083	0	0	0	0	allC; allantoate deiminase [EC:3.5.3.9]
k147_1883868_2	K07161	0	0	0	0	K07161; uncharacterized protein
k147_32963039_4	K04565	0	0	0	0	SOD1; superoxide dismutase, Cu-Zn family [EC:1.15.1.1]
k147_17086317_1	K01992	0	0	0	0	ABC-2.P; ABC-2 type transport system permease protein
k147_17086317_2	K07126	0	0	0	0	K07126; uncharacterized protein
k147_17086317_3	K08738	0	0	0	0	CYC; cytochrome c
k147_31345608_2	K10440	0	0	0	0	rbsC; ribose transport system permease protein
k147_36401372_5	K02624	0	0	0	0	pcaR; IclR family transcriptional regulator, pca regulon regulatory protein
k147_2276687_2	K03497	0	0	0	0	parB, spo0J; ParB family transcriptional regulator, chromosome partitioning protein
k147_2276687_3	K03496	0	0	0	0	parA, soj; chromosome partitioning protein
k147_2276687_6	K10439	0	0	0	0	rbsB; ribose transport system substrate-binding protein
k147_9938255_2	K01631	0	0	0	0	dgoA; 2-dehydro-3-deoxyphosphogalactonate aldolase [EC:4.1.2.21]
k147_9938255_3	K01077	0	0	0	0	E3.1.3.1, phoA, phoB; alkaline phosphatase [EC:3.1.3.1]
k147_18857739_2	K02058	0	0	0	0	ABC.SS.S; simple sugar transport system substrate-binding protein
k147_18857739_3	K03435	0	0	0	0	fruR1, fruR; LacI family transcriptional regulator, fructose operon transcriptional repressor
k147_33440927_2	K11688	0	0	0	0	dctP; C4-dicarboxylate-binding protein DctP
k147_16970137_2	K16841	0	0	0	0	hpxA; allantoin racemase [EC:5.1.99.3]
k147_16970137_7	K02052	0	0	0	0	ABC.SP.A; putative spermidine/putrescine transport system ATP-binding protein
k147_40782926_1	K13444	0	0	0	0	SUMF1, FGE; formylglycine-generating enzyme [EC:1.8.3.7]
k147_25624859_3	K12508	0	0	0	0	fcs; feruloyl-CoA synthase [EC:6.2.1.34]
k147_14170803_2	K07114	0	0	0	0	yfbK; Ca-activated chloride channel homolog
k147_14170803_4	K03396	0	0	0	0	gfa; S-(hydroxymethyl)glutathione synthase [EC:4.4.1.22]
k147_14170803_5	K03497	0	0	0	0	parB, spo0J; ParB family transcriptional regulator, chromosome partitioning protein
k147_14170803_6	K03496	0	0	0	0	parA, soj; chromosome partitioning protein
k147_26488665_1	K00798	0	0	0	0	MMAB, pduO; cob(I)alamin adenosyltransferase [EC:2.5.1.17]
k147_4940113_2	K00794	0	0	0	0	ribH, RIB4; 6,7-dimethyl-8-ribityllumazine synthase [EC:2.5.1.78]
k147_27266709_1	K08321	0	0	0	0	lsrF; 3-hydroxy-5-phosphonooxypentane-2,4-dione thiolase [EC:2.3.1.245]
k147_14002840_4	K07794	0	0	0	0	tctB; putative tricarboxylic transport membrane protein
k147_14002840_5	K07795	0	0	0	0	tctC; putative tricarboxylic transport membrane protein
k147_14002840_7	K01647	0	0	0	0	CS, gltA; citrate synthase [EC:2.3.3.1]
k147_33030542_3	K07280	0	0	0	0	K07280; outer membrane protein
k147_33030542_5	K18983	0	0	0	0	gci; D-galactarolactone cycloisomerase [EC:5.5.1.27]
k147_21952455_4	K02493	0	0	0	0	hemK, prmC, HEMK; release factor glutamine methyltransferase [EC:2.1.1.297]
k147_38404_2	K00064	0	0	0	0	E1.1.1.122; D-threo-aldose 1-dehydrogenase [EC:1.1.1.122]
k147_38404_3	K07046	0	0	0	0	K07046; L-fuconolactonase [EC:3.1.1.-]
k147_5029723_1	K00097	0	0	0	0	pdxA; 4-hydroxythreonine-4-phosphate dehydrogenase [EC:1.1.1.262]
k147_10447729_5	K07552	0	0	0	0	bcr, tcaB; MFS transporter, DHA1 family, multidrug resistance protein
k147_24619725_1	K01584	0	0	0	0	adiA; arginine decarboxylase [EC:4.1.1.19]
k147_12694568_2	K23509	0	0	0	0	ytfT, yjfF; galactofuranose transport system permease protein
k147_7563147_2	K07649	0	0	0	0	tctE; two-component system, OmpR family, sensor histidine kinase TctE [EC:2.7.13.3]
k147_7563147_3	K02483	0	0	0	0	K02483; two-component system, OmpR family, response regulator
k147_7563147_5	K07794	0	0	0	0	tctB; putative tricarboxylic transport membrane protein
k147_7563147_6	K07793	0	0	0	0	tctA; putative tricarboxylic transport membrane protein
k147_40322259_1	K00640	0	0	0	0	cysE; serine O-acetyltransferase [EC:2.3.1.30]
k147_40322259_2	K05946	0	0	0	0	tagA, tarA; N-acetylglucosaminyldiphosphoundecaprenol N-acetyl-beta-D-mannosaminyltransferase [EC:2.4.1.187]
k147_11861317_7	K00127	0	0	0	0	fdoI, fdsG; formate dehydrogenase subunit gamma
k147_11861317_8	K08738	0	0	0	0	CYC; cytochrome c
k147_14986941_5	K00799	0	0	0	0	GST, gst; glutathione S-transferase [EC:2.5.1.18]
k147_14986941_6	K03814	0	0	0	0	mtgA; monofunctional glycosyltransferase [EC:2.4.1.129]
k147_6810264_2	K11892	0	0	0	0	impK, ompA, vasF, dotU; type VI secretion system protein ImpK
k147_1403034_4	K03286	0	0	0	0	TC.OOP; OmpA-OmpF porin, OOP family
k147_1403034_10	K00496	0	0	0	0	alkB1_2, alkM; alkane 1-monooxygenase [EC:1.14.15.3]
k147_38167321_3	K02302	0	0	0	0	cysG; uroporphyrin-III C-methyltransferase / precorrin-2 dehydrogenase / sirohydrochlorin ferrochelatase [EC:2.1.1.107 1.3.1.76 4.99.1.4]
k147_38167321_4	K05800	0	0	0	0	ybaO; Lrp/AsnC family transcriptional regulator
k147_38167321_6	K10125	0	0	0	0	dctB; two-component system, NtrC family, C4-dicarboxylate transport sensor histidine kinase DctB [EC:2.7.13.3]
k147_38167321_8	K11688	0	0	0	0	dctP; C4-dicarboxylate-binding protein DctP
k147_38167321_9	K11689	0	0	0	0	dctQ; C4-dicarboxylate transporter, DctQ subunit
k147_7013445_3	K02225	0	0	0	0	cobC1, cobC; cobalamin biosynthesis protein CobC
k147_7013445_4	K02227	0	0	0	0	cbiB, cobD; adenosylcobinamide-phosphate synthase [EC:6.3.1.10]
k147_7013445_7	K02226	0	0	0	0	cobC, phpB; alpha-ribazole phosphatase [EC:3.1.3.73]
k147_7013445_8	K02231	0	0	0	0	cobP, cobU; adenosylcobinamide kinase / adenosylcobinamide-phosphate guanylyltransferase [EC:2.7.1.156 2.7.7.62]
k147_19558010_2	K02444	0	0	0	0	glpR; DeoR family transcriptional regulator, glycerol-3-phosphate regulon repressor
k147_19558010_4	K02050	0	0	0	0	ABC.SN.P; NitT/TauT family transport system permease protein
k147_19558010_5	K02049	0	0	0	0	ABC.SN.A; NitT/TauT family transport system ATP-binding protein
k147_19558010_6	K02051	0	0	0	0	ABC.SN.S; NitT/TauT family transport system substrate-binding protein
k147_19558010_8	K00020	0	0	0	0	HIBADH, mmsB; 3-hydroxyisobutyrate dehydrogenase [EC:1.1.1.31]
k147_19558010_9	K07090	0	0	0	0	K07090; uncharacterized protein
k147_21835844_4	K03536	0	0	0	0	rnpA; ribonuclease P protein component [EC:3.1.26.5]
k147_36100657_2	K00820	0	0	0	0	glmS, GFPT; glutamine---fructose-6-phosphate transaminase (isomerizing) [EC:2.6.1.16]
k147_36100657_3	K24967	0	0	0	0	nagR; GntR family transcriptional regulator, N-acetylglucosamine utilization regulator
k147_36100657_4	K18676	0	0	0	0	gspK; glucosamine kinase [EC:2.7.1.8]
k147_36100657_5	K07106	0	0	0	0	murQ; N-acetylmuramic acid 6-phosphate etherase [EC:4.2.1.126]
k147_31849332_1	K02004	0	0	0	0	ABC.CD.P; putative ABC transport system permease protein
k147_31849332_2	K09796	0	0	0	0	pccA; periplasmic copper chaperone A
k147_32305055_2	K03710	0	0	0	0	K03710; GntR family transcriptional regulator
k147_23397999_3	K09015	0	0	0	0	sufD; Fe-S cluster assembly protein SufD
k147_28648980_3	K14660	0	0	0	0	nodE; nodulation protein E [EC:2.3.1.-]
k147_17791723_3	K19339	0	0	0	0	nosR; NosR/NirI family transcriptional regulator, nitrous oxide reductase regulator
k147_1352143_3	K11719	0	0	0	0	lptC; lipopolysaccharide export system protein LptC
k147_1352143_7	K02806	0	0	0	0	ptsN; nitrogen PTS system EIIA component [EC:2.7.1.-]
k147_22772361_2	K07090	0	0	0	0	K07090; uncharacterized protein
k147_22772361_4	K14451	0	0	0	0	mcl2; (3S)-malyl-CoA thioesterase [EC:3.1.2.30]
k147_15812554_3	K06999	0	0	0	0	K06999; phospholipase/carboxylesterase
k147_15812554_5	K01247	0	0	0	0	alkA; DNA-3-methyladenine glycosylase II [EC:3.2.2.21]
k147_20514286_6	K00208	0	0	0	0	fabI; enoyl-[acyl-carrier protein] reductase I [EC:1.3.1.9 1.3.1.10]
k147_40890200_7	K01515	0	0	0	0	nudF; ADP-ribose pyrophosphatase [EC:3.6.1.13]
k147_17046691_2	K00304	0	0	0	0	soxD; sarcosine oxidase, subunit delta [EC:1.5.3.1]
k147_18430936_3	K10233	0	0	0	0	aglF, ggtC; alpha-glucoside transport system permease protein
k147_18430936_4	K10234	0	0	0	0	aglG, ggtD; alpha-glucoside transport system permease protein
k147_18430936_5	K01187	0	0	0	0	malZ; alpha-glucosidase [EC:3.2.1.20]
k147_11857836_1	K02228	0	0	0	0	cobF; precorrin-6A synthase [EC:2.1.1.152]
k147_11857836_4	K02224	0	0	0	0	cobB-cbiA; cobyrinic acid a,c-diamide synthase [EC:6.3.5.9 6.3.5.11]
k147_11857836_5	K05936	0	0	0	0	cobM, cbiF; precorrin-4/cobalt-precorrin-4 C11-methyltransferase [EC:2.1.1.133 2.1.1.271]
k147_11857836_6	K02189	0	0	0	0	cbiG; cobalt-precorrin 5A hydrolase [EC:3.7.1.12]
k147_11857836_7	K00595	0	0	0	0	cobL-cbiET; precorrin-6B C5,15-methyltransferase / cobalt-precorrin-6B C5,C15-methyltransferase [EC:2.1.1.132 2.1.1.289 2.1.1.196]
k147_11857836_8	K05895	0	0	0	0	cobK-cbiJ; precorrin-6A/cobalt-precorrin-6A reductase [EC:1.3.1.54 1.3.1.106]
k147_11857836_11	K06042	0	0	0	0	cobH-cbiC; precorrin-8X/cobalt-precorrin-8 methylmutase [EC:5.4.99.61 5.4.99.60]
k147_40486899_3	K02585	0	0	0	0	nifB; nitrogen fixation protein NifB
k147_40486899_6	K02597	0	0	0	0	nifZ; nitrogen fixation protein NifZ
k147_40486899_7	K02593	0	0	0	0	nifT; nitrogen fixation protein NifT
k147_21579522_1	K01483	0	0	0	0	allA; ureidoglycolate lyase [EC:4.3.2.3]
k147_37688426_4	K07090	0	0	0	0	K07090; uncharacterized protein
k147_12499787_6	K11206	0	0	0	0	NIT1, ybeM; deaminated glutathione amidase [EC:3.5.1.128]
k147_7769151_1	K17241	0	0	0	0	aguE; alpha-1,4-digalacturonate transport system substrate-binding protein
k147_39583940_2	K15551	0	0	0	0	tauA; taurine transport system substrate-binding protein
k147_3285821_2	K06351	0	0	0	0	kipI; inhibitor of KinA
k147_3285821_3	K11717	0	0	0	0	sufS; cysteine desulfurase / selenocysteine lyase [EC:2.8.1.7 4.4.1.16]
k147_3285821_4	K08301	0	0	0	0	rng, cafA; ribonuclease G [EC:3.1.26.-]
k147_3285821_5	K06287	0	0	0	0	maf; septum formation protein
k147_959917_2	K03665	0	0	0	0	hflX; GTPase
k147_7734423_2	K00065	0	0	0	0	kduD; 2-dehydro-3-deoxy-D-gluconate 5-dehydrogenase [EC:1.1.1.127]
k147_7734423_3	K01815	0	0	0	0	kduI; 4-deoxy-L-threo-5-hexosulose-uronate ketol-isomerase [EC:5.3.1.17]
k147_33025987_5	K06145	0	0	0	0	gntR; LacI family transcriptional regulator, gluconate utilization system Gnt-I transcriptional repressor
k147_8071827_1	K04565	0	0	0	0	SOD1; superoxide dismutase, Cu-Zn family [EC:1.15.1.1]
k147_10554843_2	K00564	0	0	0	0	rsmC; 16S rRNA (guanine1207-N2)-methyltransferase [EC:2.1.1.172]
k147_10554843_3	K06891	0	0	0	0	clpS; ATP-dependent Clp protease adaptor protein ClpS
k147_10554843_4	K07025	0	0	0	0	K07025; putative hydrolase of the HAD superfamily
k147_26446967_3	K02029	0	0	0	0	ABC.PA.P; polar amino acid transport system permease protein
k147_25908509_2	K02784	0	0	0	0	ptsH; phosphocarrier protein HPr
k147_7234724_1	K02040	0	0	0	0	pstS; phosphate transport system substrate-binding protein
k147_7234724_6	K03919	0	0	0	0	alkB; DNA oxidative demethylase [EC:1.14.11.33]
k147_24553442_2	K00242	0	0	0	0	sdhD, frdD; succinate dehydrogenase / fumarate reductase, membrane anchor subunit
k147_21516000_1	K06990	0	0	0	0	MEMO1; MEMO1 family protein
k147_14089344_2	K03745	0	0	0	0	slyX; SlyX protein
k147_22264613_4	K01091	0	0	0	0	gph; phosphoglycolate phosphatase [EC:3.1.3.18]
k147_3592512_2	K00285	0	0	0	0	dadA; D-amino-acid dehydrogenase [EC:1.4.5.1]
k147_3592512_3	K09022	0	0	0	0	ridA, tdcF, RIDA; 2-iminobutanoate/2-iminopropanoate deaminase [EC:3.5.99.10]
k147_11679582_1	K02282	0	0	0	0	cpaE, tadZ; pilus assembly protein CpaE
k147_11679582_3	K02280	0	0	0	0	cpaC, rcpA; pilus assembly protein CpaC
k147_11679582_4	K02279	0	0	0	0	cpaB, rcpC; pilus assembly protein CpaB
k147_37069455_3	K01669	0	0	0	0	phrB; deoxyribodipyrimidine photo-lyase [EC:4.1.99.3]
k147_6991306_8	K13936	0	0	0	0	mdcF; malonate transporter and related proteins
k147_12419502_2	K00878	0	0	0	0	thiM; hydroxyethylthiazole kinase [EC:2.7.1.50]
k147_12419502_3	K00788	0	0	0	0	thiE; thiamine-phosphate pyrophosphorylase [EC:2.5.1.3]
k147_12419502_4	K00941	0	0	0	0	thiD; hydroxymethylpyrimidine/phosphomethylpyrimidine kinase [EC:2.7.1.49 2.7.4.7]
k147_12419502_5	K03707	0	0	0	0	tenA; thiaminase (transcriptional activator TenA) [EC:3.5.99.2]
k147_19947080_3	K07071	0	0	0	0	K07071; uncharacterized protein
k147_23618202_3	K03574	0	0	0	0	mutT, NUDT15, MTH2; 8-oxo-dGTP diphosphatase [EC:3.6.1.55]
k147_20342334_3	K00626	0	0	0	0	ACAT, atoB; acetyl-CoA C-acetyltransferase [EC:2.3.1.9]
k147_18605382_3	K07483	0	0	0	0	K07483; transposase
k147_26890206_3	K00059	0	0	0	0	fabG, OAR1; 3-oxoacyl-[acyl-carrier protein] reductase [EC:1.1.1.100]
k147_5905531_2	K02018	0	0	0	0	modB; molybdate transport system permease protein
k147_5905531_3	K02017	0	0	0	0	modC; molybdate transport system ATP-binding protein [EC:7.3.2.5]
k147_16274302_2	K01928	0	0	0	0	murE; UDP-N-acetylmuramoyl-L-alanyl-D-glutamate--2,6-diaminopimelate ligase [EC:6.3.2.13]
k147_16178010_2	K07323	0	0	0	0	mlaC; phospholipid transport system substrate-binding protein
k147_16178010_3	K04754	0	0	0	0	mlaA, vacJ; phospholipid-binding lipoprotein MlaA
k147_16178010_4	K12536	0	0	0	0	hasD, prtD, aprD, rsaD, prsD, eexD; ATP-binding cassette, subfamily C, type I secretion system permease/ATPase
k147_16178010_5	K12537	0	0	0	0	hasE, prtE, rsaE, prsE, eexE; membrane fusion protein, type I secretion system
k147_20658475_2	K10440	0	0	0	0	rbsC; ribose transport system permease protein
k147_2506795_2	K06143	0	0	0	0	creD; inner membrane protein
k147_584949_2	K16515	0	0	0	0	galB; 4-oxalomesaconate hydratase [EC:4.2.1.83]
k147_584949_3	K00446	0	0	0	0	dmpB, xylE; catechol 2,3-dioxygenase [EC:1.13.11.2]
k147_584949_4	K10218	0	0	0	0	ligK, galC; 4-hydroxy-4-methyl-2-oxoglutarate aldolase [EC:4.1.3.17]
k147_584949_5	K16514	0	0	0	0	galD; 4-oxalomesaconate tautomerase [EC:5.3.2.8]
k147_17528270_2	K10439	0	0	0	0	rbsB; ribose transport system substrate-binding protein
k147_41715981_1	K08484	0	0	0	0	ptsP; phosphotransferase system, enzyme I, PtsP [EC:2.7.3.9]
k147_41715981_5	K18234	0	0	0	0	vat; virginiamycin A acetyltransferase [EC:2.3.1.-]
k147_41715981_7	K07090	0	0	0	0	K07090; uncharacterized protein
k147_25283268_1	K01673	0	0	0	0	cynT, can; carbonic anhydrase [EC:4.2.1.1]
k147_39596890_2	K07114	0	0	0	0	yfbK; Ca-activated chloride channel homolog
k147_29348281_2	K22719	0	0	0	0	envC; murein hydrolase activator
k147_32815846_5	K03654	0	0	0	0	recQ; ATP-dependent DNA helicase RecQ [EC:3.6.4.12]
k147_16781477_3	K11690	0	0	0	0	dctM; C4-dicarboxylate transporter, DctM subunit
k147_27523382_2	K03576	0	0	0	0	metR; LysR family transcriptional regulator, regulator for metE and metH
k147_27523382_4	K19784	0	0	0	0	chrR, NQR; chromate reductase, NAD(P)H dehydrogenase (quinone)
k147_30599753_3	K21394	0	0	0	0	yiaM; TRAP-type transport system small permease protein
k147_30599753_5	K00666	0	0	0	0	K00666; fatty-acyl-CoA synthase [EC:6.2.1.-]
k147_39389120_2	K06518	0	0	0	0	cidA; holin-like protein
k147_39389120_4	K00681	0	0	0	0	ggt; gamma-glutamyltranspeptidase / glutathione hydrolase [EC:2.3.2.2 3.4.19.13]
k147_1899853_3	K03073	0	0	0	0	secE; preprotein translocase subunit SecE
k147_1899853_7	K16074	0	0	0	0	zntB; zinc transporter
k147_1899853_8	K03829	0	0	0	0	yedL; putative acetyltransferase [EC:2.3.1.-]
k147_1899853_9	K22441	0	0	0	0	paiA; diamine N-acetyltransferase [EC:2.3.1.57]
k147_4748827_2	K01835	0	0	0	0	pgm; phosphoglucomutase [EC:5.4.2.2]
k147_26154782_2	K01724	0	0	0	0	PCBD, phhB; 4a-hydroxytetrahydrobiopterin dehydratase [EC:4.2.1.96]
k147_26154782_3	K09919	0	0	0	0	K09919; uncharacterized protein
k147_4768834_2	K07114	0	0	0	0	yfbK; Ca-activated chloride channel homolog
k147_4768834_6	K07675	0	0	0	0	uhpB; two-component system, NarL family, sensor histidine kinase UhpB [EC:2.7.13.3]
k147_34894364_3	K06923	0	0	0	0	K06923; uncharacterized protein
k147_34894364_8	K01623	0	0	0	0	ALDO; fructose-bisphosphate aldolase, class I [EC:4.1.2.13]
k147_5879262_3	K01092	0	0	0	0	E3.1.3.25, IMPA, suhB; myo-inositol-1(or 4)-monophosphatase [EC:3.1.3.25]
k147_5879262_4	K02010	0	0	0	0	afuC, fbpC; iron(III) transport system ATP-binding protein [EC:7.2.2.7]
k147_37807638_1	K03199	0	0	0	0	virB4, lvhB4; type IV secretion system protein VirB4 [EC:7.4.2.8]
k147_37807638_2	K03198	0	0	0	0	virB3, lvhB3; type IV secretion system protein VirB3
k147_37807638_3	K03197	0	0	0	0	virB2, lvhB2; type IV secretion system protein VirB2
k147_24268086_1	K01751	0	0	0	0	E4.3.1.15; diaminopropionate ammonia-lyase [EC:4.3.1.15]
k147_24268086_2	K11070	0	0	0	0	potC; spermidine/putrescine transport system permease protein
k147_12660349_4	K02027	0	0	0	0	ABC.MS.S; multiple sugar transport system substrate-binding protein
k147_12660349_5	K02025	0	0	0	0	ABC.MS.P; multiple sugar transport system permease protein
k147_32419106_3	K10440	0	0	0	0	rbsC; ribose transport system permease protein
k147_32419106_4	K10440	0	0	0	0	rbsC; ribose transport system permease protein
k147_32419106_5	K10441	0	0	0	0	rbsA; ribose transport system ATP-binding protein [EC:7.5.2.7]
k147_32419106_6	K10439	0	0	0	0	rbsB; ribose transport system substrate-binding protein
k147_1419926_2	K01480	0	0	0	0	speB; agmatinase [EC:3.5.3.11]
k147_162774_8	K03294	0	0	0	0	TC.APA; basic amino acid/polyamine antiporter, APA family
k147_34952730_1	K02433	0	0	0	0	gatA, QRSL1; aspartyl-tRNA(Asn)/glutamyl-tRNA(Gln) amidotransferase subunit A [EC:6.3.5.6 6.3.5.7]
k147_34952730_2	K14267	0	0	0	0	dapC; N-succinyldiaminopimelate aminotransferase [EC:2.6.1.17]
k147_10217274_3	K00249	0	0	0	0	ACADM, acd; acyl-CoA dehydrogenase [EC:1.3.8.7]
k147_10217274_4	K00615	0	0	0	0	E2.2.1.1, tktA, tktB; transketolase [EC:2.2.1.1]
k147_10217274_5	K00615	0	0	0	0	E2.2.1.1, tktA, tktB; transketolase [EC:2.2.1.1]
k147_40754285_4	K07486	0	0	0	0	K07486; transposase
k147_38300905_4	K02034	0	0	0	0	ABC.PE.P1; peptide/nickel transport system permease protein
k147_38300905_5	K02033	0	0	0	0	ABC.PE.P; peptide/nickel transport system permease protein
k147_22578275_1	K04763	0	0	0	0	xerD; integrase/recombinase XerD
k147_32592576_2	K00939	0	0	0	0	adk, AK; adenylate kinase [EC:2.7.4.3]
k147_17621520_4	K11534	0	0	0	0	deoR; DeoR family transcriptional regulator, deoxyribose operon repressor
k147_34435861_2	K02034	0	0	0	0	ABC.PE.P1; peptide/nickel transport system permease protein
k147_34435861_3	K02033	0	0	0	0	ABC.PE.P; peptide/nickel transport system permease protein
k147_34435861_5	K16841	0	0	0	0	hpxA; allantoin racemase [EC:5.1.99.3]
k147_35614485_2	K06953	0	0	0	0	K06953; uncharacterized protein
k147_6931531_2	K03406	0	0	0	0	mcp; methyl-accepting chemotaxis protein
k147_6931531_5	K11961	0	0	0	0	urtC; urea transport system permease protein
k147_20287284_1	K01669	0	0	0	0	phrB; deoxyribodipyrimidine photo-lyase [EC:4.1.99.3]
k147_10122516_3	K01998	0	0	0	0	livM; branched-chain amino acid transport system permease protein
k147_10122516_4	K01999	0	0	0	0	livK; branched-chain amino acid transport system substrate-binding protein
k147_10122516_5	K01996	0	0	0	0	livF; branched-chain amino acid transport system ATP-binding protein
k147_13588072_2	K01207	0	0	0	0	nagZ; beta-N-acetylhexosaminidase [EC:3.2.1.52]
k147_20839026_2	K02054	0	0	0	0	ABC.SP.P1; putative spermidine/putrescine transport system permease protein
k147_31785593_3	K10119	0	0	0	0	msmG; raffinose/stachyose/melibiose transport system permease protein
k147_190204_2	K17736	0	0	0	0	cdhR; AraC family transcriptional regulator, carnitine catabolism transcriptional activator
k147_190204_5	K02033	0	0	0	0	ABC.PE.P; peptide/nickel transport system permease protein
k147_40584539_3	K02444	0	0	0	0	glpR; DeoR family transcriptional regulator, glycerol-3-phosphate regulon repressor
k147_40584539_4	K03324	0	0	0	0	yjbB; phosphate:Na+ symporter
k147_10155179_2	K07001	0	0	0	0	K07001; NTE family protein
k147_22224247_3	K07032	0	0	0	0	K07032; uncharacterized protein
k147_19873743_2	K13771	0	0	0	0	nsrR; Rrf2 family transcriptional regulator, nitric oxide-sensitive transcriptional repressor
k147_19873743_6	K01079	0	0	0	0	serB, PSPH; phosphoserine phosphatase [EC:3.1.3.3]
k147_12792506_6	K22084	0	0	0	0	mgdA; methylglutamate dehydrogenase subunit A [EC:1.5.99.5]
k147_12792506_7	K22085	0	0	0	0	mgdB; methylglutamate dehydrogenase subunit B [EC:1.5.99.5]
k147_12586757_1	K06167	0	0	0	0	phnP; phosphoribosyl 1,2-cyclic phosphate phosphodiesterase [EC:3.1.4.55]
k147_12586757_2	K03424	0	0	0	0	tatD; TatD DNase family protein [EC:3.1.21.-]
k147_2772408_1	K07113	0	0	0	0	fxsA; UPF0716 protein FxsA
k147_12292027_2	K20249	0	0	0	0	raiI; acyl homoserine lactone synthase [EC:2.3.1.184]
k147_2607151_3	K02043	0	0	0	0	phnF; GntR family transcriptional regulator, phosphonate transport system regulatory protein
k147_2607151_4	K06166	0	0	0	0	phnG; alpha-D-ribose 1-methylphosphonate 5-triphosphate synthase subunit PhnG [EC:2.7.8.37]
k147_19478457_1	K20974	0	0	0	0	K20974; two-component system, sensor histidine kinase [EC:2.7.13.3]
k147_3761299_3	K00799	0	0	0	0	GST, gst; glutathione S-transferase [EC:2.5.1.18]
k147_16880133_3	K01262	0	0	0	0	pepP; Xaa-Pro aminopeptidase [EC:3.4.11.9]
k147_36569430_4	K03497	0	0	0	0	parB, spo0J; ParB family transcriptional regulator, chromosome partitioning protein
k147_2259683_3	K02495	0	0	0	0	hemN, hemZ; oxygen-independent coproporphyrinogen III oxidase [EC:1.3.98.3]
[truncated: 55 more rows]
