# Supplementary material for: Chemosynthetic alphaproteobacterial diazotrophs reside in deep-sea cold-seep bottom waters
Source: mSystems. 2024 Aug 6;9(9):e00176-24. doi: 10.1128/msystems.00176-24 (PMC11406894; doi:10.1128/msystems.00176-24)
Supplement: Table S5 — Genomic information of MAGs co-occurred with Seep-BW-D1. [file msystems.00176-24-s0009.xlsx]

## Sheet: Table_S5
Table S5. Genomic information of MAGs co-occurred with Seep-BW-D1. MAG, metagenome-assembled genome.
Bin_ID	Completeness	Contamination	Strain_heterogeneity	GC content	GTDB taxonomy
blue_53	99.33	1.05	0	48.9	d__Bacteria;p__Proteobacteria;c__Gammaproteobacteria;o__Enterobacterales;f__Alteromonadaceae;g__Alteromonas;s__Alteromonas sp002729795
blue_207	98.75	0	0	52.9	d__Bacteria;p__Planctomycetota;c__Planctomycetia;o__Pirellulales;f__Pirellulaceae;g__S141-3;s__
blue_64	98.27	0.38	33.33	70.5	d__Bacteria;p__Actinobacteriota;c__Actinomycetia;o__Actinomycetales;f__Microbacteriaceae;g__Microbacterium;s__Microbacterium sp001619615
blue_129	96.49	1.14	100	62.5	d__Bacteria;p__Planctomycetota;c__UBA1135;o__UBA2386;f__UBA2386;g__GCA-2684655;s__
blue_158	92.26	2.04	40	66.2	d__Bacteria;p__Myxococcota_A;c__UBA9160;o__UBA9160;f__;g__;s__
blue_194	90.68	0.71	100	56.7	d__Bacteria;p__Verrucomicrobiota;c__Kiritimatiellae;o__UBA8416;f__JAFGTH01;g__;s__
blue_146	90.05	1.69	40	60.2	d__Bacteria;p__Verrucomicrobiota;c__Kiritimatiellae;o__SPBP01;f__;g__;s__
blue_7	87.55	1	57.14	45	d__Bacteria;p__Proteobacteria;c__Gammaproteobacteria;o__Enterobacterales;f__Alteromonadaceae;g__Alteromonas;s__Alteromonas australica
blue_85	86.24	0.6	50	63	d__Bacteria;p__Proteobacteria;c__Gammaproteobacteria;o__Burkholderiales;f__Burkholderiaceae;g__Herbaspirillum;s__Herbaspirillum huttiense
blue_245	83.38	0.95	37.5	54.2	d__Bacteria;p__Proteobacteria;c__Gammaproteobacteria;o__Xanthomonadales;f__SZUA-36;g__JABDPF01;s__
blue_135	81.63	1.32	66.67	51.3	d__Bacteria;p__Proteobacteria;c__Gammaproteobacteria;o__GCA-2729495;f__GCA-2729495;g__GCA-2729495;s__
